# Supplementary material for: Azithromycin represses evolution of ceftazidime/avibactam resistance by translational repression of rpoS in Pseudomonas aeruginosa
Source: J Bacteriol. 2025 Apr 30;207(5):e00552-24. doi: 10.1128/jb.00552-24 (PMC12096824; doi:10.1128/jb.00552-24)
Supplement: Table S5 — Ratios of ribosome counts between the first 20 codons and the entire mRNA with or without azithromycin treatment. [file jb.00552-24-s0003.xlsx]

## Sheet: Table S5
Table S5 Ratios of ribosome counts between the first 20 codons and the entire mRNA with or without azithromycin treatment
A: The ribosome counts of the whole mRNA following the treatment of azithromycin A_TSS: The ribosome counts of the first 20 codons in the gene following the treatment of azithromycin A_ratio: A_TSS divided by A WT: The ribosome counts of the whole mRNA without treatment WT_TSS: The ribosome counts of the first 20 codons of the gene without treatment WT_ratio: WT_TSS divided by WT
geneid	A1	A1_TSS	A1_ratio	A2	A2_TSS	A2_ratio	WT1	WT1_TSS	WT1_ratio	WT2	WT2_TSS	WT2_ratio	log2FoldChange	Pvalue	gene_name	biotype	product	GO_Annotation	Pathway_Annotation
PA14_RS03540	31590	23888	0.756189	30155	22814	0.756558	4802	3460	0.720533	3021	2089	0.691493	0.0994034	0.0740302	PA14_08750	protein_coding	50S ribosomal protein L7/L12	GO:0003735, GO:0000315, GO:0006412, GO:0022625	pau03010
PA14_RS03550	26442	2809	0.106233	26888	3637	0.135265	8616	553	0.0641829	6048	368	0.0608466	0.949728	0.0575743	PA14_08780	protein_coding	DNA-directed RNA polymerase subunit beta'	GO:0003899, GO:0000345, GO:0006351	pau03020
PA14_RS03640	24293	4992	0.205491	29697	5818	0.195912	7515	1608	0.213972	4821	1037	0.215101	-0.0961689	0.103073	PA14_08970	protein_coding	50S ribosomal protein L5	GO:0003735, GO:0006412, GO:0005840	pau03010
PA14_RS03545	22897	1824	0.0796611	20333	1415	0.0695913	8588	484	0.0563577	5836	312	0.0534613	0.44262	0.0639106	PA14_08760	protein_coding	DNA-directed RNA polymerase subunit beta	GO:0003899, GO:0000345, GO:0006351	pau03020
PA14_RS03565	21968	1218	0.0554443	20690	1138	0.0550024	9551	332	0.0347608	6298	201	0.0319149	0.728101	0.00430121	PA14_08820	protein_coding	elongation factor G	GO:0003746, GO:0006414	-
PA14_RS03680	21052	2230	0.105928	21081	2167	0.102794	3986	416	0.104365	2558	242	0.0946052	0.069029	0.441858	PA14_09050	protein_coding	preprotein translocase subunit SecY	GO:0015450, GO:0005886, GO:0043952	pau02024, pau03060, pau03070
PA14_RS03610	19962	6991	0.350215	21505	7589	0.352895	5293	1665	0.314566	3662	1172	0.320044	0.14788	0.00783057	PA14_08910	protein_coding	30S ribosomal protein S3	GO:0003735, GO:0000312, GO:0006412, GO:0022627	pau03010
PA14_RS09445	18711	2119	0.113249	17656	1948	0.110331	3067	266	0.0867297	2140	164	0.0766355	0.452683	0.029127	PA14_23330	protein_coding	30S ribosomal protein S1	GO:0003735, GO:0005840, GO:0006412, GO:0003723	pau03010
PA14_RS21925	17894	6294	0.351738	16423	5064	0.308348	855	327	0.382456	558	192	0.344086	-0.138392	0.369973	PA14_53840	protein_coding	hypothetical protein	-	-
PA14_RS03585	17396	3272	0.188089	17460	4382	0.250974	4107	664	0.161675	2636	496	0.188164	0.327734	0.321116	PA14_08860	protein_coding	50S ribosomal protein L4	GO:0003735, GO:0006412, GO:0022625	pau03010
PA14_RS03570	16498	4848	0.293854	16786	5479	0.326403	6908	1966	0.284598	5008	1476	0.294728	0.0984898	0.352787	PA14_08830	protein_coding	elongation factor Tu	GO:0003746, GO:0006414	-
PA14_RS03575	15845	7043	0.444494	16944	7742	0.456917	2920	1301	0.445548	1990	885	0.444724	0.0179386	0.465387	PA14_08840	protein_coding	30S ribosomal protein S10	GO:0003735, GO:0005840, GO:0006412, GO:0003723	pau03010
PA14_RS03580	15699	367	0.0233773	16730	327	0.0195457	2959	39	0.0131801	1955	26	0.0132992	0.696841	0.050283	PA14_08850	protein_coding	50S ribosomal protein L3	GO:0003735, GO:0006412, GO:0005840	pau03010
PA14_RS23630	14414	1446	0.100319	15094	1794	0.118855	7011	868	0.123805	4971	631	0.126936	-0.194121	0.235115	PA14_57950	protein_coding	ribosome-associated translation inhibitor RaiA	GO:0009386, GO:0022626, GO:0005840, GO:0045182	-
PA14_RS03635	14303	8951	0.625813	14246	8737	0.613295	2834	1421	0.501411	1926	1066	0.553479	0.232208	0.0751066	PA14_08960	protein_coding	50S ribosomal protein L24	GO:0003735, GO:0000315, GO:0006412, GO:0022625	pau03010
PA14_RS03690	14059	4147	0.294971	13920	4844	0.347989	2478	600	0.242131	1541	431	0.279689	0.301177	0.203262	PA14_09080	protein_coding	30S ribosomal protein S13	GO:0003735, GO:0006412, GO:0022627	pau03010
PA14_RS03605	13430	2134	0.158898	14388	2265	0.157423	3268	602	0.184211	2273	389	0.171139	-0.167851	0.097295	PA14_08900	protein_coding	50S ribosomal protein L22	GO:0003735, GO:0022625, GO:0006412, GO:0000311	pau03010
PA14_RS03645	13223	11321	0.85616	17392	15733	0.904611	3882	3533	0.910098	2576	2338	0.907609	-0.045912	0.361409	PA14_08980	protein_coding	30S ribosomal protein S14	GO:0003735, GO:0006412, GO:0005840	pau03010
PA14_RS03700	12505	1966	0.157217	12018	2061	0.171493	2941	343	0.116627	2008	242	0.120518	0.471042	0.0251326	PA14_09100	protein_coding	30S ribosomal protein S4	GO:0003735, GO:0015935, GO:0006412, GO:0019843	pau03010
PA14_RS03505	11863	313	0.0263846	11223	274	0.0244141	4701	24	0.0051053	3268	24	0.00734394	2.02856	0.00599325	PA14_08680	protein_coding	elongation factor Tu	GO:0003746, GO:0006414	-
PA14_RS25240	11583	3535	0.305189	11415	3768	0.330092	405	222	0.548148	240	136	0.566667	-0.811336	0.00416217	PA14_61770	protein_coding	ribose-phosphate pyrophosphokinase	-	pau00030, pau00230, pau01100, pau01110, pau01120, pau01200, pau01230
PA14_RS03535	11454	2957	0.258163	10735	3102	0.288961	1937	733	0.37842	1188	461	0.388047	-0.486354	0.0209635	PA14_08740	protein_coding	50S ribosomal protein L10	GO:0003735, GO:0015934, GO:0006412	pau03010
PA14_RS03705	11327	453	0.0399929	11023	529	0.0479906	3526	127	0.0360182	2315	70	0.0302376	0.409177	0.158603	PA14_09115	protein_coding	DNA-directed RNA polymerase subunit alpha	GO:0003899, GO:0046983, GO:0006351, GO:0003677	pau03020
PA14_RS03530	11093	1417	0.127738	10873	1442	0.132622	2211	279	0.126187	1533	184	0.120026	0.0806	0.213767	PA14_08730	protein_coding	50S ribosomal protein L1	GO:0003735, GO:0022625, GO:0006412, GO:0000311	pau03010
PA14_RS03590	10652	5241	0.49202	9322	4605	0.493993	3057	1703	0.557082	1874	1058	0.564568	-0.185944	0.00324146	PA14_08870	protein_coding	50S ribosomal protein L23	GO:0003735, GO:0006412, GO:0005840	pau03010
PA14_RS11675	10178	9440	0.927491	9776	8963	0.916837	1868	1589	0.850642	1209	1022	0.845327	0.120985	0.00637878	PA14_28670	protein_coding	50S ribosomal protein L35	GO:0003735, GO:0000315, GO:0006412, GO:0022625	pau03010
PA14_RS03625	9739	5211	0.535065	9924	5884	0.592906	2124	1434	0.675141	1330	856	0.643609	-0.225441	0.101421	PA14_08940	protein_coding	30S ribosomal protein S17	GO:0003735, GO:0006412, GO:0005840	pau03010
PA14_RS10415	9699	3991	0.411486	9868	4311	0.436867	2905	1173	0.403787	1838	751	0.408596	0.0625036	0.298409	PA14_25670	protein_coding	acyl carrier protein	GO:0006633	pau01100, pau01110
PA14_RS11670	9503	4937	0.51952	10855	6276	0.578167	1767	1006	0.569327	1106	564	0.509946	0.0244077	0.845848	PA14_28660	protein_coding	translation initiation factor IF-3	GO:0006413, GO:0003743	-
PA14_RS03595	9203	516	0.0560687	8314	510	0.0613423	1841	100	0.0543183	1172	53	0.0452218	0.238213	0.231304	PA14_08880	protein_coding	50S ribosomal protein L2	GO:0003735, GO:0000315, GO:0006412, GO:0022625	pau03010
PA14_RS31475	8527	2493	0.292365	9368	3123	0.333369	3970	1753	0.441562	2846	1141	0.400914	-0.429083	0.0642036	PA14_59840	protein_coding	hypothetical protein	-	-
PA14_RS03695	8490	3013	0.354888	9665	3099	0.320641	1752	508	0.289954	1060	294	0.277358	0.251874	0.0973734	PA14_09090	protein_coding	30S ribosomal protein S11	GO:0003735, GO:0006412, GO:0005840	pau03010
PA14_RS27855	8398	1707	0.203263	9876	1898	0.192183	3063	229	0.0747633	2197	181	0.0823851	1.33134	0.00316963	PA14_68330	protein_coding	arginine deiminase	GO:0016990, GO:0019546	pau00220, pau01100, pau01110
PA14_RS22880	8118	4159	0.512318	8560	4035	0.471379	2578	977	0.378976	1588	611	0.384761	0.365138	0.0335648	PA14_56070	protein_coding	transcriptional regulator MvaT	-	-
PA14_RS01270	8096	4796	0.592391	8967	5640	0.628973	2258	1645	0.728521	1327	943	0.710625	-0.236719	0.0332338	PA14_03163	protein_coding	Panacea domain-containing protein	-	-
PA14_RS03655	7902	3524	0.445963	7591	3016	0.397313	1084	234	0.215867	745	175	0.234899	0.903621	0.0172569	PA14_09000	protein_coding	50S ribosomal protein L6	GO:0003735, GO:0022625, GO:0006412, GO:0019843	pau03010
PA14_RS03525	7684	2308	0.300364	8133	2749	0.338006	1396	169	0.12106	880	129	0.146591	1.25403	0.0147208	PA14_08720	protein_coding	50S ribosomal protein L11	GO:0003735, GO:0000315, GO:0006412, GO:0022625	pau03010
PA14_RS12305	7539	1335	0.177079	7657	1417	0.185059	4056	509	0.125493	2779	306	0.110112	0.62017	0.0182429	PA14_30190	protein_coding	NADP-dependent isocitrate dehydrogenase	GO:0004450, GO:0006099, GO:0000287, GO:0051287	pau00020, pau00480, pau01100, pau01110, pau01120, pau01200, pau01210, pau01230
PA14_RS23615	7538	331	0.0439109	6009	293	0.0487602	305	45	0.147541	189	24	0.126984	-1.56673	0.0132223	PA14_57920	protein_coding	lipopolysaccharide transport periplasmic protein LptA	GO:0043190, GO:0030288, GO:0001530, GO:0015920	-
PA14_RS03615	7074	266	0.0376025	7016	275	0.0391961	1542	39	0.0252918	1041	38	0.0365034	0.313577	0.316314	PA14_08920	protein_coding	50S ribosomal protein L16	GO:0003735, GO:0000315, GO:0006412, GO:0022625	pau03010
PA14_RS03555	7073	6022	0.851407	5822	4861	0.834936	1452	1246	0.858127	960	809	0.842708	-0.012345	0.586455	PA14_08790	protein_coding	30S ribosomal protein S12	GO:0003735, GO:0000314, GO:0006412, GO:0022627	pau03010
PA14_RS09470	6697	371	0.0553979	7110	458	0.0644163	4253	70	0.016459	2810	58	0.0206406	1.69127	0.0141377	PA14_23380	protein_coding	UDP-N-acetyl-D-mannosamine dehydrogenase	GO:0051287, GO:0009246, GO:0089714	pau00520, pau00541, pau01100, pau01250, pau02020
PA14_RS09485	6592	284	0.0430825	6950	342	0.0492086	3858	74	0.0191809	2710	52	0.0191882	1.2662	0.0126627	PA14_23420	protein_coding	bi-domain-containing oxidoreductase	-	-
PA14_RS27850	6555	278	0.0424104	6640	317	0.047741	1197	22	0.0183793	879	18	0.0204778	1.21413	0.0122449	PA14_68300	protein_coding	arginine-ornithine antiporter	GO:0043858, GO:0006527, GO:0005886	-
PA14_RS31560	6552	713	0.108822	5577	762	0.136633	2417	262	0.108399	1827	170	0.0930487	0.285048	0.300221	PA14_45950	protein_coding	quorum-sensing transcriptional regulator RsaL	-	-
PA14_RS03600	6341	2792	0.440309	6110	2475	0.405074	1323	503	0.380197	925	374	0.404324	0.107793	0.290167	PA14_08890	protein_coding	30S ribosomal protein S19	GO:0003735, GO:0000314, GO:0006412, GO:0022627	pau03010
PA14_RS03650	6281	551	0.0877249	6185	547	0.0884398	847	35	0.0413223	607	24	0.0395387	1.12339	0.000406268	PA14_08990	protein_coding	30S ribosomal protein S8	GO:0003735, GO:0006412, GO:0005840	pau03010
PA14_RS00230	6100	1386	0.227213	6930	1710	0.246753	102	7	0.0686275	69	7	0.101449	1.47859	0.0154349	PA14_00560	protein_coding	T3SS effector bifunctional cytotoxin exoenzyme T	-	-
PA14_RS10395	6012	2286	0.38024	6169	2515	0.407684	788	235	0.298223	523	143	0.273423	0.462932	0.0280274	PA14_25630	protein_coding	50S ribosomal protein L32	GO:0003735, GO:0000315, GO:0006412, GO:0022625	pau03010
PA14_RS03520	5994	572	0.0954288	5600	531	0.0948214	494	50	0.101215	337	43	0.127596	-0.266256	0.281422	PA14_08710	protein_coding	transcription termination/antitermination protein NusG	GO:0006353	-
PA14_RS11010	5889	2928	0.497198	5399	2789	0.516577	523	271	0.518164	326	170	0.521472	-0.0363416	0.318913	PA14_27210	protein_coding	elongation factor P	GO:0005737, GO:0003746, GO:0006414	-
PA14_RS25245	5866	1410	0.240368	5585	1253	0.224351	246	55	0.223577	174	37	0.212644	0.0912998	0.27947	PA14_61780	protein_coding	50S ribosomal protein L25/general stress protein Ctc	GO:0003735, GO:0008097, GO:0006412	pau03010
PA14_RS11730	5802	258	0.0444674	6012	227	0.0377578	2678	54	0.0201643	1858	32	0.0172228	1.137	0.0256724	PA14_28810	protein_coding	RecQ family ATP-dependent DNA helicase	GO:0006310, GO:0004386	pau03018
PA14_RS21115	5667	480	0.0847009	5762	491	0.0852135	4293	225	0.0524109	2757	142	0.0515053	0.709377	0.000248523	PA14_51880	protein_coding	outer membrane porin OprD	-	pau01501, pau02020
PA14_RS03560	5646	4451	0.788346	5485	4334	0.790155	1649	1321	0.801092	1099	835	0.759782	0.0162015	0.711385	PA14_08810	protein_coding	30S ribosomal protein S7	GO:0003735, GO:0000314, GO:0006412, GO:0022627	pau03010
PA14_RS03665	5614	2921	0.520306	5642	2986	0.529245	918	409	0.445534	640	275	0.429688	0.262052	0.0107167	PA14_09020	protein_coding	30S ribosomal protein S5	GO:0003735, GO:0000312, GO:0006412, GO:0022627	pau03010
PA14_RS03630	5428	1520	0.280029	5642	1569	0.278093	743	191	0.257066	532	132	0.24812	0.143766	0.0286187	PA14_08950	protein_coding	50S ribosomal protein L14	GO:0003735, GO:0000315, GO:0006412, GO:0022625	pau03010
PA14_RS10410	5400	193	0.0357407	5416	171	0.0315731	824	14	0.0169903	521	9	0.0172745	0.974136	0.0156032	PA14_25660	protein_coding	3-oxoacyl-ACP reductase FabG	GO:0006633, GO:0051287, GO:0004316	pau00061, pau00780, pau01100, pau01110, pau01212, pau01240
PA14_RS03675	5257	626	0.119079	5346	557	0.10419	1079	94	0.0871177	754	62	0.0822281	0.398809	0.0750754	PA14_09040	protein_coding	50S ribosomal protein L15	GO:0003735, GO:0000315, GO:0006412, GO:0022625	pau03010
PA14_RS25250	5154	2964	0.575087	3490	1467	0.420344	291	234	0.804124	214	173	0.808411	-0.695936	0.0575492	PA14_61790	protein_coding	aminoacyl-tRNA hydrolase	GO:0004045, GO:0006412	-
PA14_RS11680	5020	1439	0.286653	5027	2050	0.407798	1164	465	0.399485	775	260	0.335484	-0.0818085	0.79532	PA14_28680	protein_coding	50S ribosomal protein L20	GO:0003735, GO:0005840, GO:0006412, GO:0019843	pau03010
PA14_RS27060	4983	280	0.056191	5149	257	0.0499126	2302	70	0.0304083	1727	57	0.0330052	0.742593	0.0244065	PA14_66290	protein_coding	pyruvate dehydrogenase (acetyl-transferring), homodimeric type	GO:0004738, GO:0006086, GO:0045250	pau00010, pau00020, pau00620, pau00785, pau01100, pau01110, pau01120, pau01200
PA14_RS03710	4962	1700	0.342604	4698	1663	0.35398	1446	362	0.250346	973	271	0.27852	0.397395	0.0312881	PA14_09130	protein_coding	50S ribosomal protein L17	GO:0003735, GO:0006412, GO:0005762, GO:0022625	pau03010
PA14_RS02165	4944	4164	0.842233	5486	4733	0.862742	1048	935	0.892176	701	620	0.884451	-0.05939	0.0821806	PA14_05320	protein_coding	twitching motility response regulator PilG	-	pau02020, pau02025
PA14_RS06845	4869	657	0.134935	4672	545	0.116652	361	17	0.0470914	272	14	0.0514706	1.35194	0.0147601	PA14_17060	protein_coding	30S ribosomal protein S2	GO:0003735, GO:0000314, GO:0006412, GO:0022627	pau03010
PA14_RS09465	4858	531	0.109304	5803	663	0.114251	2461	290	0.117838	1660	209	0.125904	-0.12472	0.166488	PA14_23370	protein_coding	UDP-N-acetylglucosamine 2-epimerase (non-hydrolyzing)	GO:0008761, GO:0009103	pau00520, pau00541, pau01100, pau01250, pau02020
PA14_RS03620	4856	1165	0.239909	5519	1294	0.234463	1422	349	0.245429	940	265	0.281915	-0.152724	0.287527	PA14_08930	protein_coding	50S ribosomal protein L29	GO:0003735, GO:0000315, GO:0006412, GO:0022625	pau03010
PA14_RS02170	4708	4050	0.860238	6004	5256	0.875416	878	771	0.878132	509	448	0.880157	-0.0186928	0.277437	PA14_05330	protein_coding	twitching motility response regulator PilH	-	pau02020, pau02025
PA14_RS09460	4530	2313	0.510596	5101	2631	0.515781	1627	862	0.529809	1068	471	0.441011	0.0802842	0.595998	PA14_23360	protein_coding	Wzz/FepE/Etk N-terminal domain-containing protein	GO:0016020, GO:0009103	-
PA14_RS06930	4477	1900	0.424391	4430	1867	0.421445	542	221	0.407749	355	143	0.402817	0.0614482	0.0255236	PA14_17270	protein_coding	acetyl-CoA carboxylase carboxyl transferase subunit alpha	GO:0006633, GO:0009317, GO:0003989	pau00061, pau00620, pau00640, pau01100, pau01110, pau01120, pau01200, pau01212
PA14_RS03660	4241	2876	0.678142	4792	3362	0.701586	770	551	0.715584	543	394	0.725599	-0.0628696	0.137471	PA14_09010	protein_coding	50S ribosomal protein L18	GO:0003735, GO:0000315, GO:0006412, GO:0022625	pau03010
PA14_RS06890	4184	87	0.0207935	4446	96	0.0215924	603	21	0.0348259	469	16	0.0341151	-0.70175	0.00161759	PA14_17170	protein_coding	OmpH family outer membrane protein	-	-
PA14_RS06395	4172	3628	0.869607	3089	2647	0.856912	593	523	0.881956	356	323	0.907303	-0.0514968	0.157344	PA14_15970	protein_coding	30S ribosomal protein S16	GO:0003735, GO:0000314, GO:0006412, GO:0022627	pau03010
PA14_RS04865	4145	3930	0.94813	3893	3705	0.951708	239	231	0.966527	147	140	0.952381	-0.0144089	0.321311	PA14_12030	protein_coding	ribosome silencing factor	GO:0043022, GO:0017148	-
PA14_RS09475	4118	320	0.0777076	4836	389	0.0804384	1860	151	0.0811828	1242	107	0.0861514	-0.0814739	0.246542	PA14_23390	protein_coding	oligosaccharide flippase family protein	GO:0016020	-
PA14_RS09500	4039	2695	0.667244	4023	2776	0.690032	1331	733	0.550714	875	466	0.532571	0.325301	0.0111137	PA14_23470	protein_coding	nucleoside-diphosphate sugar epimerase/dehydratase	-	pau00541, pau00552, pau01100, pau01250
PA14_RS20500	3863	1016	0.263008	4106	1021	0.24866	1416	226	0.159605	924	146	0.158009	0.687935	0.00548853	PA14_50520	protein_coding	branched-chain amino acid ABC transporter substrate-binding protein	-	pau02010, pau02024
PA14_RS03515	3837	344	0.0896534	3518	405	0.115122	386	32	0.0829016	293	29	0.0989761	0.171074	0.526484	PA14_08695	protein_coding	preprotein translocase subunit SecE	-	pau02024, pau03060, pau03070
PA14_RS23815	3751	69	0.0183951	3349	48	0.0143326	903	4	0.00442968	618	12	0.0194175	0.456664	0.625108	PA14_58390	protein_coding	ABC transporter substrate-binding protein	-	pau02010, pau02030
PA14_RS13370	3717	12	0.00322841	3911	23	0.00588085	932	8	0.00858369	661	3	0.00453858	-0.526515	0.494011	PA14_32790	protein_coding	hemagglutinin repeat-containing protein	-	-
PA14_RS09490	3591	618	0.172097	3954	637	0.161103	2611	328	0.125622	1732	239	0.137991	0.337962	0.0521681	PA14_23430	protein_coding	heparinase II/III family protein	-	-
PA14_RS11745	3545	155	0.0437236	3964	147	0.0370838	1858	145	0.0780409	1238	74	0.0597738	-0.770158	0.0992404	PA14_28840	protein_coding	DEAD/DEAH box helicase	GO:0005524, GO:0003676	-
PA14_RS29920	3517	123	0.034973	3490	222	0.0636103	2419	140	0.0578752	1512	92	0.0608466	-0.268164	0.556664	PA14_23450	protein_coding	SDR family oxidoreductase	-	pau00541, pau01100, pau01250
PA14_RS05910	3458	1224	0.353962	3512	1169	0.332859	507	134	0.2643	293	69	0.235495	0.458596	0.0345732	PA14_14820	protein_coding	nucleoside-diphosphate kinase	GO:0004550, GO:0006165	pau00230, pau00240, pau01100, pau01110, pau01232, pau01240
PA14_RS00020	3425	1502	0.43854	3095	1191	0.384814	1276	381	0.298589	909	278	0.305831	0.445961	0.0561953	PA14_00050	protein_coding	DNA topoisomerase (ATP-hydrolyzing) subunit B	GO:0006265, GO:0003918, GO:0009330	-
PA14_RS06850	3361	1164	0.346325	3344	1229	0.367524	675	130	0.192593	483	71	0.146998	1.07182	0.0175755	PA14_17070	protein_coding	translation elongation factor Ts	GO:0003746, GO:0006414	-
PA14_RS09910	3305	223	0.0674735	3550	223	0.0628169	2713	41	0.0151124	1915	57	0.029765	1.53763	0.0309074	PA14_24445	protein_coding	NAD-glutamate dehydrogenase GdhB	-	pau00220, pau00250, pau00430, pau00910, pau01100, pau01120
PA14_RS25540	3300	209	0.0633333	3495	218	0.0623748	698	32	0.0458453	422	24	0.056872	0.291394	0.173395	PA14_62490	protein_coding	RNA polymerase-binding protein DksA	GO:0006355, GO:0019899	-
PA14_RS11695	3285	2005	0.61035	3686	2212	0.600109	1281	995	0.776737	837	631	0.753883	-0.338562	0.00606319	PA14_28720	protein_coding	integration host factor subunit alpha	GO:0006310, GO:0006355, GO:0003677, GO:0006417, GO:0075713	-
PA14_RS18015	3232	778	0.240718	3448	984	0.285383	2587	776	0.299961	1765	566	0.32068	-0.23842	0.194819	PA14_44350	protein_coding	cytochrome-c oxidase, cbb3-type subunit II	GO:0004129	pau00190, pau01100, pau02020
PA14_RS23635	3141	399	0.12703	3694	547	0.148078	1474	180	0.122117	1010	126	0.124752	0.156248	0.314587	PA14_57960	protein_coding	PTS IIA-like nitrogen regulatory protein PtsN	GO:0009401, GO:0006355, GO:0008982	pau02060
PA14_RS06410	3138	1686	0.537285	2866	1739	0.606769	360	191	0.530556	269	135	0.501859	0.148133	0.275838	PA14_16000	protein_coding	50S ribosomal protein L19	GO:0003735, GO:0022625, GO:0006412, GO:0000311	pau03010
PA14_RS06105	3087	86	0.0278588	3137	100	0.0318776	913	11	0.0120482	625	10	0.016	1.09065	0.0302105	PA14_15340	protein_coding	glutamine-hydrolyzing GMP synthase	GO:0016462, GO:0003922, GO:0006177, GO:0005524	pau00230, pau01100, pau01232
PA14_RS09415	3077	1203	0.390965	3248	1303	0.40117	652	138	0.211656	497	106	0.21328	0.898498	0.000790926	PA14_23260	protein_coding	DNA gyrase subunit A	GO:0006265, GO:0003916, GO:0003677, GO:0006259, GO:0003918, GO:0005524	-
PA14_RS11720	3047	492	0.16147	3344	438	0.130981	538	38	0.070632	360	20	0.0555556	1.21261	0.0393943	PA14_28770	protein_coding	DUF4263 domain-containing protein	-	-
PA14_RS23960	3010	422	0.140199	3258	496	0.152241	1594	214	0.134253	1148	147	0.128049	0.156909	0.156062	PA14_58760	protein_coding	type II secretion system F family protein	-	-
PA14_RS07660	2999	2372	0.79093	3309	2665	0.805379	1121	948	0.845674	737	584	0.792402	-0.037261	0.528237	PA14_19120	protein_coding	transcriptional regulator RhlR	-	pau02024, pau02025
PA14_RS03685	2991	2218	0.741558	3469	2609	0.75209	424	348	0.820755	322	249	0.773292	-0.0938536	0.174928	PA14_09070	protein_coding	50S ribosomal protein L36	GO:0003735, GO:0006412, GO:0005840	pau03010
PA14_RS18075	2964	633	0.213563	2681	492	0.183514	658	89	0.135258	430	50	0.116279	0.658639	0.0547807	PA14_44470	protein_coding	oxygen-independent coproporphyrinogen III oxidase	GO:0051989, GO:0006779	pau00860, pau01100, pau01110, pau01240
PA14_RS04895	2903	1818	0.626249	3108	1984	0.638353	1694	1296	0.765053	1039	755	0.72666	-0.238287	0.0300105	PA14_12100	protein_coding	D-alanyl-D-alanine carboxypeptidase family protein	-	pau00550, pau01100
PA14_RS07490	2883	1825	0.633021	3639	2526	0.694147	1978	1315	0.664813	1338	859	0.642003	0.0222949	0.784602	PA14_18690	protein_coding	peroxiredoxin C	GO:0051920	-
PA14_RS24625	2870	46	0.0160279	2841	33	0.0116156	2203	40	0.0181571	1507	23	0.0152621	-0.273717	0.387972	PA14_60310	protein_coding	type IV pilus biogenesis factor PilY1	-	-
PA14_RS06110	2859	1473	0.515215	2906	1431	0.492429	508	137	0.269685	367	95	0.258856	0.930898	0.00276129	PA14_15350	protein_coding	site-specific integrase	GO:0006310, GO:0015074, GO:0003677	-
PA14_RS03670	2842	571	0.200915	2627	572	0.217739	644	82	0.127329	386	51	0.132124	0.690277	0.0118608	PA14_09030	protein_coding	50S ribosomal protein L30	GO:0003735, GO:0000315, GO:0006412, GO:0022625	pau03010
PA14_RS25255	2802	93	0.0331906	2423	85	0.0350805	299	9	0.0301003	205	7	0.0341463	0.0876496	0.4626	PA14_61820	protein_coding	redox-regulated ATPase YchF	GO:0005525	-
PA14_RS10485	2779	858	0.308744	3115	1044	0.335152	2038	380	0.186457	1299	241	0.185527	0.791583	0.00931245	PA14_25860	protein_coding	electron transfer flavoprotein subunit beta/FixA family protein	-	-
PA14_RS25765	2777	1506	0.542312	2929	1585	0.54114	193	65	0.336788	127	47	0.370079	0.616125	0.00773404	PA14_63030	protein_coding	outer membrane protein assembly factor BamE	-	-
PA14_RS09655	2756	238	0.086357	3118	258	0.0827453	876	25	0.0285388	744	25	0.0336022	1.44425	0.00336399	PA14_23830	protein_coding	type IV pilus assembly protein FimV	-	-
PA14_RS09480	2730	619	0.22674	3214	569	0.177038	1902	351	0.184543	1232	206	0.167208	0.199009	0.427141	PA14_23400	protein_coding	O-antigen ligase	-	-
PA14_RS06230	2725	63	0.0231193	2547	71	0.0278759	1164	6	0.00515464	808	8	0.00990099	1.75992	0.0332257	PA14_15580	protein_coding	class I SAM-dependent DNA methyltransferase	-	-
PA14_RS18010	2679	135	0.0503919	2810	100	0.0355872	1800	17	0.00944444	1285	16	0.0124514	1.97323	0.051332	PA14_44340	protein_coding	cytochrome-c oxidase, cbb3-type subunit I	GO:0004129	pau00190, pau01100, pau02020
PA14_RS30770	2622	15	0.00572082	2413	10	0.00414422	1320	0	0	792	4	0.00505051	0.965619	0.458892	PA14_49480	protein_coding	AAA family ATPase	-	-
PA14_RS06405	2597	501	0.192915	2486	432	0.173773	184	43	0.233696	154	28	0.181818	-0.180342	0.470389	PA14_15990	protein_coding	tRNA (guanosine(37)-N1)-methyltransferase TrmD	GO:0006400, GO:0009019	-
PA14_RS14785	2593	299	0.11531	2813	339	0.120512	26	0	0	14	0	0	16.8474	0.000486142	PA14_36345	protein_coding	type III secretion system adenylate cyclase effector ExoY	-	-
PA14_RS10185	2570	971	0.377821	2393	863	0.360635	939	200	0.212993	794	180	0.2267	0.748014	0.00537045	PA14_25110	protein_coding	type I DNA topoisomerase	GO:0005737, GO:0006265, GO:0003917, GO:0006260, GO:0003677	-
PA14_RS11690	2522	254	0.100714	2375	259	0.109053	998	128	0.128257	678	87	0.128319	-0.290595	0.0303034	PA14_28710	protein_coding	phenylalanine--tRNA ligase subunit beta	GO:0009328, GO:0004826, GO:0006432	pau00970
PA14_RS26200	2516	1630	0.647854	2493	1714	0.687525	1064	714	0.671053	623	430	0.690209	-0.0276949	0.616353	PA14_64100	protein_coding	acetyl-CoA carboxylase biotin carboxyl carrier protein	GO:0006633, GO:0009317, GO:0003989	pau00061, pau00620, pau00640, pau01100, pau01110, pau01120, pau01200, pau01212
PA14_RS17835	2474	2089	0.844382	2194	1762	0.803099	287	234	0.815331	210	149	0.709524	0.11159	0.393177	PA14_43900	protein_coding	hypothetical protein	-	-
PA14_RS02400	2460	1032	0.419512	2474	941	0.380356	220	72	0.327273	154	41	0.266234	0.430497	0.104493	PA14_05960	protein_coding	cold-shock protein	-	-
PA14_RS23640	2383	264	0.110785	2401	296	0.123282	1096	110	0.100365	751	87	0.115846	0.114482	0.464167	PA14_57970	protein_coding	RNase adapter RapZ	GO:0005524	-
PA14_RS26205	2381	112	0.0470391	2211	131	0.0592492	745	51	0.0684564	511	27	0.0528376	-0.190522	0.528123	PA14_64110	protein_coding	acetyl-CoA carboxylase biotin carboxylase subunit	GO:0006633, GO:0004075, GO:0009317, GO:0003989	pau00061, pau00620, pau00640, pau01100, pau01110, pau01120, pau01200, pau01212
PA14_RS25560	2369	1093	0.461376	2221	956	0.430437	856	278	0.324766	579	164	0.283247	0.552637	0.0317132	PA14_62540	protein_coding	two-component system response regulator CbrB	-	pau02020
PA14_RS22495	2347	1643	0.700043	2411	1763	0.731232	701	586	0.835949	397	329	0.828715	-0.21793	0.018304	PA14_55180	protein_coding	alpha-1,6-rhamnosyltransferase	-	-
PA14_RS02255	2286	70	0.0306212	2169	83	0.0382665	1174	36	0.0306644	799	14	0.0175219	0.515605	0.306439	PA14_05540	protein_coding	multidrug efflux RND transporter permease subunit MexB	-	pau01501, pau01503
PA14_RS29915	2280	16	0.00701754	2730	20	0.00732601	2348	5	0.00212947	1438	2	0.00139082	2.02602	0.00542539	PA14_23440	protein_coding	glycosyltransferase family 4 protein	-	-
PA14_RS09305	2279	200	0.0877578	2333	236	0.101157	816	63	0.0772059	608	58	0.0953947	0.130299	0.545225	PA14_22980	protein_coding	ABC transporter substrate-binding protein	-	pau02010
PA14_RS18025	2254	262	0.116238	2853	268	0.0939362	2262	170	0.0751547	1497	132	0.0881764	0.363781	0.21137	PA14_44360	protein_coding	cytochrome-c oxidase, cbb3-type subunit III	GO:0004129	pau00190, pau01100, pau02020
PA14_RS03350	2242	190	0.0847458	2180	170	0.0779817	89	22	0.247191	62	4	0.0645161	-0.937725	0.500694	PA14_08340	protein_coding	aminodeoxychorismate/anthranilate synthase component II	-	pau00400, pau00405, pau01100, pau01110, pau01230, pau02024, pau02025
PA14_RS06860	2219	443	0.199639	2258	469	0.207706	696	137	0.196839	443	81	0.182844	0.101456	0.228938	PA14_17100	protein_coding	ribosome recycling factor	GO:0005737, GO:0008135, GO:0006412	-
PA14_RS17745	2204	1888	0.856624	2769	2310	0.834236	230	205	0.891304	193	172	0.891192	-0.0761412	0.0548292	PA14_43680	protein_coding	3-hydroxyacyl-[acyl-carrier-protein] dehydratase FabA	GO:0019171	pau00061, pau01100, pau01212
PA14_RS29180	2197	69	0.0314065	2518	62	0.0246227	279	7	0.0250896	196	10	0.0510204	-0.441894	0.531875	PA14_71650	protein_coding	aspartate ammonia-lyase	GO:0006520, GO:0008797	pau00250, pau01100
PA14_RS09420	2152	587	0.27277	2386	873	0.365884	1049	314	0.299333	653	211	0.323124	0.0370605	0.881666	PA14_23270	protein_coding	3-phosphoserine/phosphohydroxythreonine transaminase	GO:0004648, GO:0003824, GO:0006564	pau00260, pau00270, pau00680, pau00750, pau01100, pau01110, pau01120, pau01200, pau01230, pau01240
PA14_RS11735	2150	189	0.087907	2314	142	0.0613656	963	48	0.0498442	684	40	0.0584795	0.462592	0.280028	PA14_28820	protein_coding	TerB N-terminal domain-containing protein	-	-
PA14_RS23625	2142	166	0.0774977	2089	168	0.0804213	1012	27	0.0266798	742	22	0.0296496	1.48719	0.00167853	PA14_57940	protein_coding	RNA polymerase factor sigma-54	GO:0016987, GO:0001216, GO:0006352, GO:0003677	pau02020, pau02040
PA14_RS09495	2138	131	0.0612722	2491	116	0.0465676	1082	41	0.0378928	857	31	0.0361727	0.542005	0.150065	PA14_23460	protein_coding	glycosyltransferase family 4 protein	-	-
PA14_RS21195	2096	43	0.0205153	2030	55	0.0270936	282	6	0.0212766	221	4	0.0180995	0.273896	0.376798	PA14_52060	protein_coding	DUF3108 domain-containing protein	-	-
PA14_RS28670	2095	586	0.279714	2042	662	0.324192	294	83	0.282313	216	49	0.226852	0.246189	0.314198	PA14_70390	protein_coding	exodeoxyribonuclease III	-	pau03410
PA14_RS11665	2060	48	0.023301	2183	55	0.0251947	583	1	0.00171527	424	1	0.00235849	3.57278	0.00202086	PA14_28650	protein_coding	threonine--tRNA ligase	GO:0006435, GO:0005737, GO:0004829	pau00970
PA14_RS27860	2044	323	0.158023	2266	386	0.170344	1121	101	0.0900981	860	58	0.0674419	1.05958	0.0220409	PA14_68340	protein_coding	ornithine carbamoyltransferase	GO:0016597, GO:0004585, GO:0006520, GO:0006591	pau00220, pau01100, pau01110, pau01230
PA14_RS02180	2041	15	0.00734934	2096	40	0.019084	964	6	0.00622407	683	6	0.00878477	0.816461	0.441902	PA14_05360	protein_coding	chemotaxis chemoreceptor PilJ	-	pau02020, pau02025
PA14_RS06100	1973	283	0.143436	1930	304	0.157513	167	24	0.143713	131	13	0.0992366	0.308864	0.339736	PA14_15310	protein_coding	IMP dehydrogenase	GO:0009152, GO:0003938	pau00230, pau01100, pau01110, pau01232
PA14_RS06940	1947	129	0.0662558	1727	131	0.0758541	263	6	0.0228137	159	4	0.0251572	1.56673	0.0108366	PA14_17290	protein_coding	CTP synthase	GO:0006221, GO:0006241, GO:0003883	pau00240, pau01100, pau01232, pau01240
PA14_RS12350	1946	375	0.192703	2053	353	0.171943	259	57	0.220077	184	36	0.195652	-0.189145	0.252052	PA14_30310	protein_coding	outer membrane lipoprotein chaperone LolA	GO:0009306, GO:0008320	-
PA14_RS25230	1922	32	0.0166493	1981	27	0.0136295	124	2	0.016129	108	8	0.0740741	-1.57481	0.410247	PA14_61750	protein_coding	4-(cytidine 5'-diphospho)-2-C-methyl-D-erythritol kinase	GO:0050515, GO:0016114	pau00900, pau01100, pau01110
PA14_RS06920	1917	141	0.0735524	1857	150	0.0807754	65	4	0.0615385	59	4	0.0677966	0.254881	0.120382	PA14_17250	protein_coding	alanine/glycine:cation symporter family protein	-	-
PA14_RS20095	1892	218	0.115222	2000	283	0.1415	1083	180	0.166205	701	96	0.136947	-0.239834	0.359133	PA14_49470	protein_coding	ribonucleotide-diphosphate reductase subunit beta	GO:0009263, GO:0016491	pau00230, pau00240, pau01100, pau01232
PA14_RS15620	1881	494	0.262626	1695	346	0.20413	544	132	0.242647	393	103	0.262087	-0.112853	0.600607	PA14_38430	protein_coding	liu genes transcriptional regulator LiuR	-	-
PA14_RS06400	1871	130	0.0694816	1711	138	0.0806546	238	22	0.092437	153	11	0.0718954	-0.130344	0.605525	PA14_15980	protein_coding	ribosome maturation factor RimM	GO:0006364, GO:0003723	-
PA14_RS29910	1856	222	0.119612	2133	326	0.152836	832	99	0.11899	669	82	0.122571	0.173592	0.452907	PA14_23410	protein_coding	hypothetical protein	-	-
PA14_RS15090	1848	217	0.117424	1893	176	0.0929741	245	10	0.0408163	169	10	0.0591716	1.07328	0.0688518	PA14_37070	protein_coding	phosphoadenosine phosphosulfate reductase	-	-
PA14_RS09015	1832	85	0.0463974	1789	110	0.0614869	226	7	0.0309735	160	4	0.025	0.946645	0.0854026	PA14_22270	protein_coding	recombinase family protein	GO:0006310, GO:0000150, GO:0003677	-
PA14_RS06925	1832	46	0.0251092	1816	44	0.0242291	437	5	0.0114416	320	3	0.009375	1.24489	0.00614536	PA14_17260	protein_coding	DNA polymerase III subunit alpha	GO:0008408, GO:0006260, GO:0003676	pau03030, pau03430, pau03440
PA14_RS05835	1826	1116	0.611172	1841	1118	0.607279	94	51	0.542553	65	36	0.553846	0.152274	0.00944321	PA14_14610	protein_coding	preprotein translocase subunit YajC	GO:0009306, GO:0015450, GO:0005886	pau02024, pau03060, pau03070
PA14_RS29520	1784	95	0.0532511	1807	136	0.0752629	845	19	0.0224852	581	30	0.0516351	0.793968	0.274889	PA14_72510	protein_coding	homoserine kinase	GO:0009088, GO:0004413	pau00260, pau01100, pau01110, pau01120, pau01230
PA14_RS10380	1782	1086	0.609428	1885	1154	0.612202	266	139	0.522556	183	94	0.513661	0.237479	0.00251595	PA14_25600	protein_coding	signal peptide peptidase SppA	GO:0004252, GO:0006465	-
PA14_RS06235	1776	211	0.118806	1884	172	0.0912951	753	50	0.0664011	527	34	0.0645161	0.682423	0.102896	-	protein_coding	phospholipase D family protein	-	-
PA14_RS17750	1770	606	0.342373	1645	561	0.341033	258	49	0.189922	188	38	0.202128	0.801702	0.00177127	PA14_43690	protein_coding	beta-ketoacyl-ACP synthase I	GO:0006633, GO:0004315	pau00061, pau00780, pau01100, pau01212, pau01240
PA14_RS10170	1766	89	0.0503964	1731	89	0.0514154	1719	34	0.0197789	1143	33	0.0288714	1.06535	0.028366	PA14_25080	protein_coding	fatty acid oxidation complex subunit alpha FadB	GO:0004165, GO:0009062, GO:0003857, GO:0008692, GO:0004300	pau00071, pau00280, pau00310, pau00362, pau00380, pau00410, pau00640, pau00650, pau00907, pau00930, pau01100, pau01110, pau01120, pau01200, pau01212
PA14_RS07010	1747	271	0.155123	1999	470	0.235118	629	120	0.190779	435	74	0.170115	0.112788	0.756402	PA14_17470	protein_coding	peptidoglycan DD-metalloendopeptidase family protein	-	-
PA14_RS00010	1738	286	0.164557	1797	223	0.124096	647	121	0.187017	483	76	0.15735	-0.25461	0.382422	PA14_00020	protein_coding	DNA polymerase III subunit beta	GO:0003887, GO:0009360, GO:0006260	pau03030, pau03430, pau03440
PA14_RS24575	1737	11	0.00633276	1599	12	0.00750469	128	1	0.0078125	86	1	0.0116279	-0.49042	0.295516	PA14_60230	protein_coding	outer membrane protein assembly factor BamD	-	-
PA14_RS12315	1722	227	0.131823	1992	232	0.116466	881	67	0.0760499	598	44	0.0735786	0.730629	0.0239676	PA14_30210	protein_coding	ATP-dependent Clp protease adapter ClpS	GO:0006508	-
PA14_RS06620	1694	578	0.341204	1576	463	0.293782	200	50	0.25	122	36	0.295082	0.220251	0.30316	PA14_16510	protein_coding	peptide chain release factor 2	peptide chain release factor 2	GO:0006415, GO:0003747
PA14_RS27805	1680	1269	0.755357	1600	1229	0.768125	515	459	0.891262	331	273	0.824773	-0.171707	0.10459	PA14_68170	protein_coding	dTDP-glucose 4,6-dehydratase	GO:0009243, GO:0008460, GO:0019305	pau00521, pau00523, pau00525, pau00541, pau01100, pau01110, pau01250
PA14_RS30840	1664	217	0.130409	1807	258	0.142778	1160	57	0.0491379	815	51	0.0625767	1.29005	0.0125544	PA14_53590	protein_coding	hypothetical protein	-	-
PA14_RS09340	1655	251	0.151662	1652	224	0.135593	347	35	0.100865	257	25	0.0972763	0.535801	0.0324802	PA14_23070	protein_coding	glucose-6-phosphate dehydrogenase	GO:0004345, GO:0006098	pau00030, pau00480, pau01100, pau01110, pau01120, pau01200
PA14_RS10285	1654	1008	0.609432	1522	971	0.637976	385	171	0.444156	250	88	0.352	0.647809	0.0427954	PA14_25390	protein_coding	Si-specific NAD(P)(+) transhydrogenase	GO:0045454, GO:0050660, GO:0003957	pau00760, pau01100
PA14_RS21095	1640	818	0.49878	1665	758	0.455255	625	341	0.5456	484	228	0.471074	-0.0917423	0.543411	PA14_51830	protein_coding	DNA starvation/stationary phase protection protein	-	-
PA14_RS12470	1629	118	0.0724371	1739	154	0.0885566	241	11	0.0456432	181	13	0.0718232	0.45475	0.292505	PA14_30580	protein_coding	transcriptional regulator VqsR	-	-
PA14_RS19065	1626	271	0.166667	1588	280	0.176322	702	76	0.108262	563	47	0.0834813	0.838979	0.0295567	PA14_46910	protein_coding	glutamate/aspartate ABC transporter substrate-binding protein	GO:0001522, GO:0003723, GO:0009982, GO:0009451	pau02010, pau02020
PA14_RS02895	1623	262	0.161429	1627	252	0.154886	266	63	0.236842	205	44	0.214634	-0.513282	0.0281094	PA14_07230	protein_coding	fructose-bisphosphate aldolase class II	GO:0006096, GO:0004332	pau00010, pau00030, pau00051, pau00680, pau01100, pau01110, pau01120, pau01200, pau01230
PA14_RS06895	1610	346	0.214907	1770	470	0.265537	290	45	0.155172	233	44	0.188841	0.481899	0.154013	PA14_17180	protein_coding	UDP-3-O-(3-hydroxymyristoyl)glucosamine N-acyltransferase	GO:0016410, GO:0009245	pau00540, pau01100
PA14_RS12345	1607	101	0.06285	1541	82	0.0532122	287	10	0.0348432	229	2	0.00873362	1.41322	0.121201	PA14_30290	protein_coding	DNA translocase FtsK	-	-
PA14_RS08400	1607	227	0.141257	1688	158	0.0936019	365	16	0.0438356	289	11	0.0380623	1.51987	0.085977	PA14_20890	protein_coding	ADP-glyceromanno-heptose 6-epimerase	GO:0008712, GO:0009244	pau00540, pau01100, pau01250
PA14_RS06240	1603	61	0.0380536	1513	42	0.0277594	871	41	0.0470723	593	30	0.0505902	-0.569417	0.0995506	PA14_15590	protein_coding	hypothetical protein	-	-
PA14_RS10235	1574	351	0.222999	1478	338	0.228687	312	38	0.121795	213	23	0.107981	0.975086	0.0045015	PA14_25250	protein_coding	glyceraldehyde-3-phosphate dehydrogenase	GO:0051287, GO:0006006, GO:0016620, GO:0050661	pau00010, pau01100, pau01110, pau01120, pau01200, pau01230
PA14_RS20090	1573	5	0.00317864	1332	7	0.00525526	490	1	0.00204082	312	1	0.00320513	0.684789	0.312452	PA14_49460	protein_coding	ribonucleoside-diphosphate reductase subunit alpha	GO:0004748, GO:0006260, GO:0005524	pau00230, pau00240, pau01100, pau01232
PA14_RS24515	1560	86	0.0551282	1477	105	0.07109	826	54	0.0653753	592	40	0.0675676	-0.0748847	0.716941	PA14_60070	protein_coding	ATP-dependent endonuclease	-	-
PA14_RS16785	1555	152	0.0977492	1555	184	0.118328	823	47	0.0571081	560	25	0.0446429	1.08649	0.0415477	PA14_41390	protein_coding	peptidylprolyl isomerase	-	-
PA14_RS05915	1545	402	0.260194	1711	492	0.287551	304	125	0.411184	195	66	0.338462	-0.452702	0.121655	PA14_14830	protein_coding	23S rRNA (adenine(2503)-C(2))-methyltransferase RlmN	GO:0008757, GO:0016433, GO:0031167	-
PA14_RS06885	1538	136	0.0884265	1436	175	0.121866	459	41	0.0893246	318	21	0.0660377	0.436758	0.310038	PA14_17150	protein_coding	outer membrane protein assembly factor BamA	GO:0009279	-
PA14_RS09690	1534	238	0.15515	1712	269	0.157126	403	55	0.136476	318	50	0.157233	0.0884335	0.467159	PA14_23920	protein_coding	amidophosphoribosyltransferase	GO:0004044, GO:0009152	pau00230, pau00250, pau01100, pau01110
PA14_RS00705	1523	699	0.458963	1266	574	0.453397	1373	783	0.570284	861	481	0.558653	-0.30729	0.00352599	PA14_01710	protein_coding	alkyl hydroperoxide reductase subunit C	GO:0006979, GO:0102039	-
PA14_RS24745	1499	629	0.419613	1404	646	0.460114	895	498	0.556425	644	324	0.503106	-0.268296	0.1152	PA14_60570	protein_coding	DUF3015 domain-containing protein	-	-
PA14_RS14790	1491	788	0.528504	1690	1021	0.604142	23	17	0.73913	29	22	0.758621	-0.4031	0.0428478	PA14_36350	protein_coding	ClpP family protease	-	-
PA14_RS27575	1490	655	0.439597	1550	683	0.440645	1233	644	0.522303	803	337	0.419676	-0.0977945	0.608587	PA14_67600	protein_coding	glutamate--ammonia ligase	GO:0004356, GO:0006807, GO:0006542	pau00220, pau00250, pau00630, pau00910, pau01100, pau01120, pau01230, pau02020
PA14_RS05535	1489	176	0.1182	1773	198	0.111675	141	5	0.035461	145	10	0.0689655	1.13835	0.0667123	PA14_13750	protein_coding	NarK/NasA family nitrate transporter	-	pau00910
PA14_RS08340	1485	89	0.0599327	1648	111	0.0673544	843	41	0.0486358	617	19	0.0307942	0.680316	0.131608	PA14_20750	protein_coding	chemotaxis protein CheV	-	pau02020, pau02030
PA14_RS10390	1485	26	0.0175084	1394	21	0.0150646	75	0	0	55	0	0	13.9915	0.00558197	PA14_25620	protein_coding	DUF177 domain-containing protein	-	-
PA14_RS09670	1476	944	0.639566	1614	1050	0.650558	205	122	0.595122	133	84	0.631579	0.0727261	0.237708	PA14_23860	protein_coding	acetyl-CoA carboxylase, carboxyltransferase subunit beta	GO:0006633, GO:0009317, GO:0003989	pau00061, pau00620, pau00640, pau01100, pau01110, pau01120, pau01200, pau01212
PA14_RS16805	1467	395	0.269257	1614	446	0.276332	339	46	0.135693	240	31	0.129167	1.04258	0.0011736	PA14_41440	protein_coding	universal stress protein	-	-
PA14_RS05845	1444	459	0.317867	1412	474	0.335694	308	141	0.457792	190	96	0.505263	-0.559295	0.0258092	PA14_14650	protein_coding	protein translocase subunit SecF	GO:0015450, GO:0031522, GO:0043952	pau03060, pau03070
PA14_RS10370	1439	184	0.127867	1646	230	0.139733	398	42	0.105528	263	19	0.0722433	0.590049	0.126125	PA14_25580	protein_coding	23S rRNA pseudouridine(955/2504/2580) synthase RluC	GO:0001522, GO:0003723, GO:0009982	-
PA14_RS07015	1436	831	0.578691	1580	944	0.597468	1786	575	0.321948	1053	354	0.336182	0.837635	0.00206251	PA14_17480	protein_coding	RNA polymerase sigma factor RpoS	GO:0003700, GO:0006355, GO:0016987, GO:0006352, GO:0003677	-
PA14_RS05840	1433	146	0.101884	1536	157	0.102214	239	10	0.041841	183	11	0.0601093	1.00138	0.030537	PA14_14630	protein_coding	protein translocase subunit SecD	GO:0015450, GO:0031522, GO:0043952	pau03060, pau03070
PA14_RS05945	1429	151	0.105668	1650	176	0.106667	420	53	0.12619	337	36	0.106825	-0.134082	0.397899	PA14_14910	protein_coding	outer membrane protein assembly factor BamB	GO:0009279, GO:0005515	-
PA14_RS11740	1423	34	0.0238932	1433	30	0.0209351	1104	17	0.0153986	768	14	0.0182292	0.414737	0.111676	PA14_28830	protein_coding	ATP-binding protein	-	-
PA14_RS21575	1417	357	0.251941	1428	373	0.261204	618	102	0.165049	502	72	0.143426	0.734211	0.0129532	PA14_52990	protein_coding	phenylalanine 4-monooxygenase	GO:0004505, GO:0006559	pau00360, pau00400, pau00790, pau01100, pau01230
PA14_RS18020	1412	527	0.373229	1496	653	0.436497	1115	567	0.50852	773	402	0.520052	-0.345135	0.0765682	-	protein_coding	CcoQ/FixQ family Cbb3-type cytochrome c oxidase assembly chaperone	-	-
PA14_RS19335	1394	252	0.180775	1343	197	0.146687	298	26	0.0872483	215	18	0.0837209	0.937579	0.0447614	PA14_47540	protein_coding	outer membrane protein transport protein	-	-
PA14_RS09645	1380	592	0.428986	1809	993	0.548922	527	279	0.529412	322	184	0.571429	-0.170835	0.435428	PA14_23800	protein_coding	aspartate-semialdehyde dehydrogenase	GO:0004073, GO:0009089	pau00260, pau00261, pau00270, pau00300, pau01100, pau01110, pau01120, pau01210, pau01230
PA14_RS18035	1370	165	0.120438	1275	161	0.126275	207	37	0.178744	150	26	0.173333	-0.513058	0.00565706	PA14_44380	protein_coding	cytochrome-c oxidase, cbb3-type subunit II	GO:0004129	pau00190, pau01100, pau02020
PA14_RS00005	1370	216	0.157664	1451	274	0.188835	415	56	0.13494	271	24	0.0885609	0.63257	0.158686	PA14_00010	protein_coding	chromosomal replication initiator protein DnaA	GO:0003688, GO:0006270, GO:0005524, GO:0006275, GO:0003677	pau02020
PA14_RS12320	1362	425	0.312041	1306	439	0.336141	669	203	0.303438	492	132	0.268293	0.181063	0.214666	PA14_30230	protein_coding	ATP-dependent Clp protease ATP-binding subunit ClpA	GO:0043335, GO:0006508, GO:0004176, GO:0009368	-
PA14_RS26230	1362	898	0.659325	1473	1028	0.697895	175	140	0.8	82	65	0.792683	-0.230804	0.0266911	PA14_64190	protein_coding	DNA-binding transcriptional regulator Fis	-	-
PA14_RS06305	1335	90	0.0674157	1350	63	0.0466667	357	5	0.0140056	224	5	0.0223214	1.65091	0.073635	PA14_15740	protein_coding	phosphoribosylformylglycinamidine synthase	GO:0004642, GO:0006189	pau00230, pau01100, pau01110
PA14_RS03735	1335	459	0.34382	1545	631	0.408414	136	43	0.316176	114	47	0.412281	0.0463381	0.856309	PA14_09200	protein_coding	single-stranded DNA-binding protein	GO:0006310, GO:0003697, GO:0006260, GO:0006351, GO:0006281	pau03030, pau03430, pau03440
PA14_RS05940	1332	890	0.668168	1609	1120	0.696085	716	566	0.790503	442	356	0.80543	-0.226289	0.0181632	PA14_14900	protein_coding	YfgM family protein	-	-
PA14_RS03445	1329	370	0.278405	1393	347	0.249103	310	97	0.312903	182	55	0.302198	-0.221631	0.106889	PA14_08560	protein_coding	tyrosine--tRNA ligase	GO:0005737, GO:0006437, GO:0004831	pau00970
PA14_RS30760	1325	75	0.0566038	1515	85	0.0561056	403	12	0.0297767	318	17	0.0534591	0.437323	0.339447	PA14_49030	protein_coding	ParA family protein	-	-
PA14_RS17995	1322	84	0.0635401	1159	75	0.064711	384	9	0.0234375	349	7	0.0200573	1.56001	0.00177662	PA14_44300	protein_coding	methyl-accepting chemotaxis protein	GO:0016020, GO:0007165	pau02020, pau02030
PA14_RS16005	1319	2	0.0015163	1271	4	0.00314713	592	1	0.00168919	330	1	0.0030303	-0.0172333	0.981228	PA14_39480	protein_coding	AAA family ATPase	-	-
PA14_RS21125	1312	9	0.00685976	1154	19	0.0164645	392	2	0.00510204	275	0	0	2.19224	0.235825	PA14_51900	protein_coding	proline--tRNA ligase	GO:0004812, GO:0006433, GO:0000166, GO:0004827, GO:0002161, GO:0006418, GO:0005524	pau00970
PA14_RS24670	1293	732	0.566125	1289	727	0.564003	80	59	0.7375	75	40	0.533333	-0.169288	0.561951	PA14_60400	protein_coding	30S ribosomal protein S20	GO:0003735, GO:0000312, GO:0006412, GO:0022627	pau03010
PA14_RS17895	1291	34	0.0263362	1143	27	0.023622	358	4	0.0111732	226	1	0.00442478	1.67924	0.0420094	PA14_44070	protein_coding	citrate synthase	GO:0006099, GO:0004108	pau00020, pau00630, pau01100, pau01110, pau01120, pau01200, pau01210, pau01230
PA14_RS10420	1280	608	0.475	1325	705	0.532075	209	115	0.550239	157	88	0.56051	-0.14136	0.215728	PA14_25690	protein_coding	beta-ketoacyl-ACP synthase II	GO:0006633, GO:0004315	pau00061, pau00780, pau01100, pau01212, pau01240
PA14_RS23955	1261	38	0.0301348	1396	44	0.0315186	604	11	0.0182119	449	7	0.0155902	0.867029	0.0111407	PA14_58750	protein_coding	type IV-A pilus assembly ATPase PilB	GO:0016887, GO:0009297	-
PA14_RS18655	1257	36	0.0286396	1187	22	0.0185341	268	2	0.00746269	221	4	0.0180995	0.883918	0.278648	PA14_45960	protein_coding	transcriptional regulator LasR	-	pau02024, pau02025
PA14_RS10755	1255	849	0.676494	1539	1114	0.723847	153	147	0.960784	89	77	0.865169	-0.382871	0.0574825	PA14_26550	protein_coding	DUF4398 domain-containing protein	-	-
PA14_RS30930	1255	135	0.10757	1128	91	0.0806738	242	14	0.0578512	186	6	0.0322581	1.06284	0.118271	PA14_59550	protein_coding	hypothetical protein	-	-
PA14_RS01345	1246	765	0.613965	1452	875	0.602617	559	396	0.708408	380	278	0.731579	-0.243222	0.0130764	PA14_03300	protein_coding	IS3 family transposase	IS3 family transposase	GO:0004803
PA14_RS29570	1232	202	0.163961	1249	201	0.160929	474	13	0.0274262	292	13	0.0445205	2.17492	0.004678	PA14_72640	protein_coding	MetQ/NlpA family ABC transporter substrate-binding protein	-	pau02010
PA14_RS27240	1227	165	0.134474	1271	164	0.129032	174	21	0.12069	139	21	0.151079	-0.0445404	0.814064	PA14_66750	protein_coding	arginine--tRNA ligase	GO:0005737, GO:0004814, GO:0006420	pau00970
PA14_RS08380	1225	1000	0.816327	1337	1152	0.861631	130	96	0.738462	66	45	0.681818	0.24053	0.0709093	PA14_20850	protein_coding	MarR family transcriptional regulator	GO:0003700, GO:0006355	-
PA14_RS24520	1223	122	0.0997547	1217	109	0.0895645	768	82	0.106771	499	55	0.11022	-0.196814	0.123715	PA14_60080	protein_coding	UvrD-helicase domain-containing protein	GO:0005524	pau03420, pau03430
PA14_RS29515	1216	127	0.104441	1585	134	0.0845426	415	30	0.0722892	263	13	0.0494297	0.634699	0.156653	PA14_72500	protein_coding	DUF2782 domain-containing protein	-	-
PA14_RS09285	1209	353	0.291977	1168	352	0.30137	537	170	0.316574	368	111	0.30163	-0.0592074	0.294367	PA14_22910	protein_coding	phosphogluconate dehydratase	GO:0009255, GO:0004456	pau00030, pau01100, pau01120, pau01200
PA14_RS28695	1207	819	0.678542	1192	742	0.622483	206	114	0.553398	162	90	0.555556	0.230449	0.0757448	PA14_70450	protein_coding	DNA-directed RNA polymerase subunit omega	GO:0003899, GO:0000345, GO:0006351	pau03020
PA14_RS29170	1201	229	0.190674	1205	227	0.188382	459	55	0.119826	358	37	0.103352	0.764214	0.0111945	PA14_71630	protein_coding	alcohol dehydrogenase AdhP	-	pau00010, pau00071, pau00350, pau00620, pau00625, pau00626, pau01100, pau01110, pau01120, pau01220
PA14_RS06625	1199	505	0.421184	1088	407	0.374081	324	98	0.302469	208	60	0.288462	0.428446	0.0532607	PA14_16530	protein_coding	lysine--tRNA ligase	GO:0004824, GO:0005737, GO:0006430	pau00970
PA14_RS30215	1194	236	0.197655	1270	278	0.218898	331	89	0.268882	235	48	0.204255	-0.18376	0.493029	PA14_20510	protein_coding	DUF6531 domain-containing protein	-	-
PA14_RS01985	1193	220	0.184409	1227	283	0.230644	219	34	0.155251	163	25	0.153374	0.427436	0.148148	PA14_04900	protein_coding	signal recognition particle-docking protein FtsY	GO:0009306, GO:0005047, GO:0003924	pau02024, pau03060, pau03070
PA14_RS07325	1189	55	0.0462574	1273	41	0.0322074	371	10	0.0269542	286	12	0.041958	0.18728	0.687814	PA14_18250	protein_coding	phosphoenolpyruvate--protein phosphotransferase	GO:0009401, GO:0008965, GO:0006808	pau02060
PA14_RS06855	1187	111	0.0935131	1248	151	0.120994	306	19	0.0620915	222	17	0.0765766	0.629379	0.134698	PA14_17080	protein_coding	UMP kinase	GO:0015949, GO:0033862	pau00240, pau01100, pau01232, pau01240
PA14_RS06695	1186	90	0.0758853	1133	108	0.0953222	131	9	0.0687023	76	6	0.0789474	0.213565	0.395849	PA14_16700	protein_coding	adenylate kinase	GO:0006139, GO:0005524, GO:0004017	pau00230, pau00730, pau01100, pau01110, pau01232, pau01240
PA14_RS29275	1186	570	0.480607	1193	523	0.438391	120	70	0.583333	86	47	0.546512	-0.297991	0.0638963	PA14_71900	protein_coding	DUF1127 domain-containing protein	-	-
PA14_RS31320	1157	265	0.229041	1463	384	0.262474	858	154	0.179487	574	112	0.195122	0.391848	0.086882	-	protein_coding	hypothetical protein	-	-
PA14_RS12520	1152	97	0.0842014	1019	68	0.0667321	272	16	0.0588235	185	11	0.0594595	0.351665	0.202749	PA14_30700	protein_coding	transporter substrate-binding domain-containing protein	-	pau02020
PA14_RS17280	1137	30	0.0263852	1136	31	0.0272887	15	0	0	3	0	0	14.712	0.000283239	PA14_42570	protein_coding	SctN family type III secretion system ATPase PscN	-	pau03070
PA14_RS20875	1129	400	0.354296	1082	379	0.350277	234	63	0.269231	156	31	0.198718	0.590397	0.0787141	PA14_51340	protein_coding	multiple virulence factor transcriptional regulator MvfR	-	pau02024, pau02025
PA14_RS08800	1118	192	0.171735	1180	188	0.159322	178	69	0.38764	118	38	0.322034	-1.10007	0.0297211	PA14_21820	protein_coding	FKBP-type peptidyl-prolyl cis-trans isomerase	-	-
PA14_RS06865	1117	754	0.675022	1087	792	0.728611	148	95	0.641892	122	74	0.606557	0.169029	0.136835	PA14_17110	protein_coding	polyprenyl diphosphate synthase	GO:0005737, GO:0009252	pau00550, pau00900, pau01110
PA14_RS18340	1112	161	0.144784	1019	140	0.13739	390	48	0.123077	233	34	0.145923	0.068979	0.638322	PA14_45110	protein_coding	sulfate ABC transporter substrate-binding protein	-	pau00920, pau02010
PA14_RS23140	1112	166	0.149281	1071	201	0.187675	1066	71	0.0666041	810	64	0.0790123	1.21037	0.0417082	PA14_56780	protein_coding	superoxide dismutase [Fe]	GO:0004784, GO:0046872, GO:0006801	-
PA14_RS15625	1085	30	0.0276498	1084	53	0.048893	606	21	0.0346535	377	11	0.0291777	0.261997	0.620862	PA14_38440	protein_coding	isovaleryl-CoA dehydrogenase	-	pau00280, pau01100
PA14_RS18050	1085	82	0.075576	1135	98	0.0863436	1197	31	0.0258981	862	55	0.0638051	0.852033	0.208321	PA14_44420	protein_coding	cytochrome c oxidase accessory protein CcoG	GO:0003674, GO:0008535	-
PA14_RS01275	1085	528	0.486636	1182	520	0.439932	122	35	0.286885	101	34	0.336634	0.571462	0.0471426	PA14_03166	protein_coding	hypothetical protein	-	-
PA14_RS22945	1084	49	0.045203	1195	61	0.051046	451	3	0.00665188	295	4	0.0135593	2.2515	0.0138636	PA14_56220	protein_coding	universal stress protein	-	-
PA14_RS03720	1076	66	0.0613383	1138	56	0.0492091	288	8	0.0277778	195	6	0.0307692	0.916975	0.0531555	PA14_09160	protein_coding	bacterioferritin	GO:0004322, GO:0006880, GO:0008199	pau00860
PA14_RS27315	1065	625	0.586854	1120	637	0.56875	447	243	0.543624	295	133	0.450847	0.216645	0.230379	PA14_66940	protein_coding	phosphoribosyl-AMP cyclohydrolase	GO:0000105, GO:0004635	pau00340, pau01100, pau01110, pau01230
PA14_RS28620	1061	177	0.166824	921	155	0.168295	475	153	0.322105	277	77	0.277978	-0.840486	0.0266607	PA14_70270	protein_coding	phosphomannomutase/phosphoglucomutase	-	pau00010, pau00030, pau00051, pau00052, pau00230, pau00500, pau00520, pau00521, pau01100, pau01110, pau01120, pau01250
PA14_RS11685	1057	710	0.671712	1119	772	0.689902	410	252	0.614634	281	171	0.608541	0.154687	0.0186643	PA14_28690	protein_coding	phenylalanine--tRNA ligase subunit alpha	GO:0009328, GO:0004826, GO:0006432	pau00970
PA14_RS26180	1054	195	0.185009	985	131	0.132995	557	54	0.0969479	394	45	0.114213	0.590698	0.190551	PA14_64050	protein_coding	diguanylate cyclase GcbA	-	-
PA14_RS24710	1050	51	0.0485714	1092	48	0.043956	338	7	0.0207101	233	4	0.0171674	1.2885	0.0111455	PA14_60490	protein_coding	c-type cytochrome	GO:0020037, GO:0009055	-
PA14_RS10490	1048	426	0.406489	1011	465	0.459941	715	297	0.415385	446	166	0.372197	0.137652	0.369956	PA14_25880	protein_coding	FAD-binding protein	-	-
PA14_RS18260	1047	32	0.0305635	992	31	0.03125	419	11	0.026253	267	4	0.0149813	0.584056	0.209979	PA14_44920	protein_coding	T6SS immunity protein Tli4 family protein	-	-
PA14_RS07510	1046	343	0.327916	1075	341	0.317209	195	72	0.369231	149	60	0.402685	-0.258863	0.0689097	PA14_18740	protein_coding	argininosuccinate synthase	GO:0004055, GO:0006526, GO:0005524	pau00220, pau00250, pau01100, pau01110, pau01230
PA14_RS04855	1034	83	0.0802708	989	72	0.0728008	61	2	0.0327869	46	2	0.0434783	1.00509	0.0276452	PA14_12010	protein_coding	glutamate-5-semialdehyde dehydrogenase	GO:0004350, GO:0006561, GO:0016620	pau00330, pau00332, pau01100, pau01110, pau01230
PA14_RS31520	1034	7	0.00676983	1237	4	0.00323363	623	4	0.00642055	440	2	0.00454545	-0.132514	0.832361	-	protein_coding	S-type pyocin domain-containing protein	-	-
PA14_RS16490	1024	2	0.00195312	1115	3	0.00269058	319	0	0	276	0	0	11.1817	0.0243043	PA14_40670	protein_coding	methionine synthase	GO:0009086, GO:0008705, GO:0008270	pau00270, pau00450, pau00670, pau01100, pau01110, pau01230
PA14_RS10750	1022	16	0.0156556	1340	16	0.0119403	172	1	0.00581395	94	1	0.0106383	0.746097	0.208727	PA14_26540	protein_coding	transporter substrate-binding domain-containing protein	-	-
PA14_RS03175	1019	135	0.132483	1101	146	0.132607	157	9	0.0573248	81	6	0.0740741	1.01252	0.0153366	PA14_07940	protein_coding	anthranilate synthase component I	GO:0000162, GO:0004049	pau00400, pau00405, pau01100, pau01110, pau01230, pau02024, pau02025
PA14_RS16815	1014	181	0.178501	881	174	0.197503	629	50	0.0794913	445	43	0.0966292	1.09418	0.0159964	PA14_41470	protein_coding	bifunctional aconitate hydratase 2/2-methylisocitrate dehydratase	GO:0003994, GO:0006099	pau00020, pau00630, pau00640, pau01100, pau01110, pau01120, pau01200, pau01210, pau01230
PA14_RS03355	1013	103	0.101678	1118	101	0.0903399	82	4	0.0487805	51	3	0.0588235	0.835498	0.03072	PA14_08350	protein_coding	anthranilate phosphoribosyltransferase	GO:0000162, GO:0004048	pau00400, pau01100, pau01110, pau01230
PA14_RS08665	1011	218	0.215628	1099	245	0.22293	101	11	0.108911	100	14	0.14	0.817133	0.0272041	PA14_21540	protein_coding	beta-ketoacyl-ACP synthase III	GO:0006633, GO:0004315	-
PA14_RS01600	1003	49	0.0488534	825	56	0.0678788	522	21	0.0402299	331	20	0.060423	0.213811	0.620794	PA14_03920	protein_coding	putrescine-binding protein SpuD	-	pau02010
PA14_RS18045	1000	239	0.239	1041	251	0.241114	265	43	0.162264	213	40	0.187793	0.455783	0.0366745	PA14_44400	protein_coding	cytochrome-c oxidase, cbb3-type subunit III	GO:0004129	pau00190, pau01100, pau02020
PA14_RS05875	999	114	0.114114	1017	128	0.12586	145	15	0.103448	115	9	0.0782609	0.401246	0.170982	PA14_14730	protein_coding	IscS subfamily cysteine desulfurase	GO:0031071, GO:0016226	pau00730, pau01100, pau01240, pau04122
PA14_RS00485	994	757	0.761569	923	660	0.71506	460	347	0.754348	313	236	0.753994	-0.0306556	0.565716	PA14_01160	protein_coding	type VI secretion system spike protein VgrG1b	-	pau03070
PA14_RS11700	993	502	0.505539	1178	655	0.556027	233	133	0.570815	169	95	0.56213	-0.0938845	0.298175	PA14_28730	protein_coding	MerR family transcriptional regulator	-	-
PA14_RS10245	987	290	0.29382	1036	326	0.314672	132	44	0.333333	111	46	0.414414	-0.297314	0.23814	PA14_25280	protein_coding	Na(+)-translocating NADH-quinone reductase subunit A	GO:0016655, GO:0006814	-
PA14_RS31165	971	489	0.503605	1220	689	0.564754	466	290	0.622318	364	231	0.634615	-0.234511	0.0942013	-	protein_coding	hypothetical protein	-	-
PA14_RS23730	964	371	0.384855	932	425	0.456009	153	38	0.248366	82	17	0.207317	0.883838	0.042597	PA14_58180	protein_coding	Asp-tRNA(Asn)/Glu-tRNA(Gln) amidotransferase subunit GatA	GO:0030956, GO:0006424, GO:0050567	pau00970, pau01100
PA14_RS05865	963	843	0.875389	1037	893	0.861138	327	288	0.880734	200	180	0.9	-0.0362668	0.206384	PA14_14700	protein_coding	serine O-acetyltransferase	GO:0006535, GO:0009001	pau00270, pau00543, pau00920, pau01100, pau01110, pau01120, pau01200, pau01230
PA14_RS00240	963	761	0.790239	1014	855	0.843195	57	51	0.894737	56	51	0.910714	-0.144451	0.0897064	PA14_00580	protein_coding	DUF4810 domain-containing protein	-	-
PA14_RS06900	958	238	0.248434	1209	262	0.216708	291	37	0.127148	163	23	0.141104	0.794078	0.0296197	PA14_17190	protein_coding	3-hydroxyacyl-ACP dehydratase FabZ	GO:0006633, GO:0016836	pau00061, pau00780, pau01100, pau01212, pau01240
PA14_RS09320	957	91	0.0950888	829	66	0.079614	231	33	0.142857	142	20	0.140845	-0.699468	0.0198873	PA14_23010	protein_coding	sn-glycerol-3-phosphate ABC transporter ATP-binding protein UgpC	GO:0140359, GO:0005524	pau02010
PA14_RS10405	953	36	0.0377754	1121	50	0.044603	107	6	0.0560748	68	2	0.0294118	-0.0534284	0.920404	PA14_25650	protein_coding	ACP S-malonyltransferase	GO:0006633, GO:0004314	pau00061, pau01100, pau01110, pau01212
PA14_RS28135	946	104	0.109937	1011	101	0.0999011	195	31	0.158974	144	22	0.152778	-0.571121	0.0131299	PA14_69020	protein_coding	TIGR02449 family protein	-	-
PA14_RS02190	944	38	0.0402542	881	41	0.046538	730	16	0.0219178	498	13	0.0261044	0.853837	0.0359002	PA14_05390	protein_coding	chemotaxis signal transduction system protein ChpA	-	pau02020, pau02025
PA14_RS05860	941	112	0.119022	1025	94	0.0917073	292	14	0.0479452	191	5	0.026178	1.50737	0.0595883	PA14_14690	protein_coding	tRNA (cytosine(32)/uridine(32)-2'-O)-methyltransferase TrmJ	GO:0008173, GO:0003723, GO:0006396	-
PA14_RS17010	939	350	0.372737	932	301	0.322961	104	32	0.307692	75	23	0.306667	0.179379	0.243916	PA14_41920	protein_coding	3-deoxy-7-phosphoheptulonate synthase	GO:0009423, GO:0003849	pau00400, pau01100, pau01110, pau01230, pau02024
PA14_RS18030	938	99	0.105544	872	85	0.0974771	358	27	0.075419	276	21	0.076087	0.422248	0.02381	PA14_44370	protein_coding	cytochrome-c oxidase, cbb3-type subunit I	GO:0004129	pau00190, pau01100, pau02020
PA14_RS27325	930	504	0.541935	1137	657	0.577836	257	106	0.412451	200	80	0.4	0.462851	0.0149464	PA14_66960	protein_coding	twin-arginine translocase TatA/TatE family subunit	-	pau03060, pau03070
PA14_RS10375	929	218	0.234661	1122	297	0.264706	166	45	0.271084	120	38	0.316667	-0.235104	0.246877	PA14_25590	protein_coding	HAD-IA family hydrolase	GO:0016787, GO:0008152	pau00630, pau01100, pau01110
PA14_RS02235	926	10	0.0107991	867	13	0.0149942	289	2	0.00692042	196	0	0	1.89776	0.144934	PA14_05500	protein_coding	cytochrome b/b6 domain-containing protein	-	-
PA14_RS30135	925	285	0.308108	1143	307	0.268591	428	102	0.238318	311	76	0.244373	0.25672	0.143039	PA14_13950	protein_coding	hypothetical protein	-	-
PA14_RS02880	923	449	0.486457	914	551	0.602845	390	240	0.615385	216	128	0.592593	-0.149189	0.422399	PA14_07190	protein_coding	phosphoglycerate kinase	-	pau00010, pau01100, pau01110, pau01120, pau01200, pau01230
PA14_RS21580	923	45	0.0487541	911	60	0.0658617	612	34	0.0555556	414	32	0.0772947	-0.212992	0.577541	PA14_53000	protein_coding	4a-hydroxytetrahydrobiopterin dehydratase	GO:0006729, GO:0008124	pau00790, pau01100
PA14_RS23440	922	347	0.376356	872	334	0.383028	114	21	0.184211	76	14	0.184211	1.04347	0.000291087	PA14_57500	protein_coding	phosphoheptose isomerase	GO:0097367, GO:0008968, GO:1901135	pau00540, pau01100, pau01250
PA14_RS27065	916	185	0.201965	922	211	0.22885	578	104	0.179931	445	84	0.188764	0.224641	0.159354	PA14_66310	protein_coding	dihydrolipoyllysine-residue acetyltransferase	GO:0045254, GO:0006086, GO:0004742	pau00010, pau00020, pau00620, pau00785, pau01100, pau01110, pau01120, pau01200
PA14_RS05830	906	145	0.160044	760	105	0.138158	64	9	0.140625	40	4	0.1	0.309501	0.33841	PA14_14600	protein_coding	tRNA guanosine(34) transglycosylase Tgt	GO:0006400, GO:0005737, GO:0008479	-
PA14_RS11065	903	98	0.108527	831	110	0.132371	8	2	0.25	3	0	0	-0.0535066	0.97438	PA14_27370	protein_coding	DEAD/DEAH box helicase	GO:0005524, GO:0003676	pau03018
PA14_RS17295	900	74	0.0822222	774	97	0.125323	26	1	0.0384615	23	4	0.173913	-0.0331851	0.975983	PA14_42610	protein_coding	SctQ family type III secretion system cytoplasmic ring protein PscQ	-	pau03070
PA14_RS21765	900	13	0.0144444	927	13	0.0140237	576	3	0.00520833	443	1	0.00225734	1.93072	0.0195545	PA14_53480	protein_coding	phosphate acetyltransferase	GO:0016407	pau00430, pau00620, pau00640, pau00680, pau01100, pau01120, pau01200
PA14_RS27870	896	235	0.262277	936	255	0.272436	193	26	0.134715	123	12	0.097561	1.20292	0.015836	PA14_68360	protein_coding	beta-ketoacyl-ACP synthase FabY	-	pau00061, pau01100, pau01212
PA14_RS06880	890	122	0.137079	931	134	0.143931	222	40	0.18018	148	23	0.155405	-0.256058	0.167729	PA14_17140	protein_coding	sigma E protease regulator RseP	GO:0006508, GO:0016020, GO:0004222, GO:0005515	-
PA14_RS05935	888	60	0.0675676	878	66	0.0751708	266	23	0.0864662	193	16	0.0829016	-0.246782	0.0867042	PA14_14890	protein_coding	histidine--tRNA ligase	GO:0005737, GO:0006427, GO:0004821	pau00970
PA14_RS09290	885	712	0.80452	1015	845	0.832512	364	308	0.846154	278	234	0.841727	-0.0441301	0.214637	PA14_22930	protein_coding	glucokinase	GO:0005536, GO:0051156, GO:0006096, GO:0005524, GO:0004340	pau00010, pau00052, pau00500, pau00520, pau00521, pau01100, pau01110, pau01120, pau01200, pau01250
PA14_RS00210	885	12	0.0135593	981	16	0.0163099	386	8	0.0207254	286	5	0.0174825	-0.355191	0.188916	PA14_00510	protein_coding	two-partner secretion system putative hemagglutinin TpsA2	-	-
PA14_RS11645	871	775	0.889782	964	868	0.900415	129	116	0.899225	68	58	0.852941	0.0309787	0.507248	PA14_28600	protein_coding	DUF3509 domain-containing protein	-	-
PA14_RS23600	869	191	0.219793	965	172	0.178238	214	32	0.149533	95	6	0.0631579	0.904119	0.192842	PA14_57890	protein_coding	arabinose-5-phosphate isomerase KdsD	-	pau00540, pau01100, pau01250
PA14_RS23735	869	131	0.150748	878	133	0.151481	240	34	0.141667	157	18	0.11465	0.237713	0.231463	PA14_58190	protein_coding	Asp-tRNA(Asn)/Glu-tRNA(Gln) amidotransferase subunit GatB	GO:0016884	pau00970, pau01100
PA14_RS15655	867	356	0.410611	968	430	0.444215	177	48	0.271186	134	40	0.298507	0.585442	0.0223016	PA14_38510	protein_coding	homogentisate 1,2-dioxygenase	GO:0006572, GO:0004411, GO:0006559	pau00350, pau00643, pau01100, pau01120
PA14_RS05895	864	28	0.0324074	968	34	0.035124	279	5	0.0179211	218	5	0.0229358	0.724949	0.0427999	PA14_14780	protein_coding	Fe-S protein assembly chaperone HscA	GO:0006457, GO:0005515	-
PA14_RS16925	863	123	0.142526	828	105	0.126812	171	31	0.181287	102	20	0.196078	-0.486541	0.0376693	PA14_41730	protein_coding	alpha-L-glutamate ligase-like protein	GO:0046872, GO:0005524	-
PA14_RS00200	858	507	0.590909	1108	693	0.625451	299	176	0.588629	212	130	0.613208	0.0173303	0.764559	PA14_00480	protein_coding	DUF1161 domain-containing protein	-	-
PA14_RS14580	854	114	0.133489	847	134	0.158205	310	53	0.170968	191	34	0.17801	-0.258675	0.155618	PA14_35850	protein_coding	hypothetical protein	-	-
PA14_RS07060	854	42	0.0491803	838	27	0.0322196	381	12	0.0314961	264	4	0.0151515	0.803198	0.278081	PA14_17580	protein_coding	D-xylulose 5-phosphate/D-fructose 6-phosphate phosphoketolase	-	-
PA14_RS13270	852	60	0.0704225	848	61	0.071934	68	10	0.147059	58	6	0.103448	-0.815334	0.13145	PA14_32530	protein_coding	c-type cytochrome	GO:0020037, GO:0009055	-
PA14_RS31540	850	3	0.00352941	886	4	0.00451467	120	0	0	60	0	0	11.9741	0.0146726	PA14_32820	protein_coding	hypothetical protein	-	-
PA14_RS27210	848	79	0.0931604	913	98	0.107338	220	13	0.0590909	136	7	0.0514706	0.858733	0.0305695	PA14_66670	protein_coding	penicillin-binding protein 1A	-	pau00550, pau01100, pau01501
PA14_RS30465	848	169	0.199292	978	162	0.165644	171	34	0.19883	104	13	0.125	0.172406	0.662746	-	protein_coding	hypothetical protein	-	-
PA14_RS23520	838	275	0.328162	769	234	0.304291	188	90	0.478723	119	54	0.453782	-0.56015	0.0129818	PA14_57690	protein_coding	YhcB family protein	-	-
PA14_RS02250	833	391	0.469388	903	394	0.436323	244	79	0.32377	193	76	0.393782	0.335965	0.1357	PA14_05530	protein_coding	multidrug efflux RND transporter periplasmic adaptor subunit MexA	GO:0022857, GO:0016020, GO:0055085	pau01501, pau01503
PA14_RS28225	828	250	0.301932	841	271	0.322235	68	25	0.367647	37	17	0.459459	-0.406138	0.163575	PA14_69250	protein_coding	DedA family protein	-	-
PA14_RS11330	825	101	0.122424	734	77	0.104905	158	23	0.14557	137	21	0.153285	-0.394658	0.0647517	PA14_27940	protein_coding	SpoIIE family protein phosphatase	GO:0016791	-
PA14_RS21975	825	501	0.607273	971	640	0.659114	228	130	0.570175	165	80	0.484848	0.263442	0.168473	PA14_53950	protein_coding	2-methylcitrate synthase	GO:0050440	pau00640, pau01100
PA14_RS02000	821	145	0.176614	870	157	0.18046	136	18	0.132353	90	9	0.1	0.619899	0.0619656	PA14_04930	protein_coding	RNA polymerase sigma factor RpoH	GO:0006352, GO:0016987	-
PA14_RS23725	816	229	0.280637	986	281	0.28499	83	25	0.301205	59	19	0.322034	-0.139933	0.113635	PA14_58170	protein_coding	Asp-tRNA(Asn)/Glu-tRNA(Gln) amidotransferase subunit GatC	GO:0030956, GO:0006424, GO:0050567	pau00970, pau01100
PA14_RS05880	810	130	0.160494	709	116	0.163611	259	17	0.0656371	172	7	0.0406977	1.60783	0.0130597	PA14_14740	protein_coding	Fe-S cluster assembly scaffold IscU	GO:0005198, GO:0016226	-
PA14_RS08710	810	496	0.612346	979	687	0.701736	217	158	0.728111	182	148	0.813187	-0.230089	0.206937	PA14_21630	protein_coding	hypothetical protein	-	-
PA14_RS10210	810	136	0.167901	635	115	0.181102	397	69	0.173804	306	56	0.183007	-0.0319142	0.675538	PA14_25180	protein_coding	transcriptional regulator PsrA	-	-
PA14_RS07665	807	570	0.70632	767	546	0.711864	442	343	0.776018	277	194	0.700361	-0.0580183	0.523186	PA14_19130	protein_coding	acyl-homoserine-lactone synthase	-	pau00270, pau01100, pau02020, pau02024, pau02025
PA14_RS23445	790	147	0.186076	777	171	0.220077	115	17	0.147826	69	6	0.0869565	0.790693	0.133234	PA14_57510	protein_coding	BON domain-containing protein	-	-
PA14_RS28410	790	208	0.263291	867	276	0.318339	345	70	0.202899	228	51	0.223684	0.447275	0.118883	PA14_69700	protein_coding	DUF484 family protein	-	-
PA14_RS14575	781	159	0.203585	927	230	0.248112	318	114	0.358491	224	89	0.397321	-0.742668	0.0357304	PA14_35840	protein_coding	DUF6036 family nucleotidyltransferase	-	-
PA14_RS19080	769	177	0.230169	736	175	0.237772	753	98	0.130146	462	52	0.112554	0.947145	0.00716171	PA14_46950	protein_coding	amino acid ABC transporter ATP-binding protein	-	pau02010, pau02020
PA14_RS26225	768	29	0.0377604	791	32	0.0404551	80	4	0.05	46	0	0	0.645506	0.629851	PA14_64180	protein_coding	tRNA dihydrouridine synthase DusB	GO:0017150, GO:0003824, GO:0050660, GO:0008033, GO:0016491	-
PA14_RS18040	763	183	0.239843	811	193	0.237978	450	90	0.2	293	45	0.153584	0.434415	0.115986	PA14_44390	protein_coding	CcoQ/FixQ family Cbb3-type cytochrome c oxidase assembly chaperone	-	pau00190, pau01100, pau02020
PA14_RS01395	761	124	0.162943	741	126	0.17004	254	16	0.0629921	172	18	0.104651	0.99005	0.0595501	PA14_03380	protein_coding	STY4851/ECs_5259 family protein	-	-
PA14_RS22440	760	142	0.186842	853	170	0.199297	343	33	0.0962099	235	20	0.0851064	1.0906	0.00657085	PA14_55080	protein_coding	hypothetical protein	-	pau03430
PA14_RS15885	753	57	0.0756972	694	53	0.0763689	340	4	0.0117647	210	2	0.00952381	2.83643	0.000319838	PA14_39130	protein_coding	ABC-F family ATPase	GO:0016887, GO:0005524	-
PA14_RS23795	752	6	0.00797872	721	8	0.0110957	245	3	0.0122449	198	1	0.00505051	0.141235	0.841584	PA14_58350	protein_coding	ABC transporter substrate-binding protein	-	pau02010, pau02030
PA14_RS02240	750	336	0.448	781	331	0.423816	401	142	0.354115	285	93	0.326316	0.357574	0.0351248	PA14_05510	protein_coding	YceI family protein	-	-
PA14_RS01590	745	95	0.127517	655	103	0.157252	363	36	0.0991736	266	34	0.12782	0.327139	0.296651	PA14_03880	protein_coding	glutamine synthetase family protein	-	pau00220, pau00250, pau00630, pau00910, pau01100, pau01120, pau01230, pau02020
PA14_RS08070	744	128	0.172043	643	129	0.200622	175	27	0.154286	134	22	0.164179	0.226744	0.21498	PA14_20140	protein_coding	ferredoxin-NADP reductase	-	-
PA14_RS29280	743	22	0.0296097	884	27	0.030543	59	2	0.0338983	59	3	0.0508475	-0.494498	0.284404	PA14_71910	protein_coding	D-rhamnosyltransferase WbpZ	-	-
PA14_RS20300	743	661	0.889637	770	697	0.905195	104	92	0.884615	81	73	0.901235	0.00723746	0.731289	PA14_49990	protein_coding	hypothetical protein	-	-
PA14_RS27865	743	118	0.158816	701	120	0.171184	716	72	0.100559	509	40	0.0785855	0.881336	0.0268193	PA14_68350	protein_coding	carbamate kinase	GO:0008804, GO:0006520	pau00220, pau00230, pau00910, pau01100, pau01120, pau01200
PA14_RS02860	742	7	0.00943396	689	15	0.0217707	178	0	0	147	2	0.0136054	1.19746	0.439054	PA14_07130	protein_coding	transketolase	GO:0004802, GO:0005737, GO:0006098	pau00030, pau01100, pau01110, pau01120, pau01200, pau01230
PA14_RS06185	741	245	0.330634	790	297	0.375949	165	63	0.381818	149	59	0.395973	-0.138522	0.272412	PA14_15480	protein_coding	mercury resistance transcriptional regulator MerR	-	-
PA14_RS22970	741	194	0.261808	709	189	0.266573	188	18	0.0957447	120	6	0.05	1.85812	0.0141418	PA14_56300	protein_coding	fumarate hydratase	GO:0016829	pau00020, pau00620, pau01100, pau01110, pau01120, pau01200
PA14_RS16920	739	89	0.120433	603	78	0.129353	135	7	0.0518519	132	10	0.0757576	0.968948	0.0409546	PA14_41710	protein_coding	inactive transglutaminase family protein	-	-
PA14_RS21820	737	189	0.256445	782	241	0.308184	293	141	0.481229	185	86	0.464865	-0.744677	0.0196422	PA14_53580	protein_coding	hypothetical protein	-	-
PA14_RS02260	732	77	0.105191	698	112	0.160458	247	38	0.153846	163	26	0.159509	-0.238273	0.480997	PA14_05550	protein_coding	multidrug efflux RND transporter outer membrane channel subunit OprM	-	pau01501, pau02024
PA14_RS01330	730	34	0.0465753	768	45	0.0585938	577	42	0.0727903	407	30	0.0737101	-0.478186	0.0755389	PA14_03270	protein_coding	hypothetical protein	-	-
PA14_RS04910	724	272	0.375691	744	320	0.430108	250	150	0.6	196	109	0.556122	-0.520803	0.0375851	PA14_12130	protein_coding	lipoyl synthase	GO:0009107, GO:1904047, GO:0016992, GO:0051539	pau00785, pau01100, pau01240
PA14_RS10270	723	38	0.0525588	802	87	0.108479	279	22	0.078853	213	10	0.0469484	0.356244	0.639082	PA14_25350	protein_coding	NADH:ubiquinone reductase (Na(+)-transporting) subunit F	GO:0016655, GO:0006814	-
PA14_RS28700	722	51	0.0706371	678	47	0.0693215	359	15	0.0417827	261	9	0.0344828	0.875881	0.0132926	PA14_70470	protein_coding	bifunctional GTP diphosphokinase/guanosine-3',5'-bis pyrophosphate 3'-pyrophosphohydrolase	GO:0015969, GO:0008728, GO:0008893	pau00230, pau01100
PA14_RS15610	721	53	0.073509	740	44	0.0594595	13	0	0	15	0	0	16.0207	0.0109807	PA14_38410	protein_coding	multidrug efflux RND transporter permease subunit MexY	-	pau01501, pau02020
PA14_RS06745	715	18	0.0251748	760	13	0.0171053	409	6	0.0146699	305	6	0.0196721	0.299986	0.491081	PA14_16820	protein_coding	multidrug efflux RND transporter permease subunit MexK	-	-
PA14_RS06255	706	173	0.245042	687	123	0.179039	447	65	0.145414	356	53	0.148876	0.5271	0.188528	PA14_15610	protein_coding	AAA family ATPase	-	-
PA14_RS13365	703	611	0.869132	563	484	0.85968	91	79	0.868132	48	40	0.833333	0.0230038	0.527399	PA14_32780	protein_coding	two-partner secretion system transporter TpsB1	-	-
PA14_RS30940	701	99	0.141227	722	144	0.199446	240	43	0.179167	141	23	0.163121	-0.00682067	0.9811	PA14_59590	protein_coding	DUF4440 domain-containing protein	-	-
PA14_RS06390	697	27	0.0387374	750	29	0.0386667	194	4	0.0206186	106	3	0.0283019	0.661951	0.0656805	PA14_15960	protein_coding	signal recognition particle protein	GO:0009306, GO:0003924, GO:0005048, GO:0048501	pau02024, pau03060, pau03070
PA14_RS00660	690	4	0.0057971	620	6	0.00967742	99	0	0	93	0	0	12.9178	0.0575078	PA14_01600	protein_coding	CoA-acylating methylmalonate-semialdehyde dehydrogenase	-	pau00280, pau00410, pau00562, pau00640, pau01100, pau01200
PA14_RS27645	689	2	0.00290276	741	3	0.00404858	118	0	0	91	0	0	11.7635	0.0261111	PA14_67790	protein_coding	murein hydrolase activator EnvC	-	-
PA14_RS17510	686	0	0	604	1	0.00165563	181	0	0	135	0	0	9.69491	0.42265	PA14_43100	protein_coding	DUF6531 domain-containing protein	-	-
PA14_RS11335	684	50	0.0730994	684	34	0.0497076	80	8	0.1	74	7	0.0945946	-0.66407	0.0960096	PA14_27950	protein_coding	STAS domain-containing protein	-	-
PA14_RS27755	684	48	0.0701754	655	37	0.0564885	83	7	0.0843373	52	7	0.134615	-0.789603	0.218555	PA14_68060	protein_coding	ABC transporter ATP-binding protein	-	pau02010
PA14_RS25085	683	195	0.285505	626	165	0.263578	75	24	0.32	54	15	0.277778	-0.122584	0.41371	PA14_61400	protein_coding	malate dehydrogenase (quinone)	GO:0008924, GO:0006099	pau00020, pau00620, pau01100, pau01110, pau01120, pau01200
PA14_RS30595	683	165	0.241581	824	200	0.242718	459	94	0.204793	335	69	0.20597	0.237592	0.000495009	PA14_39470	protein_coding	hypothetical protein	-	-
PA14_RS28625	680	14	0.0205882	652	14	0.0214724	279	7	0.0250896	192	7	0.0364583	-0.549218	0.229585	PA14_70280	protein_coding	acetylglutamate kinase	GO:0006592, GO:0003991	pau00220, pau01100, pau01110, pau01210, pau01230
PA14_RS05950	678	22	0.0324484	605	21	0.0347107	164	4	0.0243902	134	2	0.0149254	0.77245	0.10353	PA14_14930	protein_coding	ribosome biogenesis GTPase Der	GO:0005737, GO:0043022, GO:0003924, GO:0042254, GO:0005525	-
PA14_RS06945	677	397	0.586411	532	319	0.599624	134	71	0.529851	107	52	0.485981	0.223484	0.0654296	PA14_17310	protein_coding	3-deoxy-8-phosphooctulonate synthase	GO:0008676	pau00540, pau01100, pau01250
PA14_RS28495	677	16	0.0236337	607	17	0.0280066	81	1	0.0123457	71	4	0.056338	-0.411458	0.736995	PA14_69910	protein_coding	DNA helicase Rep	GO:0006310, GO:0003678	-
PA14_RS01595	669	226	0.337818	699	246	0.351931	515	158	0.306796	388	94	0.242268	0.329096	0.166923	PA14_03900	protein_coding	putrescine--pyruvate aminotransferase	-	pau00330, pau01100
PA14_RS19260	666	7	0.0105105	612	11	0.0179739	58	1	0.0172414	34	0	0	0.724229	0.610299	PA14_47370	protein_coding	signal peptidase I	GO:0009306, GO:0004252, GO:0006465	pau03060
PA14_RS06905	664	221	0.332831	723	309	0.427386	234	141	0.602564	118	63	0.533898	-0.580065	0.0844276	PA14_17210	protein_coding	acyl-ACP--UDP-N-acetylglucosamine O-acyltransferase	GO:0008780, GO:0008610	pau00540, pau01100, pau01503
PA14_RS06950	663	84	0.126697	646	78	0.120743	237	25	0.105485	242	15	0.0619835	0.563181	0.210143	PA14_17320	protein_coding	phosphopyruvate hydratase	GO:0006096, GO:0004634	pau00010, pau00680, pau01100, pau01110, pau01120, pau01200, pau01230, pau03018
PA14_RS09325	662	76	0.114804	597	72	0.120603	190	39	0.205263	145	27	0.186207	-0.733742	0.0159032	PA14_23030	protein_coding	carbohydrate porin OprB	-	-
PA14_RS16445	662	194	0.293051	673	201	0.298663	42	7	0.166667	32	9	0.28125	0.401668	0.336707	PA14_40560	protein_coding	hypothetical protein	-	-
PA14_RS09440	660	127	0.192424	619	76	0.122779	313	66	0.210863	186	46	0.247312	-0.539613	0.210559	PA14_23320	protein_coding	(d)CMP kinase	GO:0015949, GO:0004127	pau00240, pau01100, pau01232
PA14_RS01555	658	189	0.287234	634	155	0.244479	491	74	0.150713	341	36	0.105572	1.0529	0.0473659	PA14_03800	protein_coding	OprD family porin	-	-
PA14_RS08240	657	1	0.00152207	765	1	0.00130719	301	1	0.00332226	197	0	0	-0.231589	0.895859	PA14_20520	protein_coding	RHS repeat protein	-	-
PA14_RS27720	652	32	0.0490798	678	22	0.0324484	152	9	0.0592105	101	5	0.049505	-0.415179	0.293478	PA14_67975	protein_coding	AsmA family protein	-	-
PA14_RS24940	651	290	0.445469	648	343	0.529321	165	92	0.557576	120	62	0.516667	-0.140157	0.398089	PA14_61050	protein_coding	large-conductance mechanosensitive channel protein MscL	GO:0034220, GO:0008381	-
PA14_RS05850	647	212	0.327666	729	255	0.349794	108	28	0.259259	92	30	0.326087	0.210846	0.320855	PA14_14660	protein_coding	glycine zipper 2TM domain-containing protein	-	-
PA14_RS09675	647	92	0.142195	667	77	0.115442	138	16	0.115942	134	11	0.0820896	0.379606	0.30123	PA14_23880	protein_coding	bifunctional tetrahydrofolate synthase/dihydrofolate synthase	GO:0009396, GO:0016874, GO:0004326, GO:0005524	pau00790, pau01100, pau01240
PA14_RS06480	647	134	0.20711	720	204	0.283333	289	68	0.235294	220	46	0.209091	0.142275	0.625366	PA14_16180	protein_coding	flotillin family protein	-	-
PA14_RS04860	646	196	0.303406	537	167	0.310987	71	18	0.253521	50	13	0.26	0.258736	0.00963323	PA14_12020	protein_coding	nicotinate-nucleotide adenylyltransferase	GO:0009435, GO:0016779	pau00760, pau01100, pau01240
PA14_RS27820	643	118	0.183515	551	88	0.15971	379	164	0.432718	247	111	0.449393	-1.3618	0.00289628	PA14_68210	protein_coding	dTDP-4-dehydrorhamnose 3,5-epimerase	GO:0009243, GO:0019305, GO:0008830	pau00521, pau00523, pau00541, pau01100, pau01110, pau01250
PA14_RS05135	636	534	0.839623	749	662	0.883845	566	503	0.888693	367	308	0.839237	-0.00373015	0.952498	PA14_12740	protein_coding	DUF2076 domain-containing protein	-	-
PA14_RS05800	635	72	0.113386	697	93	0.133429	111	7	0.0630631	56	1	0.0178571	1.60883	0.0785286	PA14_14500	protein_coding	LPS export ABC transporter permease LptF	GO:0015221, GO:0005886, GO:0015920	pau02010
PA14_RS09295	634	431	0.679811	487	337	0.691992	295	231	0.783051	207	162	0.782609	-0.190697	0.00393018	PA14_22940	protein_coding	two-component system response regulator GltR	-	-
PA14_RS14570	634	19	0.0299685	662	27	0.0407855	225	4	0.0177778	161	4	0.0248447	0.731169	0.161386	PA14_35830	protein_coding	DNA-binding protein	-	-
PA14_RS21005	633	283	0.447077	641	284	0.443058	263	164	0.623574	171	108	0.631579	-0.495766	0.000601647	PA14_51630	protein_coding	IS3 family transposase	IS3 family transposase	GO:0004803
PA14_RS19090	632	4	0.00632911	640	5	0.0078125	651	2	0.0030722	516	4	0.00775194	0.385633	0.568855	PA14_46970	protein_coding	asparaginase	-	pau00220, pau00250, pau00470, pau01100, pau01110, pau02020
PA14_RS08600	628	296	0.471338	551	291	0.528131	267	87	0.325843	184	45	0.244565	0.809165	0.0494752	PA14_21370	protein_coding	long-chain-fatty-acid--CoA ligase FadD1	-	pau00061, pau00071, pau01100, pau01212, pau02024
PA14_RS06470	627	173	0.275917	518	154	0.297297	92	32	0.347826	49	15	0.306122	-0.190102	0.227083	PA14_16150	protein_coding	PspA/IM30 family protein	-	-
PA14_RS31580	626	65	0.103834	647	61	0.0942813	30	0	0	18	0	0	16.596	0.00231683	-	protein_coding	cold-shock protein	-	-
PA14_RS11875	624	244	0.391026	638	214	0.335423	189	34	0.179894	124	23	0.185484	0.991467	0.0231259	PA14_29130	protein_coding	MoxR family ATPase	-	-
PA14_RS09310	619	6	0.00969305	618	5	0.00809061	206	3	0.0145631	133	2	0.0150376	-0.735014	0.01942	PA14_22990	protein_coding	sugar ABC transporter permease	-	pau02010
PA14_RS01795	619	194	0.313409	656	207	0.315549	313	71	0.226837	206	42	0.203883	0.546208	0.0132552	PA14_04410	protein_coding	phosphoenolpyruvate--protein phosphotransferase	-	pau02060
PA14_RS21235	615	88	0.143089	594	121	0.203704	90	18	0.2	80	17	0.2125	-0.250317	0.399632	PA14_52150	protein_coding	lipid A hydroxylase LpxO2	-	pau00540
PA14_RS09830	614	52	0.0846906	565	32	0.0566372	375	20	0.0533333	267	14	0.0524345	0.418137	0.332743	PA14_24270	protein_coding	aminopeptidase N	GO:0006508, GO:0008237, GO:0004177	pau00480, pau01100
PA14_RS09425	613	51	0.0831974	591	69	0.116751	361	34	0.0941828	238	14	0.0588235	0.386034	0.437155	PA14_23280	protein_coding	prephenate dehydratase	GO:0009094, GO:0004664	pau00400, pau01100, pau01110, pau01230
PA14_RS10240	611	38	0.0621931	600	46	0.0766667	80	9	0.1125	43	2	0.0465116	-0.195501	0.793615	PA14_25270	protein_coding	amino acid permease	GO:0022857, GO:0016020, GO:0055085	-
PA14_RS03360	610	271	0.444262	573	269	0.469459	72	28	0.388889	41	11	0.268293	0.475461	0.172751	PA14_08360	protein_coding	indole-3-glycerol phosphate synthase TrpC	GO:0004425, GO:0006568	pau00400, pau01100, pau01110, pau01230
PA14_RS07335	610	170	0.278689	662	190	0.287009	190	37	0.194737	127	19	0.149606	0.716181	0.040395	PA14_18275	protein_coding	PTS fructose-like transporter subunit IIB	GO:0009401, GO:0022877	pau00051, pau01100, pau01120, pau02060
PA14_RS05805	607	15	0.0247117	630	21	0.0333333	85	6	0.0705882	68	1	0.0147059	-0.555258	0.677449	PA14_14510	protein_coding	LPS export ABC transporter permease LptG	GO:0015221, GO:0005886, GO:0015920	pau02010
PA14_RS29565	602	165	0.274086	627	191	0.304625	45	27	0.6	34	17	0.5	-0.926585	0.0379559	PA14_72630	protein_coding	ABC transporter permease	-	pau02010
PA14_RS10445	601	463	0.770383	684	495	0.723684	142	96	0.676056	91	71	0.78022	0.0369608	0.77207	PA14_25770	protein_coding	PilZ domain-containing protein	GO:0035438	-
PA14_RS11350	601	129	0.214642	759	178	0.234519	386	54	0.139896	272	45	0.165441	0.556826	0.0470968	PA14_27990	protein_coding	sialidase family protein	-	-
PA14_RS16910	599	56	0.0934891	520	50	0.0961538	68	8	0.117647	48	7	0.145833	-0.474405	0.120927	PA14_41680	protein_coding	kinase/pyrophosphorylase	-	-
PA14_RS26195	596	27	0.045302	602	23	0.038206	110	7	0.0636364	80	2	0.025	-0.0859824	0.908078	PA14_64090	protein_coding	type II 3-dehydroquinate dehydratase	GO:0009423, GO:0003855	pau00400, pau01100, pau01110, pau01230
PA14_RS00340	595	39	0.0655462	610	35	0.057377	261	3	0.0114943	161	0	0	3.41855	0.0156406	PA14_00790	protein_coding	oligopeptidase A	GO:0006508, GO:0004222	-
PA14_RS27760	594	33	0.0555556	621	23	0.037037	177	17	0.0960452	120	8	0.0666667	-0.813337	0.180929	PA14_68070	protein_coding	ABC transporter substrate-binding protein	-	pau02010
PA14_RS12360	593	85	0.143339	611	65	0.106383	160	15	0.09375	103	14	0.135922	0.120744	0.754881	PA14_30330	protein_coding	serine--tRNA ligase	GO:0005737, GO:0006434, GO:0004828	pau00970
PA14_RS03430	588	315	0.535714	622	352	0.565916	277	135	0.487365	162	88	0.54321	0.0961917	0.379433	PA14_08510	protein_coding	iron-sulfur cluster insertion protein ErpA	GO:0051536, GO:0016226	-
PA14_RS18085	584	31	0.0530822	642	32	0.0498442	227	2	0.00881057	156	4	0.025641	1.57891	0.0573158	PA14_44490	protein_coding	transcriptional regulator Anr	-	-
PA14_RS18255	582	4	0.00687285	638	1	0.0015674	214	5	0.0233645	139	3	0.0215827	-2.4126	0.0227046	PA14_44910	protein_coding	membrane protein	-	-
PA14_RS07330	581	192	0.330465	614	204	0.332248	212	86	0.40566	153	75	0.490196	-0.434884	0.110209	PA14_18260	protein_coding	1-phosphofructokinase	GO:0008662	pau00051, pau01100, pau02060
PA14_RS25705	580	127	0.218966	448	121	0.270089	66	8	0.121212	49	5	0.102041	1.13131	0.0397002	PA14_62880	protein_coding	ribosome assembly RNA-binding protein YhbY	GO:0005737, GO:0008150, GO:0003723	-
PA14_RS02615	577	21	0.0363951	572	24	0.041958	180	7	0.0388889	131	1	0.00763359	0.752039	0.42163	PA14_06500	protein_coding	biotin synthase BioB	GO:0004076, GO:0051537, GO:0051539, GO:0009102, GO:1904047	pau00780, pau01100, pau01240
PA14_RS06245	577	114	0.197574	547	97	0.177331	323	68	0.210526	262	56	0.21374	-0.178447	0.137681	PA14_15600	protein_coding	GIY-YIG nuclease family protein	-	-
PA14_RS00650	577	204	0.353553	605	206	0.340496	86	26	0.302326	63	17	0.269841	0.2786	0.0735266	PA14_01560	protein_coding	zinc ribbon domain-containing protein YjdM	-	-
PA14_RS26350	576	199	0.345486	654	225	0.344037	135	33	0.244444	115	31	0.269565	0.423801	0.019941	PA14_64480	protein_coding	osmotically-inducible lipoprotein OsmE	GO:0019867	-
PA14_RS23610	574	39	0.0679443	578	38	0.0657439	194	13	0.0670103	130	16	0.123077	-0.507783	0.420671	PA14_57910	protein_coding	LPS export ABC transporter periplasmic protein LptC	GO:0015221, GO:0005886, GO:0015920	-
PA14_RS13180	571	532	0.931699	595	524	0.880672	87	82	0.942529	51	49	0.960784	-0.0706344	0.235333	PA14_32310	protein_coding	hypothetical protein	-	-
PA14_RS26565	569	120	0.210896	665	163	0.245113	83	15	0.180723	66	10	0.151515	0.456843	0.110619	PA14_64960	protein_coding	nicotinate phosphoribosyltransferase	GO:0019358, GO:0004516	pau00760, pau01100, pau01240
PA14_RS20335	567	555	0.978836	503	481	0.956262	360	343	0.952778	243	239	0.983539	-0.000908131	0.977425	PA14_50060	protein_coding	diguanylate cyclase RoeA	-	pau02025
PA14_RS01690	567	30	0.0529101	625	33	0.0528	137	7	0.0510949	86	2	0.0232558	0.507683	0.376969	PA14_04140	protein_coding	FAD-binding oxidoreductase	-	-
PA14_RS28140	566	506	0.893993	547	495	0.904936	134	112	0.835821	92	79	0.858696	0.0862644	0.0542278	PA14_69030	protein_coding	cell division protein ZapA	-	-
PA14_RS29390	566	140	0.24735	478	146	0.305439	40	15	0.375	34	9	0.264706	-0.210679	0.557794	PA14_72180	protein_coding	TerC family protein	-	-
PA14_RS03475	565	95	0.168142	605	95	0.157025	59	5	0.0847458	35	2	0.0571429	1.19641	0.0253629	PA14_08620	protein_coding	bifunctional biotin--[acetyl-CoA-carboxylase] ligase/biotin operon repressor BirA	GO:0004077, GO:0006355, GO:0036211	pau00780, pau01100
PA14_RS06225	565	175	0.309735	669	128	0.19133	202	31	0.153465	129	33	0.255814	0.29191	0.616942	PA14_15570	protein_coding	helix-turn-helix domain-containing protein	-	-
PA14_RS06465	563	10	0.017762	722	12	0.0166205	110	5	0.0454545	108	16	0.148148	-2.49328	0.261202	PA14_16140	protein_coding	YjfI family protein	-	-
PA14_RS08715	562	256	0.455516	628	251	0.399682	50	31	0.62	44	23	0.522727	-0.418151	0.124395	PA14_21640	protein_coding	SDR family oxidoreductase	GO:0016491	-
PA14_RS15660	561	23	0.0409982	685	43	0.0627737	191	10	0.052356	175	4	0.0228571	0.464349	0.517566	PA14_38530	protein_coding	fumarylacetoacetase	GO:0004334, GO:0006572, GO:0006559	pau00350, pau00643, pau01100, pau01120
PA14_RS17300	559	238	0.42576	468	215	0.459402	13	11	0.846154	18	6	0.333333	-0.414146	0.624648	PA14_42620	protein_coding	SctR family type III secretion system export apparatus subunit PscR	-	pau03070
PA14_RS21760	559	240	0.429338	676	312	0.461538	198	65	0.328283	117	33	0.282051	0.545625	0.0380444	PA14_53470	protein_coding	acetate kinase	-	pau00430, pau00620, pau00640, pau00680, pau01100, pau01120, pau01200
PA14_RS00120	557	227	0.40754	570	194	0.340351	99	21	0.212121	77	22	0.285714	0.587158	0.128829	PA14_00280	protein_coding	oxygen-dependent coproporphyrinogen oxidase	GO:0004109, GO:0006779	pau00860, pau01100, pau01110, pau01240
PA14_RS25565	553	28	0.0506329	464	23	0.049569	78	1	0.0128205	55	2	0.0363636	1.02661	0.162814	PA14_62560	protein_coding	polynucleotide adenylyltransferase PcnB	-	pau03018
PA14_RS30825	551	29	0.0526316	691	28	0.040521	203	9	0.044335	136	8	0.0588235	-0.147192	0.649139	-	protein_coding	DUF3565 domain-containing protein	-	-
PA14_RS24605	546	177	0.324176	584	218	0.373288	135	21	0.155556	68	8	0.117647	1.35214	0.0207215	PA14_60280	protein_coding	GspH/FimT family pseudopilin	GO:0015627, GO:0015628	-
PA14_RS10175	544	44	0.0808824	556	49	0.0881295	680	76	0.111765	475	61	0.128421	-0.507021	0.0593913	PA14_25090	protein_coding	acetyl-CoA C-acyltransferase FadA	GO:0009062, GO:0003988	pau00071, pau00280, pau00362, pau00592, pau00907, pau01100, pau01110, pau01120, pau01212
PA14_RS28730	543	10	0.0184162	534	18	0.0337079	114	4	0.0350877	74	5	0.0675676	-0.977759	0.294559	PA14_70560	protein_coding	oxidative stress transcriptional regulator OxyR	-	-
PA14_RS25555	539	28	0.0519481	498	32	0.064257	215	1	0.00465116	113	1	0.00884956	3.10538	0.0156591	PA14_62530	protein_coding	two-component system sensor histidine kinase CbrA	-	-
PA14_RS06310	537	493	0.918063	628	580	0.923567	136	129	0.948529	89	81	0.910112	-0.0132653	0.703943	PA14_15770	protein_coding	YqfO family protein	-	-
PA14_RS22065	536	61	0.113806	705	60	0.0851064	1717	86	0.0500874	1256	77	0.0613057	0.836462	0.104831	PA14_54210	protein_coding	endopeptidase La	GO:0006508, GO:0016887, GO:0005524, GO:0004252	-
PA14_RS12495	532	101	0.18985	504	73	0.144841	218	16	0.0733945	120	8	0.0666667	1.25676	0.0505614	PA14_30650	protein_coding	UvrY/SirA/GacA family response regulator transcription factor	GO:0000160, GO:0003677, GO:0006355	pau02020, pau02025
PA14_RS14100	527	108	0.204934	618	132	0.213592	98	7	0.0714286	62	11	0.177419	0.750048	0.251646	PA14_34660	protein_coding	LacI family DNA-binding transcriptional regulator GntR	-	-
PA14_RS25605	526	26	0.0494297	566	31	0.0547703	349	21	0.0601719	209	10	0.0478469	-0.0519266	0.802912	PA14_62650	protein_coding	DUF748 domain-containing protein	-	-
PA14_RS03715	523	45	0.0860421	571	69	0.120841	889	52	0.0584927	649	30	0.046225	0.982295	0.109436	PA14_09150	protein_coding	catalase KatA	-	pau00380, pau00630, pau01100, pau01110, pau01200
PA14_RS28050	521	3	0.00575816	521	4	0.00767754	122	2	0.0163934	85	1	0.0117647	-1.06737	0.0989484	PA14_68810	protein_coding	inorganic triphosphatase	-	-
PA14_RS09835	521	30	0.0575816	386	26	0.0673575	139	2	0.0143885	118	6	0.0508475	0.937465	0.254532	PA14_24290	protein_coding	DUF1302 domain-containing protein	-	-
PA14_RS30250	519	7	0.0134875	473	2	0.00422833	227	1	0.00440529	137	1	0.00729927	0.597883	0.598669	PA14_21490	protein_coding	DUF2235 domain-containing protein	-	-
PA14_RS00235	518	74	0.142857	563	106	0.188277	24	1	0.0416667	10	0	0	2.99039	0.0424721	PA14_00570	protein_coding	CsgG/HfaB family protein	-	-
PA14_RS12355	518	34	0.0656371	536	36	0.0671642	166	9	0.0542169	101	7	0.0693069	0.104478	0.603018	PA14_30320	protein_coding	replication-associated recombination protein A	-	-
PA14_RS10260	515	303	0.58835	475	278	0.585263	108	71	0.657407	84	48	0.571429	-0.0663359	0.586703	PA14_25330	protein_coding	NADH:ubiquinone reductase (Na(+)-transporting) subunit D	GO:0016655, GO:0006814	-
PA14_RS06485	514	12	0.0233463	506	7	0.013834	367	4	0.0108992	221	3	0.0135747	0.603257	0.327257	PA14_16190	protein_coding	DNA repair ATPase	-	-
PA14_RS01990	513	27	0.0526316	578	22	0.0380623	194	6	0.0309278	126	2	0.015873	0.95444	0.171154	PA14_04910	protein_coding	cell division ATP-binding protein FtsE	GO:0000910, GO:0006810, GO:0005524	pau02010
PA14_RS26220	512	30	0.0585938	507	23	0.0453649	57	0	0	34	0	0	15.6657	0.0158099	PA14_64170	protein_coding	DUF3426 domain-containing protein	-	-
PA14_RS14230	511	7	0.0136986	502	7	0.0139442	98	0	0	103	0	0	13.7547	7.8925e-05	PA14_34960	protein_coding	carbohydrate porin OprB	-	-
PA14_RS25325	511	9	0.0176125	484	5	0.0103306	186	3	0.016129	142	0	0	0.792757	0.573117	PA14_61990	protein_coding	Mks condensin complex protein MksF	-	-
PA14_RS27650	510	17	0.0333333	542	39	0.0719557	157	5	0.0318471	103	9	0.0873786	-0.179338	0.855832	PA14_67810	protein_coding	proteolytic complex protein CptA	-	-
PA14_RS07470	510	366	0.717647	502	366	0.729084	264	163	0.617424	184	107	0.581522	0.271029	0.0223522	PA14_18650	protein_coding	Grx4 family monothiol glutaredoxin	GO:0009055	-
PA14_RS05920	509	236	0.463654	530	251	0.473585	104	60	0.576923	59	29	0.491525	-0.189028	0.266502	PA14_14850	protein_coding	type 4a pilus biogenesis protein PilF	-	-
PA14_RS10150	507	224	0.441815	558	232	0.415771	30	13	0.433333	18	8	0.444444	-0.0335757	0.549743	PA14_25030	protein_coding	hypothetical protein	-	-
PA14_RS27330	505	229	0.453465	493	230	0.466531	153	63	0.411765	103	48	0.466019	0.0677625	0.528358	PA14_66970	protein_coding	Sec-independent protein translocase protein TatB	GO:0015031, GO:0015628	pau03060, pau03070
PA14_RS22760	503	10	0.0198807	460	5	0.0108696	29	0	0	23	0	0	13.9084	0.0761896	PA14_55770	protein_coding	inorganic phosphate transporter	GO:0016020	-
PA14_RS09695	501	110	0.219561	464	97	0.209052	179	52	0.290503	116	40	0.344828	-0.567831	0.0647642	PA14_23930	protein_coding	O-succinylhomoserine sulfhydrylase	GO:0019346, GO:0071268, GO:0030170, GO:0003824	pau00270, pau00920, pau01100
PA14_RS08345	498	76	0.15261	545	89	0.163303	189	29	0.153439	160	28	0.175	-0.0560976	0.654618	PA14_20760	protein_coding	protein-glutamate O-methyltransferase CheR	-	pau02020, pau02030
PA14_RS23260	497	60	0.120724	463	90	0.194384	178	13	0.0730337	138	11	0.0797101	1.04473	0.159342	PA14_57050	protein_coding	SDR family oxidoreductase	-	pau00061, pau00780, pau01100, pau01110, pau01212, pau01240
PA14_RS30470	497	228	0.458753	621	274	0.441224	97	49	0.505155	58	35	0.603448	-0.300783	0.171848	-	protein_coding	hypothetical protein	-	-
PA14_RS06440	496	66	0.133065	412	49	0.118932	159	22	0.138365	96	12	0.125	-0.0636579	0.618061	PA14_16070	protein_coding	homoserine dehydrogenase	-	pau00260, pau00270, pau00300, pau01100, pau01110, pau01120, pau01230
PA14_RS23645	493	48	0.0973631	512	36	0.0703125	290	9	0.0310345	190	12	0.0631579	0.831977	0.222262	PA14_57980	protein_coding	HPr family phosphocarrier protein	-	pau02060
PA14_RS28710	489	104	0.212679	445	98	0.220225	219	34	0.155251	144	34	0.236111	0.145541	0.659865	PA14_70490	protein_coding	hypothetical protein	-	-
PA14_RS01530	488	51	0.104508	402	31	0.0771144	181	8	0.0441989	130	8	0.0615385	0.780447	0.144094	PA14_03730	protein_coding	acyl-CoA desaturase	-	pau01040, pau01100, pau01212
PA14_RS22190	488	82	0.168033	453	63	0.139073	104	20	0.192308	71	9	0.126761	-0.0551297	0.882772	PA14_54520	protein_coding	OprD family porin	-	-
PA14_RS07645	488	184	0.377049	464	177	0.381466	59	31	0.525424	40	17	0.425	-0.325393	0.196449	PA14_19090	protein_coding	dCTP deaminase	GO:0009394, GO:0008829	pau00240, pau01100, pau01232
PA14_RS24875	488	99	0.202869	462	84	0.181818	49	9	0.183673	32	8	0.25	-0.172923	0.55438	PA14_60890	protein_coding	serine hydroxymethyltransferase	-	pau00260, pau00460, pau00630, pau00670, pau00680, pau01100, pau01110, pau01120, pau01200, pau01230, pau01240
PA14_RS23875	487	142	0.291581	516	151	0.292636	21	7	0.333333	15	3	0.2	0.131466	0.739477	PA14_58550	protein_coding	lipid A hydroxylase LpxO	GO:0018193	pau00540
PA14_RS28740	485	78	0.160825	619	70	0.113086	244	14	0.057377	184	12	0.0652174	1.1598	0.0888137	PA14_70580	protein_coding	HDOD domain-containing protein	-	-
PA14_RS06505	485	262	0.540206	439	223	0.507973	1837	827	0.450191	1126	442	0.39254	0.314741	0.089672	PA14_16250	protein_coding	M4 family elastase LasB	-	pau01503, pau02024
PA14_RS09315	482	152	0.315353	417	130	0.311751	156	39	0.25	107	23	0.214953	0.431616	0.044109	PA14_23000	protein_coding	carbohydrate ABC transporter permease	-	pau02010
PA14_RS01905	480	37	0.0770833	460	59	0.128261	57	5	0.0877193	41	7	0.170732	-0.331844	0.640651	PA14_04690	protein_coding	hypothetical protein	-	-
PA14_RS02730	478	249	0.520921	450	216	0.48	962	377	0.391892	669	273	0.408072	0.32332	0.0447529	PA14_06810	protein_coding	nitric oxide reductase subunit NorC	-	pau00910, pau01100, pau01120
PA14_RS15605	478	113	0.236402	438	109	0.248858	4	2	0.5	8	1	0.125	-0.365097	0.745332	PA14_38395	protein_coding	multidrug efflux RND transporter periplasmic adaptor subunit MexX	-	pau01501, pau02020
PA14_RS12525	474	306	0.64557	468	333	0.711538	133	84	0.631579	98	54	0.55102	0.198574	0.235731	PA14_30710	protein_coding	ProQ/FINO family protein	-	-
PA14_RS05930	474	111	0.234177	438	97	0.221461	225	37	0.164444	155	29	0.187097	0.374194	0.0570023	PA14_14880	protein_coding	flavodoxin-dependent (E)-4-hydroxy-3-methylbut-2-enyl-diphosphate synthase	GO:0046429, GO:0044237	pau00900, pau01100, pau01110
PA14_RS31160	473	46	0.0972516	591	72	0.121827	213	25	0.117371	144	11	0.0763889	0.17718	0.649157	-	protein_coding	HEPN domain-containing protein	-	-
PA14_RS28395	473	37	0.0782241	532	29	0.0545113	54	7	0.12963	46	10	0.217391	-1.38646	0.142495	PA14_69660	protein_coding	lipoprotein	-	-
PA14_RS22195	473	367	0.775899	522	410	0.785441	148	96	0.648649	96	48	0.5	0.442846	0.109323	PA14_54540	protein_coding	tripartite tricarboxylate transporter substrate binding protein	-	pau02020
PA14_RS29505	472	14	0.029661	479	11	0.0229645	102	4	0.0392157	94	2	0.0212766	-0.200981	0.721029	PA14_72480	protein_coding	ribosome biogenesis GTP-binding protein YihA/YsxC	GO:0005737, GO:0043022, GO:0003924, GO:0042254, GO:0005525	-
PA14_RS13380	471	35	0.07431	557	39	0.070018	31	2	0.0645161	22	1	0.0454545	0.392225	0.220752	-	protein_coding	hypothetical protein	-	-
PA14_RS01425	470	124	0.26383	482	172	0.356846	146	30	0.205479	116	23	0.198276	0.620357	0.145627	PA14_03430	protein_coding	NADP-dependent succinate-semialdehyde dehydrogenase	GO:0009013, GO:0009450	pau00250, pau00310, pau00350, pau00650, pau00760, pau01100, pau01120
PA14_RS09450	470	170	0.361702	610	205	0.336066	75	43	0.573333	55	17	0.309091	-0.338725	0.558663	PA14_23340	protein_coding	integration host factor subunit beta	GO:0006310, GO:0006355, GO:0003677, GO:0006417, GO:0075713	-
PA14_RS18900	467	7	0.0149893	502	11	0.0219124	168	1	0.00595238	140	2	0.0142857	0.866547	0.26387	PA14_46550	protein_coding	ribonuclease	-	-
PA14_RS06120	466	20	0.0429185	470	27	0.0574468	35	1	0.0285714	18	1	0.0555556	0.254614	0.649152	PA14_15360	protein_coding	hypothetical protein	-	-
PA14_RS27815	465	38	0.0817204	422	50	0.118483	394	28	0.071066	312	26	0.0833333	0.374799	0.358738	PA14_68200	protein_coding	glucose-1-phosphate thymidylyltransferase RfbA	GO:0009243, GO:0008879, GO:0019305	pau00521, pau00523, pau00525, pau00541, pau01100, pau01110, pau01250
PA14_RS07040	465	161	0.346237	420	138	0.328571	142	56	0.394366	72	25	0.347222	-0.136141	0.315885	PA14_17530	protein_coding	recombinase RecA	GO:0006310, GO:0008094, GO:0006281, GO:0005737, GO:0009432, GO:0003677	pau03440
PA14_RS11725	464	65	0.140086	418	57	0.136364	92	13	0.141304	81	14	0.17284	-0.184406	0.357087	PA14_28800	protein_coding	Fic family protein	-	-
PA14_RS11150	462	144	0.311688	441	147	0.333333	90	23	0.255556	35	14	0.4	-0.0233704	0.949068	PA14_27560	protein_coding	ATP-binding protein	-	-
PA14_RS06585	462	20	0.04329	507	19	0.0374753	123	3	0.0243902	99	0	0	1.72735	0.153525	PA14_16430	protein_coding	Wsp signal transduction system chemoreceptor WspA	-	pau02020, pau02025
PA14_RS20850	461	5	0.010846	466	1	0.00214592	180	0	0	105	1	0.00952381	0.447922	0.813234	PA14_51290	protein_coding	peroxiredoxin	-	-
PA14_RS13015	459	383	0.834423	461	365	0.791757	77	60	0.779221	55	42	0.763636	0.0758821	0.208034	PA14_31800	protein_coding	sodium:alanine symporter family protein	-	-
PA14_RS02105	459	205	0.446623	604	286	0.47351	161	68	0.42236	118	58	0.491525	0.00982874	0.940575	PA14_05190	protein_coding	type IV pilus ATPase PilU	-	-
PA14_RS12160	458	71	0.155022	495	120	0.242424	153	51	0.333333	125	38	0.304	-0.681286	0.121387	PA14_29800	protein_coding	methyl-accepting chemotaxis protein	GO:0016020, GO:0007165	pau02020, pau02030
PA14_RS13455	455	132	0.29011	420	125	0.297619	64	12	0.1875	60	15	0.25	0.425866	0.139707	PA14_33000	protein_coding	aminomethyl-transferring glycine dehydrogenase	GO:0019464, GO:0004375	pau00260, pau00630, pau00785, pau01100, pau01110, pau01200
PA14_RS11320	451	85	0.18847	424	77	0.181604	106	24	0.226415	74	13	0.175676	-0.119707	0.595608	PA14_27920	protein_coding	VacJ family lipoprotein	-	-
PA14_RS10990	451	80	0.177384	431	62	0.143852	131	17	0.129771	85	12	0.141176	0.245615	0.2915	PA14_27180	protein_coding	L,D-transpeptidase family protein	GO:0016740	-
PA14_RS21185	451	35	0.0776053	435	33	0.0758621	79	4	0.0506329	66	3	0.0454545	0.675501	0.00894602	PA14_52040	protein_coding	phosphoribosylformylglycinamidine cyclo-ligase	GO:0004641, GO:0006189, GO:0009152	pau00230, pau01100, pau01110
PA14_RS10145	451	4	0.00886918	391	6	0.0153453	61	2	0.0327869	50	1	0.02	-1.12425	0.184401	PA14_25020	protein_coding	ATP-binding cassette domain-containing protein	GO:0005524	-
PA14_RS00825	450	89	0.197778	399	86	0.215539	76	18	0.236842	53	8	0.150943	0.0919881	0.79841	PA14_02020	protein_coding	OprD family porin	-	-
PA14_RS10760	450	44	0.0977778	429	48	0.111888	13	2	0.153846	16	3	0.1875	-0.703138	0.0689511	PA14_26560	protein_coding	OmpA family protein	-	-
PA14_RS09435	450	2	0.00444444	434	2	0.00460829	164	0	0	131	0	0	12.1445	0.000327433	PA14_23310	protein_coding	bifunctional prephenate dehydrogenase/3-phosphoshikimate 1-carboxyvinyltransferase	GO:0008977, GO:0009073	pau00400, pau00401, pau01100, pau01110, pau01230
PA14_RS24630	449	25	0.0556793	446	26	0.058296	254	3	0.011811	184	2	0.0108696	2.32909	0.000926558	-	protein_coding	PilY2 family type 4a fimbrial biogenesis protein	-	-
PA14_RS26560	449	38	0.0846325	542	37	0.0682657	30	1	0.0333333	29	1	0.0344828	1.17285	0.0352333	PA14_64950	protein_coding	nicotinamidase	-	pau00760, pau01100, pau01240
PA14_RS24295	448	5	0.0111607	413	5	0.0121065	152	0	0	80	0	0	13.5061	0.00164837	PA14_59580	protein_coding	IS66 family transposase	GO:0004803	-
PA14_RS04545	448	71	0.158482	528	83	0.157197	89	3	0.0337079	59	5	0.0847458	1.41412	0.0609474	PA14_11250	protein_coding	NAD(P)-dependent oxidoreductase	-	pau00521, pau00523, pau00541, pau01100, pau01110, pau01250
PA14_RS08245	446	122	0.273543	452	131	0.289823	219	63	0.287671	152	39	0.256579	0.0498013	0.640606	PA14_20530	protein_coding	hypothetical protein	-	-
PA14_RS11985	445	33	0.0741573	398	32	0.080402	182	1	0.00549451	108	0	0	4.81352	0.00309917	PA14_29390	protein_coding	type VI secretion system tip protein TssI/VgrG	GO:0033103, GO:0003674	pau03070
PA14_RS23605	444	23	0.0518018	419	33	0.0787589	87	2	0.0229885	60	5	0.0833333	0.296278	0.748976	PA14_57900	protein_coding	HAD family hydrolase	-	pau00540, pau01100, pau01250
PA14_RS00055	444	47	0.105856	433	80	0.184758	98	8	0.0816327	62	8	0.129032	0.464147	0.476646	PA14_00120	protein_coding	lysophospholipid acyltransferase	GO:0016740	pau00540, pau01100
PA14_RS17990	443	71	0.160271	485	79	0.162887	332	15	0.0451807	272	9	0.0330882	2.0457	0.0025427	PA14_44290	protein_coding	aconitate hydratase AcnA	GO:0003994, GO:0006099	pau00020, pau00630, pau01100, pau01110, pau01120, pau01200, pau01210, pau01230
PA14_RS01995	443	186	0.419865	412	157	0.381068	160	46	0.2875	105	23	0.219048	0.660981	0.0645925	PA14_04920	protein_coding	permease-like cell division protein FtsX	GO:0000910	pau02010
PA14_RS04905	440	42	0.0954545	491	37	0.0753564	266	36	0.135338	173	25	0.144509	-0.712231	0.0386831	PA14_12120	protein_coding	lipoyl(octanoyl) transferase LipB	GO:0009249, GO:0033819	pau00785, pau01100, pau01240
PA14_RS27095	440	13	0.0295455	441	4	0.00907029	130	0	0	102	0	0	14.237	0.199945	PA14_66400	protein_coding	mechanosensitive channel MscK	GO:0016020, GO:0055085	-
PA14_RS26235	438	28	0.0639269	355	21	0.0591549	67	0	0	49	0	0	15.9093	0.00149981	PA14_64200	protein_coding	bifunctional phosphoribosylaminoimidazolecarboxamide formyltransferase/IMP cyclohydrolase	GO:0003937, GO:0003824, GO:0004643, GO:0006189, GO:0006164	pau00230, pau00670, pau01100, pau01110
PA14_RS23160	437	15	0.0343249	421	26	0.0617577	141	4	0.0283688	97	2	0.0206186	0.971838	0.240321	PA14_56830	protein_coding	insulin-cleaving metalloproteinase outer membrane protein	-	-
PA14_RS16565	436	172	0.394495	432	174	0.402778	279	103	0.369176	222	77	0.346847	0.155069	0.0762205	PA14_40860	protein_coding	SCP2 sterol-binding domain-containing protein	-	-
PA14_RS30640	434	46	0.105991	491	58	0.118126	5	0	0	4	0	0	16.7739	0.00291917	PA14_42600	protein_coding	type III secretion system needle length determinant PscP	-	pau03070
PA14_RS10250	434	26	0.0599078	463	30	0.0647948	98	2	0.0204082	64	3	0.046875	0.890155	0.166498	PA14_25305	protein_coding	NADH:ubiquinone reductase (Na(+)-transporting) subunit B	GO:0016655, GO:0016020, GO:0010181, GO:0055085, GO:0022904	-
PA14_RS11130	432	352	0.814815	499	438	0.877756	221	207	0.936652	126	110	0.873016	-0.0965087	0.32092	PA14_27510	protein_coding	peptide-methionine (R)-S-oxide reductase MsrB	GO:0033743, GO:0006979, GO:0030091	-
PA14_RS20700	430	106	0.246512	459	102	0.222222	53	11	0.207547	38	10	0.263158	-0.00605437	0.977037	PA14_50940	protein_coding	LEA type 2 family protein	-	-
PA14_RS27165	420	39	0.0928571	504	61	0.121032	67	4	0.0597015	56	3	0.0535714	0.917047	0.0732185	PA14_66570	protein_coding	glutamate synthase large subunit	GO:0015930, GO:0003824, GO:0006537, GO:0006807, GO:0016491	pau00250, pau00910, pau01100, pau01110, pau01120, pau01230
PA14_RS27730	420	58	0.138095	446	84	0.188341	264	33	0.125	196	26	0.132653	0.341368	0.308617	PA14_68000	protein_coding	oxidative damage protection protein	GO:0005506	-
PA14_RS28360	420	391	0.930952	408	376	0.921569	247	230	0.931174	156	134	0.858974	0.0494106	0.481882	PA14_69580	protein_coding	hypothetical protein	-	-
PA14_RS24795	418	13	0.0311005	431	14	0.0324826	1053	28	0.0265907	796	18	0.0226131	0.369861	0.0760982	PA14_60700	protein_coding	cytochrome-c peroxidase CcpA	-	-
PA14_RS10495	417	43	0.103118	427	39	0.0913349	128	9	0.0703125	106	4	0.0377358	0.847728	0.130103	PA14_25900	protein_coding	enoyl-ACP reductase FabV	-	pau00061, pau00650, pau01100, pau01110, pau01120, pau01200, pau01212
PA14_RS16080	415	33	0.0795181	494	53	0.107287	53	1	0.0188679	34	2	0.0588235	1.26569	0.154156	PA14_39690	protein_coding	ribonucleoside triphosphate reductase	GO:0008998, GO:0006260	pau00230, pau00240, pau01100, pau01232
PA14_RS30910	415	31	0.0746988	497	43	0.0865191	156	9	0.0576923	92	2	0.0217391	1.02121	0.163251	PA14_59190	protein_coding	hypothetical protein	-	-
PA14_RS01320	415	1	0.00240964	473	7	0.0147992	213	1	0.00469484	136	1	0.00735294	0.514307	0.723248	PA14_03250	protein_coding	DUF3375 domain-containing protein	-	-
PA14_RS12365	411	55	0.13382	467	88	0.188437	136	25	0.183824	100	13	0.13	0.038257	0.922468	PA14_30340	protein_coding	siroheme synthase CysG	GO:0004851, GO:0051266, GO:0019354, GO:0043115, GO:0051287	pau00860, pau01100, pau01110, pau01120, pau01240
PA14_RS25920	410	7	0.0170732	340	5	0.0147059	141	0	0	89	1	0.011236	1.49979	0.215501	PA14_63360	protein_coding	DsrE family protein	-	-
PA14_RS06180	409	1	0.00244499	499	3	0.00601202	118	0	0	88	0	0	12.0463	0.141181	PA14_15475	protein_coding	mercuric ion transporter MerT	-	-
PA14_RS15095	409	33	0.0806846	407	21	0.0515971	99	8	0.0808081	63	4	0.0634921	-0.125458	0.756508	-	protein_coding	N-acetyltransferase	-	-
PA14_RS28010	408	50	0.122549	370	61	0.164865	84	4	0.047619	58	0	0	2.59347	0.0638867	PA14_68710	protein_coding	Tex family protein	-	-
PA14_RS25430	406	78	0.192118	417	85	0.203837	82	5	0.0609756	50	5	0.1	1.29848	0.0287767	PA14_62230	protein_coding	AAA family ATPase	-	-
PA14_RS03335	406	15	0.0369458	474	7	0.0147679	168	3	0.0178571	112	4	0.0357143	-0.050914	0.953915	PA14_08310	protein_coding	pyocin knob domain-containing protein	-	-
PA14_RS14520	405	36	0.0888889	410	37	0.0902439	80	2	0.025	55	2	0.0363636	1.54554	0.00931117	PA14_35720	protein_coding	ribbon-helix-helix protein, CopG family	GO:0006355	-
PA14_RS25805	404	358	0.886139	365	317	0.868493	135	121	0.896296	122	95	0.778689	0.0670202	0.571998	PA14_63110	protein_coding	adenosylmethionine decarboxylase	GO:0004014, GO:0008295	pau00270, pau00330, pau01100
PA14_RS01790	403	184	0.456576	408	159	0.389706	102	43	0.421569	66	25	0.378788	0.0804948	0.621379	PA14_04390	protein_coding	RNA pyrophosphohydrolase	GO:0016787	pau03018
PA14_RS09540	400	85	0.2125	396	62	0.156566	114	17	0.149123	98	12	0.122449	0.442541	0.256299	PA14_23560	protein_coding	glutamate--tRNA ligase	GO:0004818, GO:0006424, GO:0009332	pau00860, pau00970, pau01100, pau01110, pau01120, pau01240
PA14_RS29320	400	86	0.215	319	85	0.266458	117	27	0.230769	73	32	0.438356	-0.474866	0.472768	PA14_72010	protein_coding	glycosyltransferase	-	-
PA14_RS29560	400	38	0.095	394	24	0.0609137	51	0	0	42	1	0.0238095	2.71103	0.0864141	PA14_72620	protein_coding	methionine ABC transporter ATP-binding protein	-	pau02010
PA14_RS02645	400	64	0.16	303	45	0.148515	240	36	0.15	237	40	0.168776	-0.0472045	0.686913	PA14_06600	protein_coding	phenylacyl-CoA dehydrogenase	-	pau00920, pau01100
PA14_RS26775	397	134	0.337531	369	121	0.327913	182	41	0.225275	113	26	0.230088	0.547299	0.00261088	PA14_65540	protein_coding	cyclic di-GMP-binding protein FimX	-	pau02025
PA14_RS09360	396	14	0.0353535	309	8	0.02589	39	0	0	21	0	0	14.9023	0.023055	PA14_23110	protein_coding	23S rRNA pseudouridine(2605) synthase RluB	GO:0001522, GO:0003723, GO:0009982	-
PA14_RS04880	394	10	0.0253807	433	7	0.0161663	120	5	0.0416667	111	4	0.036036	-0.903188	0.0788032	PA14_12070	protein_coding	rod shape-determining protein RodA	GO:0008360	-
PA14_RS27510	393	324	0.824427	385	305	0.792208	308	270	0.876623	189	156	0.825397	-0.0742538	0.293715	PA14_67440	protein_coding	formimidoylglutamate deiminase	GO:0016810	pau00340, pau01100
PA14_RS03105	393	0	0	403	3	0.00744417	42	0	0	47	0	0	11.8623	0.42265	PA14_07770	protein_coding	LPS-assembly protein LptD	-	-
PA14_RS06435	392	22	0.0561224	384	28	0.0729167	100	2	0.02	100	3	0.03	1.36777	0.0560617	PA14_16050	protein_coding	bifunctional protein-disulfide isomerase/oxidoreductase DsbC	GO:0042597	-
PA14_RS26850	391	18	0.0460358	349	16	0.0458453	71	3	0.0422535	84	9	0.107143	-0.701293	0.468936	PA14_65750	protein_coding	efflux transporter outer membrane subunit OpmH	-	pau01501, pau01503, pau02020, pau03070
PA14_RS02415	391	29	0.0741688	457	32	0.0700219	740	21	0.0283784	532	18	0.0338346	1.21266	0.00691637	PA14_06000	protein_coding	AAA family protein disaggregase ClpG	-	-
PA14_RS19310	390	168	0.430769	437	172	0.393593	161	67	0.416149	122	32	0.262295	0.281047	0.45391	PA14_47490	protein_coding	SMP-30/gluconolactonase/LRE family protein	-	-
PA14_RS08940	390	43	0.110256	409	62	0.151589	110	13	0.118182	68	9	0.132353	0.0637054	0.819948	PA14_22090	protein_coding	hypothetical protein	-	-
PA14_RS19085	390	60	0.153846	332	48	0.144578	189	29	0.153439	143	18	0.125874	0.095481	0.578591	PA14_46960	protein_coding	gamma-glutamyltransferase	GO:0006750	pau00430, pau00460, pau00480, pau01100
PA14_RS30650	390	229	0.587179	340	190	0.558824	131	78	0.59542	98	56	0.571429	-0.0260063	0.631145	-	protein_coding	hypothetical protein	-	-
PA14_RS06250	388	177	0.456186	346	184	0.531792	195	112	0.574359	143	66	0.461538	-0.068331	0.757924	-	protein_coding	hypothetical protein	-	-
PA14_RS21160	387	187	0.483204	414	216	0.521739	63	37	0.587302	46	23	0.5	-0.113638	0.479078	PA14_51980	protein_coding	arsenate reductase (glutaredoxin)	GO:0008794	-
PA14_RS09600	386	187	0.484456	375	150	0.4	361	161	0.445983	291	101	0.347079	0.157356	0.555011	PA14_23680	protein_coding	Hsp20 family protein	-	-
PA14_RS31455	384	305	0.794271	448	323	0.720982	25	10	0.4	22	16	0.727273	0.426721	0.366841	-	protein_coding	hypothetical protein	-	-
PA14_RS27120	384	9	0.0234375	402	6	0.0149254	111	0	0	76	0	0	14.2275	0.0458717	PA14_66460	protein_coding	universal stress protein	-	-
PA14_RS29385	382	11	0.0287958	373	20	0.0536193	12	0	0	12	0	0	15.3307	0.079988	PA14_72170	protein_coding	CitMHS family transporter	-	-
PA14_RS04550	382	212	0.554974	483	290	0.600414	123	60	0.487805	78	33	0.423077	0.343041	0.0906235	PA14_11260	protein_coding	NAD-dependent epimerase/dehydratase family protein	GO:0003824	pau00052, pau00520, pau00541, pau01100, pau01250
PA14_RS17285	382	11	0.0287958	382	5	0.013089	8	0	0	6	0	0	14.3542	0.116548	PA14_42580	protein_coding	type III secretion system central stalk protein PscO	-	pau03070
PA14_RS29415	381	3	0.00787402	342	5	0.0146199	53	0	0	44	2	0.0454545	-1.01483	0.666867	PA14_72250	protein_coding	pitrilysin family protein	-	-
PA14_RS25830	381	290	0.761155	411	337	0.819951	122	110	0.901639	93	72	0.774194	-0.0839439	0.5693	PA14_63170	protein_coding	Cu(I)-responsive transcriptional regulator	GO:0003700, GO:0006355, GO:0006878	-
PA14_RS01585	380	81	0.213158	406	114	0.280788	84	9	0.107143	56	11	0.196429	0.702314	0.231298	PA14_03870	protein_coding	gamma-glutamyl-gamma-aminobutyrate hydrolase family protein	-	-
PA14_RS24015	380	11	0.0289474	397	7	0.0176322	97	2	0.0206186	68	0	0	1.17568	0.384714	PA14_58870	protein_coding	NAD(P)/FAD-dependent oxidoreductase	-	pau00190, pau01100
PA14_RS01335	379	32	0.0844327	412	28	0.0679612	276	19	0.0688406	208	9	0.0432692	0.442886	0.316455	PA14_03285	protein_coding	DUF2220 family protein	-	-
PA14_RS04885	377	138	0.366048	373	153	0.410188	109	38	0.348624	69	29	0.42029	0.0136725	0.938606	PA14_12080	protein_coding	lytic murein transglycosylase B	GO:0016757, GO:0009253	-
PA14_RS01605	376	44	0.117021	403	28	0.0694789	156	16	0.102564	130	19	0.146154	-0.41533	0.436516	PA14_03930	protein_coding	spermidine-binding protein SpuE	-	pau02010
PA14_RS17315	376	17	0.0452128	389	12	0.0308483	17	0	0	11	0	0	15.2149	0.0338645	PA14_42660	protein_coding	SctU family type III secretion system export apparatus subunit PscU	-	pau03070
PA14_RS25220	376	23	0.0611702	359	30	0.0835655	126	3	0.0238095	85	5	0.0588235	0.808615	0.27373	PA14_61720	protein_coding	proteolytic complex protein LbcA	-	-
PA14_RS01760	375	25	0.0666667	361	9	0.0249307	99	0	0	75	1	0.0133333	2.78008	0.21597	PA14_04320	protein_coding	threonine ammonia-lyase, biosynthetic	GO:0009097, GO:0004794	pau00260, pau00290, pau01100, pau01110, pau01200, pau01230
PA14_RS19075	374	24	0.0641711	376	20	0.0531915	233	20	0.0858369	171	15	0.0877193	-0.564422	0.0371245	PA14_46930	protein_coding	amino acid ABC transporter permease	-	pau02010, pau02020
PA14_RS10305	373	14	0.0375335	371	9	0.0242588	46	2	0.0434783	41	0	0	0.507113	0.726032	PA14_25430	protein_coding	lipoprotein-releasing ABC transporter permease subunit	GO:0042953, GO:0005886	pau02010
PA14_RS28210	371	44	0.118598	314	17	0.0541401	90	0	0	56	1	0.0178571	3.27387	0.146575	PA14_69220	protein_coding	exopolyphosphatase	GO:0004309, GO:0000287, GO:0006798	pau00230, pau01100
PA14_RS21585	371	8	0.0215633	350	8	0.0228571	338	3	0.00887574	262	6	0.0229008	0.483239	0.464075	PA14_53010	protein_coding	aspartate/tyrosine/aromatic aminotransferase	-	pau00270, pau00350, pau00360, pau00400, pau00401, pau01100, pau01110, pau01230
PA14_RS08610	370	15	0.0405405	371	1	0.00269542	118	1	0.00847458	141	2	0.0141844	0.932089	0.644649	PA14_21400	protein_coding	ATP-dependent RNA helicase HrpA	GO:0006139, GO:0004386	-
PA14_RS29050	370	357	0.964865	319	304	0.952978	38	38	1	16	16	1	-0.0605154	0.0202982	PA14_71330	protein_coding	helix-turn-helix transcriptional regulator	-	-
PA14_RS31570	368	128	0.347826	314	139	0.442675	38	12	0.315789	42	18	0.428571	0.0867652	0.783836	PA14_49020	protein_coding	hypothetical protein	-	-
PA14_RS18605	368	130	0.353261	331	110	0.332326	16	6	0.375	21	3	0.142857	0.404785	0.546494	PA14_45840	protein_coding	YecA family protein	-	-
PA14_RS23620	368	22	0.0597826	320	20	0.0625	137	2	0.0145985	105	3	0.0285714	1.50208	0.0308826	PA14_57930	protein_coding	LPS export ABC transporter ATP-binding protein	GO:0015221, GO:0042626, GO:0043190, GO:0009898, GO:0015920	pau02010
PA14_RS00100	367	207	0.564033	366	201	0.54918	50	15	0.3	45	14	0.311111	0.865221	0.00136191	PA14_00210	protein_coding	LysM peptidoglycan-binding domain-containing protein	-	-
PA14_RS06980	366	111	0.303279	399	144	0.360902	178	69	0.38764	121	34	0.280992	-0.00963644	0.974044	PA14_17400	protein_coding	S-(hydroxymethyl)glutathione dehydrogenase/class III alcohol dehydrogenase	GO:0004024, GO:0006113, GO:0051903, GO:0009404	pau00010, pau00071, pau00350, pau00620, pau00625, pau00626, pau00680, pau01100, pau01110, pau01120, pau01200, pau01220
PA14_RS07105	365	275	0.753425	467	364	0.779443	32	25	0.78125	24	20	0.833333	-0.0749284	0.295575	PA14_17670	protein_coding	response regulator transcription factor	-	-
PA14_RS21190	365	104	0.284932	286	100	0.34965	41	17	0.414634	41	19	0.463415	-0.468494	0.095239	PA14_52050	protein_coding	phosphoribosylglycinamide formyltransferase	GO:0004644, GO:0009152	pau00230, pau00670, pau01100, pau01110
PA14_RS08355	364	69	0.18956	298	54	0.181208	162	10	0.0617284	123	22	0.178862	0.623937	0.383078	PA14_20780	protein_coding	two-component system response regulator HsbR	-	pau02020, pau02025
PA14_RS10345	364	124	0.340659	326	102	0.312883	91	24	0.263736	49	20	0.408163	-0.0399637	0.912085	PA14_25520	protein_coding	Trm112 family protein	-	-
PA14_RS07000	364	61	0.167582	409	60	0.146699	135	8	0.0592593	80	6	0.075	1.22702	0.0204568	PA14_17450	protein_coding	5'/3'-nucleotidase SurE	GO:0008252	pau00230, pau00240, pau00760, pau01100, pau01110, pau01232
PA14_RS27300	363	115	0.316804	372	130	0.349462	120	49	0.408333	82	35	0.426829	-0.325956	0.0460007	PA14_66900	protein_coding	bifunctional demethylmenaquinone methyltransferase/2-methoxy-6-polyprenyl-1,4-benzoquinol methylase UbiE	GO:0008168	pau00130, pau01100, pau01110, pau01240
PA14_RS10255	360	88	0.244444	409	87	0.212714	86	24	0.27907	55	10	0.181818	-0.0117219	0.974229	PA14_25320	protein_coding	Na(+)-translocating NADH-quinone reductase subunit C	GO:0016655, GO:0016020, GO:0010181, GO:0006814	-
PA14_RS28685	360	165	0.458333	417	203	0.486811	48	15	0.3125	26	5	0.192308	0.904797	0.0704708	PA14_70430	protein_coding	YicC family protein	-	-
PA14_RS16915	358	33	0.0921788	426	40	0.0938967	67	10	0.149254	38	2	0.0526316	-0.117647	0.885084	PA14_41690	protein_coding	ATP-dependent zinc protease	-	-
PA14_RS10525	357	9	0.0252101	401	7	0.0174564	74	4	0.0540541	46	1	0.0217391	-0.828937	0.423872	PA14_25960	protein_coding	cobalamin biosynthesis protein CobW	GO:0009236	-
PA14_RS21590	356	152	0.426966	332	152	0.457831	45	12	0.266667	44	11	0.25	0.776111	0.00895747	PA14_53020	protein_coding	D-alanyl-D-alanine endopeptidase	GO:0006508, GO:0009002	-
PA14_RS21130	356	0	0	290	4	0.0137931	117	1	0.00854701	89	4	0.0449438	-1.95519	0.415062	PA14_51910	protein_coding	hypothetical protein	-	-
PA14_RS22890	353	133	0.376771	382	123	0.32199	55	18	0.327273	51	16	0.313725	0.124476	0.413681	PA14_56090	protein_coding	hypothetical protein	-	-
PA14_RS05885	352	30	0.0852273	335	40	0.119403	77	3	0.038961	61	0	0	2.39286	0.0854981	PA14_14750	protein_coding	iron-sulfur cluster assembly protein IscA	GO:0005506, GO:0016226	-
PA14_RS24700	352	169	0.480114	335	155	0.462687	28	9	0.321429	23	4	0.173913	0.928525	0.0947923	PA14_60470	protein_coding	polyprenyl synthetase family protein	GO:0008299	pau00900, pau01110
PA14_RS03415	352	156	0.443182	329	136	0.413374	94	71	0.755319	58	40	0.689655	-0.754424	0.0146893	PA14_08480	protein_coding	N-acetyl-gamma-glutamyl-phosphate reductase	GO:0006592, GO:0003942	pau00220, pau01100, pau01110, pau01210, pau01230
PA14_RS16795	349	47	0.13467	274	38	0.138686	22	3	0.136364	15	8	0.533333	-1.29272	0.42328	PA14_41420	protein_coding	SPFH domain-containing protein	-	-
PA14_RS25500	349	13	0.0372493	284	13	0.0457746	161	2	0.0124224	99	1	0.010101	1.88201	0.0206699	PA14_62400	protein_coding	alanine transaminase	GO:0003824, GO:0009058, GO:0030170	-
PA14_RS11485	347	72	0.207493	371	82	0.221024	52	14	0.269231	49	13	0.265306	-0.318936	0.0172057	PA14_28280	protein_coding	PhzF family phenazine biosynthesis protein	-	-
PA14_RS12095	347	44	0.126801	339	63	0.185841	232	12	0.0517241	135	5	0.037037	1.81649	0.0665585	PA14_29640	protein_coding	NO-inducible flavohemoprotein	GO:0051409, GO:0008941, GO:0019825, GO:0071949, GO:0020037	-
PA14_RS02875	347	6	0.0172911	354	18	0.0508475	152	1	0.00657895	76	2	0.0263158	1.05057	0.460859	PA14_07170	protein_coding	erythrose-4-phosphate dehydrogenase	GO:0008615, GO:0048001	pau00750, pau01100, pau01240
PA14_RS04620	346	124	0.358382	323	83	0.256966	62	5	0.0806452	36	9	0.25	0.896113	0.285982	PA14_11420	protein_coding	bifunctional 3,4-dihydroxy-2-butanone-4-phosphate synthase/GTP cyclohydrolase II	GO:0003935, GO:0008686	pau00740, pau00790, pau01100, pau01110, pau01240
PA14_RS09685	345	138	0.4	324	161	0.496914	28	18	0.642857	21	15	0.714286	-0.597531	0.0621219	PA14_23900	protein_coding	CvpA family protein	-	-
PA14_RS12675	344	14	0.0406977	302	20	0.0662252	28	3	0.107143	25	2	0.08	-0.807558	0.164195	PA14_31000	protein_coding	HupE/UreJ family protein	-	-
PA14_RS02735	344	20	0.0581395	329	23	0.0699088	1182	64	0.0541455	920	51	0.0554348	0.224696	0.259156	PA14_06830	protein_coding	nitric-oxide reductase subunit NorB	-	pau00910, pau01100, pau01120
PA14_RS22155	344	22	0.0639535	317	31	0.0977918	124	2	0.016129	64	1	0.015625	2.34864	0.0615829	PA14_54450	protein_coding	L-aspartate oxidase	GO:0008734, GO:0009435	pau00250, pau00760, pau01100, pau01240
PA14_RS00845	343	6	0.0174927	252	7	0.0277778	74	0	0	49	0	0	14.4663	0.047935	PA14_02060	protein_coding	hypothetical protein	-	-
PA14_RS01430	342	63	0.184211	308	47	0.152597	293	46	0.156997	192	17	0.0885417	0.455975	0.349748	PA14_03450	protein_coding	4-aminobutyrate--2-oxoglutarate transaminase	GO:0009448, GO:0003867, GO:0030170	pau00250, pau00310, pau00650, pau01100, pau01120
PA14_RS24915	340	266	0.782353	392	263	0.670918	85	57	0.670588	61	42	0.688525	0.0966387	0.491922	PA14_61000	protein_coding	CopD family protein	GO:0016020	-
PA14_RS25520	340	3	0.00882353	285	4	0.0140351	29	0	0	19	0	0	13.4806	0.0482489	PA14_62440	protein_coding	NCS2 family permease	-	-
PA14_RS31525	339	91	0.268437	391	130	0.332481	25	16	0.64	16	11	0.6875	-1.14347	0.01183	-	protein_coding	hypothetical protein	-	-
PA14_RS16665	339	12	0.0353982	399	6	0.0150376	281	3	0.0106762	233	6	0.0257511	0.46941	0.635846	PA14_41130	protein_coding	extracellular solute-binding protein	-	pau02010
PA14_RS08365	338	13	0.0384615	311	14	0.0450161	81	0	0	57	1	0.0175439	2.25029	0.0720693	PA14_20810	protein_coding	DNA helicase RecQ	GO:0006310, GO:0003678	pau03018
PA14_RS16770	338	84	0.248521	220	55	0.25	27	6	0.222222	30	5	0.166667	0.358294	0.187273	PA14_41350	protein_coding	bifunctional methylenetetrahydrofolate dehydrogenase/methenyltetrahydrofolate cyclohydrolase FolD	GO:0004488	pau00670, pau01100, pau01120, pau01200, pau01240
PA14_RS07690	338	24	0.0710059	311	25	0.0803859	289	19	0.0657439	218	12	0.0550459	0.325783	0.164437	PA14_19190	protein_coding	NAD-dependent malic enzyme	-	pau00620, pau01200, pau02020
PA14_RS27810	337	13	0.0385757	359	37	0.103064	194	2	0.0103093	137	2	0.0145985	2.50746	0.212647	PA14_68190	protein_coding	dTDP-4-dehydrorhamnose reductase	GO:0009243, GO:0008831, GO:0019305	pau00521, pau00523, pau00541, pau01100, pau01110, pau01250
PA14_RS25495	337	0	0	425	1	0.00235294	397	0	0	259	1	0.003861	-0.714032	0.770454	PA14_62390	protein_coding	DUF411 domain-containing protein	-	-
PA14_RS04890	336	2	0.00595238	281	3	0.0106762	151	0	0	100	0	0	13.0215	0.0720826	PA14_12090	protein_coding	septal ring lytic transglycosylase RlpA	-	-
PA14_RS03165	336	2	0.00595238	318	6	0.0188679	68	0	0	28	0	0	13.5993	0.194583	PA14_07910	protein_coding	ribulose-phosphate 3-epimerase	GO:0004750, GO:0006098	pau00030, pau00040, pau01100, pau01110, pau01120, pau01200, pau01230
PA14_RS28610	335	14	0.041791	377	14	0.0371353	95	1	0.0105263	66	1	0.0151515	1.61991	0.0148521	PA14_70240	protein_coding	bifunctional phosphopantothenoylcysteine decarboxylase/phosphopantothenate--cysteine ligase CoaBC	GO:0015939, GO:0004633, GO:0004632, GO:0015937	pau00770, pau01100, pau01240
PA14_RS02865	335	76	0.226866	261	69	0.264368	80	20	0.25	60	17	0.283333	-0.118628	0.489743	PA14_07140	protein_coding	hypothetical protein	-	-
PA14_RS09825	334	71	0.212575	346	106	0.306358	151	48	0.317881	110	32	0.290909	-0.230395	0.45436	PA14_24260	protein_coding	DUF2797 domain-containing protein	-	-
PA14_RS09455	334	242	0.724551	414	302	0.729469	55	42	0.763636	50	33	0.66	0.0304659	0.797232	PA14_23350	protein_coding	LapA family protein	-	-
PA14_RS17400	332	72	0.216867	344	86	0.25	95	12	0.126316	49	10	0.204082	0.498808	0.247784	PA14_42850	protein_coding	GTP cyclohydrolase I FolE	GO:0003934, GO:0046654, GO:0042559	pau00790, pau01100, pau01240
PA14_RS09520	330	23	0.069697	330	17	0.0515152	124	1	0.00806452	102	1	0.00980392	2.76191	0.0298452	PA14_23510	protein_coding	excinuclease ABC subunit UvrB	GO:0009381, GO:0009380, GO:0006289	pau03420
PA14_RS21205	328	31	0.0945122	309	36	0.116505	178	8	0.0449438	154	3	0.0194805	1.71165	0.0488517	PA14_52080	protein_coding	thioredoxin family protein	-	-
PA14_RS14795	327	66	0.201835	354	80	0.225989	4	1	0.25	6	1	0.166667	0.0381221	0.909447	PA14_36360	protein_coding	low affinity iron permease family protein	-	-
PA14_RS22950	327	45	0.137615	363	55	0.151515	232	18	0.0775862	160	12	0.075	0.922084	0.010553	PA14_56240	protein_coding	pyruvate kinase	GO:0005737, GO:0004743, GO:0006096	pau00010, pau00620, pau01100, pau01110, pau01120, pau01200, pau01230
PA14_RS25815	327	25	0.0764526	338	23	0.0680473	174	26	0.149425	122	9	0.0737705	-0.627234	0.409845	PA14_63130	protein_coding	hypothetical protein	-	-
PA14_RS05300	325	43	0.132308	321	31	0.0965732	614	57	0.0928339	439	31	0.070615	0.485752	0.2602	PA14_13190	protein_coding	PhoH family protein	-	-
PA14_RS03485	324	46	0.141975	342	61	0.178363	59	7	0.118644	40	2	0.05	0.925605	0.190123	PA14_08640	protein_coding	SPOR domain-containing protein	-	-
PA14_RS07755	323	60	0.185759	421	119	0.28266	134	8	0.0597015	98	9	0.0918367	1.6281	0.0900042	PA14_19380	protein_coding	MarR family transcriptional regulator	-	-
PA14_RS10440	322	194	0.602484	273	183	0.67033	126	71	0.563492	73	37	0.506849	0.24995	0.149079	PA14_25760	protein_coding	DNA polymerase III subunit delta'	GO:0003887, GO:0009360, GO:0008408, GO:0006260, GO:0003677	pau03030, pau03430, pau03440
PA14_RS03340	321	69	0.214953	356	50	0.140449	178	31	0.174157	109	23	0.211009	-0.116027	0.754543	PA14_08320	protein_coding	hypothetical protein	-	-
PA14_RS06615	321	7	0.0218069	309	3	0.00970874	174	0	0	99	2	0.020202	0.641515	0.678323	PA14_16500	protein_coding	Wsp signal transduction system regulator diguanylate cyclase WspR	-	pau02020, pau02025
PA14_RS31680	321	253	0.788162	319	247	0.774295	51	40	0.784314	47	37	0.787234	-0.00836994	0.5869	PA14_59390	protein_coding	hypothetical protein	-	-
PA14_RS23825	320	2	0.00625	235	0	0	152	0	0	99	0	0	11.6101	0.42265	PA14_58420	protein_coding	ABC transporter substrate-binding protein	-	pau02010, pau02030
PA14_RS29270	319	21	0.0658307	278	20	0.0719424	66	3	0.0454545	50	3	0.06	0.385667	0.17707	PA14_71890	protein_coding	acetyl-CoA hydrolase/transferase family protein	-	pau00020, pau00620, pau00650, pau01100, pau01110, pau01120, pau01200
PA14_RS23545	319	1	0.0031348	306	6	0.0196078	35	0	0	40	0	0	13.4732	0.301449	PA14_57760	protein_coding	protease AlgW	-	-
PA14_RS06280	319	39	0.122257	336	43	0.127976	35	6	0.171429	26	1	0.0384615	0.253637	0.790417	PA14_15670	protein_coding	multicopper oxidase family protein	-	-
PA14_RS05900	319	26	0.0815047	252	35	0.138889	108	7	0.0648148	54	5	0.0925926	0.485574	0.427312	PA14_14800	protein_coding	ISC system 2Fe-2S type ferredoxin	GO:0016226	-
PA14_RS09345	319	48	0.15047	332	64	0.192771	106	6	0.0566038	53	6	0.113208	1.01528	0.13355	PA14_23080	protein_coding	6-phosphogluconolactonase	GO:0017057, GO:0006098	pau00030, pau01100, pau01110, pau01120, pau01200
PA14_RS27090	319	87	0.272727	317	66	0.208202	77	25	0.324675	57	17	0.298246	-0.373223	0.178645	PA14_66380	protein_coding	potassium/proton antiporter	GO:0006813, GO:0006884, GO:0016020, GO:0005451, GO:0055085	-
PA14_RS26240	318	65	0.204403	320	67	0.209375	40	10	0.25	30	3	0.1	0.241499	0.712226	PA14_64220	protein_coding	phosphoribosylamine--glycine ligase	GO:0006189, GO:0009152, GO:0004637	pau00230, pau01100, pau01110
PA14_RS23820	318	23	0.072327	272	17	0.0625	111	10	0.0900901	101	1	0.00990099	0.431231	0.708353	PA14_58410	protein_coding	OprD family outer membrane porin	GO:0016020	-
PA14_RS27255	318	40	0.125786	377	58	0.153846	606	65	0.107261	465	42	0.0903226	0.501066	0.129331	PA14_66790	protein_coding	ATP-dependent protease ATPase subunit HslU	GO:0008233, GO:0016887, GO:0005524	-
PA14_RS07640	317	5	0.0157729	317	2	0.00630915	141	0	0	88	0	0	13.4307	0.144814	PA14_19065	protein_coding	iron-sulfur cluster carrier protein ApbC	GO:0051536, GO:0016887, GO:0005524, GO:0016226	-
PA14_RS20610	317	164	0.51735	307	140	0.456026	13	9	0.692308	11	8	0.727273	-0.544394	0.0241267	PA14_50750	protein_coding	hypothetical protein	-	-
PA14_RS12975	317	244	0.769716	269	208	0.773234	45	35	0.777778	28	19	0.678571	0.0833351	0.474984	PA14_31700	protein_coding	CDP-alcohol phosphatidyltransferase family protein	-	pau00564, pau01100
PA14_RS27125	315	1	0.0031746	347	1	0.00288184	104	0	0	82	0	0	11.5647	0.00232844	PA14_66480	protein_coding	ParA family protein	-	-
PA14_RS12900	315	30	0.0952381	321	31	0.0965732	151	10	0.0662252	111	6	0.0540541	0.673291	0.0280712	PA14_31500	protein_coding	acyl-CoA synthetase	-	pau00010, pau00620, pau00630, pau00640, pau00680, pau01100, pau01110, pau01120, pau01200
PA14_RS11565	314	135	0.429936	308	126	0.409091	66	29	0.439394	46	19	0.413043	-0.0228763	0.728384	PA14_28440	protein_coding	hypothetical protein	-	-
PA14_RS09660	313	162	0.517572	376	180	0.478723	210	104	0.495238	129	70	0.542636	-0.0589855	0.567459	PA14_23840	protein_coding	tRNA pseudouridine(38-40) synthase TruA	GO:0006400, GO:0009982	-
PA14_RS06630	312	3	0.00961538	302	9	0.0298013	73	0	0	57	0	0	14.2666	0.190098	PA14_16550	protein_coding	TetR/AcrR family transcriptional regulator	-	-
PA14_RS10065	311	152	0.488746	325	159	0.489231	35	4	0.114286	23	7	0.304348	1.22411	0.0986685	PA14_24840	protein_coding	TetR family transcriptional regulator	GO:0003677	-
PA14_RS30845	311	27	0.0868167	329	24	0.0729483	277	30	0.108303	207	14	0.0676329	-0.139098	0.742841	PA14_53600	protein_coding	hypothetical protein	-	-
PA14_RS24505	311	248	0.797428	282	197	0.698582	100	64	0.64	98	72	0.734694	0.122009	0.468978	PA14_60040	protein_coding	type II toxin-antitoxin system ParD family antitoxin	GO:0051983	-
PA14_RS06875	310	11	0.0354839	330	19	0.0575758	79	5	0.0632911	35	1	0.0285714	0.0186779	0.979436	PA14_17130	protein_coding	1-deoxy-D-xylulose-5-phosphate reductoisomerase	GO:0008299, GO:0046872, GO:0070402, GO:0005515, GO:0030604	pau00900, pau01100, pau01110
PA14_RS10775	310	20	0.0645161	310	39	0.125806	78	2	0.025641	62	4	0.0645161	1.07792	0.301583	PA14_26590	protein_coding	PLP-dependent aminotransferase family protein	-	-
PA14_RS08935	309	24	0.0776699	292	18	0.0616438	71	1	0.0140845	43	0	0	3.30597	0.0278211	PA14_22080	protein_coding	recombinase family protein	-	-
PA14_RS00605	306	187	0.611111	312	233	0.746795	44	30	0.681818	31	18	0.580645	0.105142	0.629615	PA14_01460	protein_coding	C4-dicarboxylate transporter DctA	-	pau02020
PA14_RS03345	306	213	0.696078	328	238	0.72561	160	134	0.8375	107	80	0.747664	-0.157026	0.226005	PA14_08330	protein_coding	hypothetical protein	-	-
PA14_RS00805	305	9	0.0295082	307	18	0.0586319	250	11	0.044	175	8	0.0457143	-0.0255383	0.961874	PA14_01970	protein_coding	triclosan efflux RND transporter permease subunit TriC	-	-
PA14_RS14235	304	57	0.1875	261	58	0.222222	77	12	0.155844	57	7	0.122807	0.556183	0.111741	PA14_34970	protein_coding	glucose/quinate/shikimate family membrane-bound PQQ-dependent dehydrogenase	-	pau00030, pau01100, pau01110
PA14_RS06545	303	38	0.125413	335	59	0.176119	55	2	0.0363636	51	4	0.0784314	1.39324	0.105204	PA14_16330	protein_coding	WG repeat-containing protein	-	-
PA14_RS09350	302	174	0.576159	301	184	0.611296	124	90	0.725806	64	50	0.78125	-0.343861	0.0396868	PA14_23090	protein_coding	bifunctional 4-hydroxy-2-oxoglutarate aldolase/2-dehydro-3-deoxy-phosphogluconate aldolase	-	pau00030, pau00630, pau01100, pau01120, pau01200
PA14_RS05925	302	8	0.0264901	301	15	0.0498339	104	2	0.0192308	76	0	0	1.98861	0.199683	PA14_14860	protein_coding	helix-turn-helix domain-containing protein	-	-
PA14_RS07770	301	27	0.089701	281	41	0.145907	218	10	0.0458716	137	12	0.0875912	0.819944	0.281894	PA14_19410	protein_coding	polyphosphate:AMP phosphotransferase	GO:0005575, GO:0006797, GO:0043751	-
PA14_RS06910	300	33	0.11	280	20	0.0714286	59	9	0.152542	51	4	0.0784314	-0.348324	0.613295	PA14_17220	protein_coding	lipid-A-disaccharide synthase	GO:0008915, GO:0009245	pau00540, pau01100
PA14_RS12490	300	2	0.00666667	329	1	0.00303951	124	0	0	108	1	0.00925926	0.0679925	0.968237	PA14_30630	protein_coding	2-heptyl-3-hydroxy-4(1H)-quinolone synthase	-	pau00405, pau01110, pau02024, pau02025
PA14_RS06175	300	286	0.953333	387	361	0.932817	91	85	0.934066	69	65	0.942029	0.00771149	0.692582	PA14_15470	protein_coding	mercury resistance system periplasmic binding protein MerP	GO:0045340	-
PA14_RS20225	299	186	0.622074	243	145	0.596708	90	35	0.388889	51	12	0.235294	0.965396	0.0622186	PA14_49800	protein_coding	aldo/keto reductase	-	-
PA14_RS27635	298	44	0.147651	214	23	0.107477	92	3	0.0326087	61	5	0.0819672	1.1549	0.157864	PA14_67770	protein_coding	2,3-bisphosphoglycerate-independent phosphoglycerate mutase	GO:0006096, GO:0046537	pau00010, pau00260, pau00680, pau01100, pau01110, pau01120, pau01200, pau01230
PA14_RS15100	297	169	0.569024	366	198	0.540984	141	55	0.390071	78	32	0.410256	0.471906	0.0122194	PA14_37080	protein_coding	ParB/RepB/Spo0J family partition protein	-	-
PA14_RS10330	297	94	0.316498	316	144	0.455696	40	15	0.375	48	20	0.416667	-0.0359287	0.905661	PA14_25490	protein_coding	MotA/TolQ/ExbB proton channel family protein	-	-
PA14_RS29260	297	8	0.026936	301	4	0.013289	87	1	0.0114943	90	3	0.0333333	-0.156285	0.874622	PA14_71870	protein_coding	DNA helicase II	GO:0003678, GO:0016787, GO:0006268, GO:0005524, GO:0003677	pau03420, pau03430
PA14_RS04625	297	133	0.447811	301	136	0.451827	46	29	0.630435	27	16	0.592593	-0.443038	0.0135662	PA14_11430	protein_coding	6,7-dimethyl-8-ribityllumazine synthase	GO:0000906, GO:0009349	pau00740, pau01100, pau01110, pau01240
PA14_RS16525	297	59	0.198653	197	35	0.177665	198	14	0.0707071	124	6	0.0483871	1.65983	0.0138923	PA14_40770	protein_coding	nitrite/sulfite reductase	-	pau00920, pau01100, pau01120
PA14_RS02925	297	178	0.599327	383	200	0.522193	66	39	0.590909	68	39	0.573529	-0.0541792	0.641662	PA14_07300	protein_coding	hypothetical protein	-	-
PA14_RS20105	297	1	0.003367	334	0	0	42	0	0	38	0	0	10.7181	0.42265	PA14_49520	protein_coding	S-type pyocin domain-containing protein	-	-
PA14_RS27070	296	5	0.0168919	283	9	0.0318021	189	3	0.015873	126	1	0.00793651	1.03214	0.278587	PA14_66320	protein_coding	phosphodiesterase DipA	-	-
PA14_RS02115	296	29	0.097973	291	43	0.147766	89	34	0.382022	66	22	0.333333	-1.54152	0.0212917	PA14_05210	protein_coding	NINE protein	-	-
PA14_RS06825	295	0	0	336	5	0.014881	48	0	0	47	0	0	12.8614	0.42265	PA14_17010	protein_coding	Na+/H+ antiporter	GO:1902600, GO:0006885, GO:0015385, GO:0006814	-
PA14_RS17130	295	22	0.0745763	306	18	0.0588235	32	1	0.03125	30	1	0.0333333	1.0465	0.0493988	PA14_42220	protein_coding	bifunctional diguanylate cyclase/phosphodiesterase	-	pau02025
PA14_RS05825	295	23	0.0779661	234	8	0.034188	13	0	0	19	0	0	15.7751	0.124533	PA14_14590	protein_coding	tRNA preQ1(34) S-adenosylmethionine ribosyltransferase-isomerase QueA	GO:0016740, GO:0016853	-
PA14_RS10315	293	55	0.187713	337	58	0.172107	61	7	0.114754	36	8	0.222222	0.0946282	0.852874	PA14_25450	protein_coding	lipoprotein-releasing ABC transporter permease subunit	GO:0042953, GO:0005886	pau02010
PA14_RS02760	293	173	0.590444	433	324	0.748268	72	45	0.625	59	44	0.745763	-0.0341336	0.88669	PA14_06890	protein_coding	MOSC domain-containing protein	-	-
PA14_RS06445	292	9	0.0308219	287	24	0.0836237	95	6	0.0631579	76	0	0	0.857607	0.596851	PA14_16090	protein_coding	threonine synthase	GO:0004795, GO:0009088	pau00260, pau00750, pau01100, pau01110, pau01120, pau01230
PA14_RS29350	292	140	0.479452	255	97	0.380392	163	105	0.644172	95	63	0.663158	-0.604475	0.0472343	PA14_72070	protein_coding	DUF2388 domain-containing protein	-	-
PA14_RS10790	289	0	0	193	1	0.00518135	81	0	0	54	0	0	11.3397	0.42265	PA14_26620	protein_coding	hypothetical protein	-	-
PA14_RS02100	289	45	0.155709	319	30	0.0940439	37	1	0.027027	20	1	0.05	1.69704	0.11965	PA14_05180	protein_coding	type IV pilus twitching motility protein PilT	-	-
PA14_RS13020	289	179	0.619377	268	179	0.66791	115	71	0.617391	101	62	0.613861	0.0642074	0.36859	PA14_31810	protein_coding	thiol peroxidase	GO:0016684, GO:0008379	-
PA14_RS28335	288	1	0.00347222	299	0	0	60	0	0	62	0	0	10.7625	0.42265	PA14_69520	protein_coding	hypothetical protein	-	-
PA14_RS11550	288	288	1	244	244	1	139	139	1	86	85	0.988372	0.00841223	0.42265	PA14_28410	protein_coding	hypothetical protein	-	-
PA14_RS13825	288	7	0.0243056	325	7	0.0215385	66	0	0	51	1	0.0196078	1.22522	0.316308	PA14_33900	protein_coding	xanthine dehydrogenase family protein molybdopterin-binding subunit	-	-
PA14_RS23680	288	5	0.0173611	333	5	0.015015	63	0	0	43	3	0.0697674	-1.10758	0.6458	PA14_58060	protein_coding	ribosome-associated protein	-	-
PA14_RS13815	287	285	0.993031	267	266	0.996255	48	48	1	32	32	1	-0.00774926	0.0798248	PA14_33880	protein_coding	hypothetical protein	-	-
PA14_RS00655	285	47	0.164912	299	39	0.130435	29	2	0.0689655	17	1	0.0588235	1.20863	0.0430536	PA14_01580	protein_coding	GABA permease	GO:0015495, GO:0006810, GO:0009450	-
PA14_RS19225	284	4	0.0140845	427	0	0	31	2	0.0645161	45	1	0.0222222	-2.62239	0.244699	PA14_47300	protein_coding	2-aminoethylphosphonate--pyruvate transaminase	GO:0047304, GO:0019700	pau00440, pau01100, pau01120
PA14_RS11260	283	0	0	266	0	0	67	1	0.0149254	49	1	0.0204082	-14.1088	0.0232423	PA14_27770	protein_coding	ABC transporter ATP-binding protein	-	-
PA14_RS04630	282	33	0.117021	303	58	0.191419	42	2	0.047619	44	3	0.0681818	1.41333	0.129972	PA14_11450	protein_coding	transcription antitermination factor NusB	GO:0006355	-
PA14_RS28020	282	78	0.276596	307	75	0.2443	269	35	0.130112	181	15	0.0828729	1.29024	0.0328458	PA14_68730	protein_coding	glutamate--cysteine ligase	GO:0006750, GO:0004357	pau00270, pau00480, pau01100, pau01240
PA14_RS22175	282	39	0.138298	240	30	0.125	43	0	0	33	4	0.121212	1.11915	0.364107	PA14_54490	protein_coding	HDOD domain-containing protein	-	-
PA14_RS07875	282	119	0.421986	350	192	0.548571	74	26	0.351351	58	22	0.37931	0.409609	0.205457	PA14_19660	protein_coding	flavodoxin	GO:0010181	-
PA14_RS22370	281	5	0.0177936	334	1	0.00299401	60	0	0	71	0	0	13.3436	0.295307	PA14_54920	protein_coding	non-ribosomal peptide synthetase	-	pau01053
PA14_RS25510	280	236	0.842857	328	273	0.832317	153	132	0.862745	116	91	0.784483	0.024271	0.757247	PA14_62420	protein_coding	neutral zinc metallopeptidase	-	-
PA14_RS22325	279	36	0.129032	248	39	0.157258	56	9	0.160714	27	0	0	0.832973	0.522013	PA14_54830	protein_coding	(R)-3-hydroxydecanoyl-ACP:CoA transacylase	-	-
PA14_RS30850	279	109	0.390681	259	103	0.397683	134	42	0.313433	91	21	0.230769	0.534719	0.0986567	PA14_53610	protein_coding	hypothetical protein	-	-
PA14_RS05480	278	9	0.0323741	302	5	0.0165563	19	0	0	13	2	0.153846	-1.65265	0.5675	PA14_13620	protein_coding	sodium:proton antiporter	-	-
PA14_RS02845	278	79	0.284173	270	80	0.296296	72	25	0.347222	41	13	0.317073	-0.194605	0.123126	PA14_07070	protein_coding	ferric reductase-like transmembrane domain-containing protein	-	-
PA14_RS25590	277	5	0.0180505	291	11	0.0378007	117	1	0.00854701	74	1	0.0135135	1.34004	0.238933	PA14_62620	protein_coding	glucose-6-phosphate isomerase	GO:0004347, GO:0006096, GO:0006094	pau00010, pau00030, pau00500, pau00520, pau01100, pau01110, pau01120, pau01200, pau01250
PA14_RS09985	276	24	0.0869565	276	30	0.108696	23	3	0.130435	18	0	0	0.584955	0.670707	PA14_24640	protein_coding	quinone-dependent dihydroorotate dehydrogenase	GO:0006222, GO:0016020, GO:0004152	pau00240, pau01100, pau01240
PA14_RS24770	276	158	0.572464	314	227	0.72293	52	30	0.576923	18	9	0.5	0.266475	0.325283	PA14_60630	protein_coding	slipin family protein	-	-
PA14_RS04730	276	177	0.641304	297	185	0.622896	61	37	0.606557	36	19	0.527778	0.156377	0.249663	PA14_11680	protein_coding	response regulator transcription factor	-	-
PA14_RS06640	275	95	0.345455	261	88	0.337165	103	24	0.23301	82	23	0.280488	0.410723	0.0724933	PA14_16580	protein_coding	flavohemoglobin expression-modulating QEGLA motif protein	-	-
PA14_RS06475	275	202	0.734545	295	192	0.650847	54	37	0.685185	33	17	0.515152	0.206856	0.431817	PA14_16160	protein_coding	DUF1449 family protein	-	-
PA14_RS10215	274	104	0.379562	321	87	0.271028	73	20	0.273973	55	6	0.109091	0.764162	0.308099	PA14_25195	protein_coding	beta-N-acetylhexosaminidase	GO:0005975, GO:0004553	pau00520, pau01100, pau01501
PA14_RS11990	272	28	0.102941	301	54	0.179402	172	14	0.0813953	124	11	0.0887097	0.731017	0.281423	PA14_29400	protein_coding	type VI secretion system effector Tse5	-	-
PA14_RS09820	272	201	0.738971	288	213	0.739583	67	42	0.626866	38	24	0.631579	0.232545	0.000465955	PA14_24245	protein_coding	YeaC family protein	-	-
PA14_RS30150	271	195	0.719557	261	170	0.651341	143	87	0.608392	97	63	0.649485	0.124131	0.291647	PA14_14550	protein_coding	hypothetical protein	-	-
PA14_RS10005	271	140	0.516605	228	126	0.552632	100	69	0.69	63	34	0.539683	-0.201704	0.408305	PA14_24700	protein_coding	YggL family protein	-	-
PA14_RS04870	270	51	0.188889	292	33	0.113014	30	8	0.266667	16	1	0.0625	-0.124734	0.911833	PA14_12050	protein_coding	23S rRNA (pseudouridine(1915)-N(3))-methyltransferase RlmH	GO:0008168, GO:0006364	-
PA14_RS25040	270	21	0.0777778	319	19	0.0595611	221	9	0.040724	171	6	0.0350877	0.857231	0.0841107	PA14_61300	protein_coding	methyl-accepting chemotaxis protein	-	pau02020, pau02030
PA14_RS01610	270	25	0.0925926	236	25	0.105932	174	16	0.091954	128	13	0.101562	0.0368621	0.789416	PA14_03940	protein_coding	polyamine ABC transporter ATP-binding protein	GO:0015417, GO:0055052, GO:0009898, GO:0005524, GO:0015846	pau02010
PA14_RS02185	269	27	0.100372	286	34	0.118881	153	19	0.124183	115	27	0.234783	-0.711245	0.338955	PA14_05380	protein_coding	type 4 fimbrial methyltransferase PilK	-	pau02020
PA14_RS09625	269	90	0.334572	277	89	0.3213	171	16	0.0935673	106	21	0.198113	1.16902	0.0744972	PA14_23750	protein_coding	3-isopropylmalate dehydratase large subunit	GO:0003861, GO:0009316, GO:0009098	pau00290, pau00660, pau01100, pau01110, pau01210, pau01230
PA14_RS18100	269	223	0.828996	264	231	0.875	29	21	0.724138	26	17	0.653846	0.306363	0.0604426	PA14_44520	protein_coding	multidrug/spermidine efflux SMR transporter subunit MdtJ	GO:0022857, GO:0016020	-
PA14_RS04875	267	24	0.0898876	210	29	0.138095	51	2	0.0392157	44	5	0.113636	0.576783	0.486049	PA14_12060	protein_coding	penicillin-binding protein 2	GO:0003824, GO:0009252	pau00550, pau01100, pau01501
PA14_RS03420	267	6	0.0224719	235	9	0.0382979	85	0	0	36	0	0	14.8911	0.0616189	PA14_08490	protein_coding	hypothetical protein	-	-
PA14_RS08305	266	18	0.0676692	271	38	0.140221	113	3	0.0265487	73	2	0.0273973	1.9462	0.167904	PA14_20670	protein_coding	glutamine synthetase family protein	-	pau00220, pau00250, pau00630, pau00910, pau01100, pau01120, pau01230, pau02020
PA14_RS09330	266	79	0.296992	311	117	0.376206	81	38	0.469136	60	28	0.466667	-0.475171	0.0802654	PA14_23050	protein_coding	D-hexose-6-phosphate mutarotase	-	-
PA14_RS08815	265	181	0.683019	253	200	0.790514	74	53	0.716216	68	54	0.794118	-0.0355884	0.807642	PA14_21850	protein_coding	helix-turn-helix transcriptional regulator	-	-
PA14_RS09805	265	31	0.116981	289	44	0.152249	71	5	0.0704225	50	2	0.04	1.28579	0.0763029	PA14_24220	protein_coding	NAD(+) kinase	GO:0003951, GO:0006741	pau00760, pau01100, pau01240
PA14_RS12505	264	192	0.727273	219	151	0.689498	43	23	0.534884	30	19	0.633333	0.278297	0.142498	PA14_30670	protein_coding	CDP-diacylglycerol--glycerol-3-phosphate 3-phosphatidyltransferase	GO:0008444, GO:0008654	pau00564, pau01100
PA14_RS23835	264	11	0.0416667	287	13	0.0452962	126	2	0.015873	62	3	0.0483871	0.436464	0.559489	PA14_58450	protein_coding	ABC transporter permease subunit	GO:0016020, GO:0055085	pau02010
PA14_RS28400	264	79	0.299242	357	113	0.316527	71	15	0.211268	53	16	0.301887	0.262995	0.381783	PA14_69670	protein_coding	diaminopimelate decarboxylase	GO:0008836, GO:0009089	pau00300, pau00470, pau01100, pau01110, pau01120, pau01230
PA14_RS05600	262	17	0.0648855	210	17	0.0809524	53	3	0.0566038	49	3	0.0612245	0.307675	0.235842	PA14_13990	protein_coding	ABC transporter substrate-binding protein	-	pau02010
PA14_RS20515	262	6	0.0229008	281	8	0.0284698	154	6	0.038961	98	4	0.0408163	-0.635019	0.0401451	PA14_50550	protein_coding	high-affinity branched-chain amino acid ABC transporter ATP-binding protein LivG	GO:0005524	pau02010, pau02024
PA14_RS25410	262	32	0.122137	295	30	0.101695	109	11	0.100917	69	10	0.144928	-0.135329	0.694567	PA14_62170	protein_coding	DUF4124 domain-containing protein	-	-
PA14_RS28405	262	17	0.0648855	257	30	0.116732	75	8	0.106667	37	3	0.0810811	-0.0478957	0.925229	PA14_69690	protein_coding	diaminopimelate epimerase	GO:0008837, GO:0009089	pau00300, pau00470, pau01100, pau01110, pau01120, pau01230
PA14_RS10765	262	140	0.534351	246	161	0.654472	21	14	0.666667	19	17	0.894737	-0.393309	0.285223	PA14_26570	protein_coding	response regulator transcription factor	-	pau02020
PA14_RS02120	261	33	0.126437	238	39	0.163866	566	39	0.0689046	374	37	0.0989305	0.790505	0.125304	PA14_05220	protein_coding	pyridoxal-phosphate dependent enzyme	-	pau00260, pau00270, pau01100, pau01110, pau01230
PA14_RS10430	261	75	0.287356	240	45	0.1875	45	13	0.288889	40	9	0.225	-0.113965	0.773242	PA14_25730	protein_coding	endolytic transglycosylase MltG	GO:0071555, GO:0008932, GO:0009252	-
PA14_RS25525	260	24	0.0923077	189	14	0.0740741	33	1	0.030303	36	3	0.0833333	0.550065	0.446208	PA14_62450	protein_coding	tRNA (uridine(54)-C5)-methyltransferase TrmA	GO:0006400, GO:0030697	-
PA14_RS08595	259	51	0.196911	279	55	0.197133	131	21	0.160305	97	6	0.0618557	0.826745	0.222945	PA14_21340	protein_coding	long-chain-fatty-acid--CoA ligase FadD2	-	pau00061, pau00071, pau01100, pau01212, pau02024
PA14_RS02160	259	122	0.471042	378	179	0.473545	104	34	0.326923	65	25	0.384615	0.408742	0.0562665	PA14_05310	protein_coding	glutathione synthase	GO:0006750, GO:0046872, GO:0004363, GO:0005524	pau00270, pau00480, pau01100, pau01240
PA14_RS01695	258	53	0.205426	173	35	0.202312	113	13	0.115044	85	6	0.0705882	1.13519	0.0379805	PA14_04150	protein_coding	fumarylacetoacetate hydrolase family protein	GO:0003824	-
PA14_RS06915	257	29	0.11284	216	26	0.12037	65	8	0.123077	46	9	0.195652	-0.450693	0.361895	PA14_17230	protein_coding	ribonuclease HII	GO:0003723, GO:0004523	pau03030
PA14_RS08765	256	29	0.113281	231	18	0.0779221	54	6	0.111111	25	2	0.08	0.000695968	0.998615	PA14_21750	protein_coding	MFS transporter	GO:0022857, GO:0055085	-
PA14_RS08255	256	17	0.0664062	253	9	0.0355731	51	0	0	28	2	0.0714286	0.513692	0.732451	PA14_20560	protein_coding	aliphatic amidase	GO:0006807, GO:0004040	pau00330, pau00360, pau00380, pau00627, pau00643, pau01100, pau01120
PA14_RS02025	256	2	0.0078125	285	3	0.0105263	37	0	0	23	0	0	13.1628	0.0212046	PA14_04980	protein_coding	thiazole synthase	-	pau00730, pau01100, pau01240
PA14_RS17740	255	1	0.00392157	272	1	0.00367647	125	0	0	79	2	0.0253165	-1.73611	0.556472	PA14_43670	protein_coding	ATP-binding protein	-	pau02020, pau02025
PA14_RS11510	255	32	0.12549	242	22	0.0909091	65	5	0.0769231	44	4	0.0909091	0.366673	0.322687	PA14_28340	protein_coding	Dyp-type peroxidase	-	-
PA14_RS18000	255	2	0.00784314	246	0	0	94	0	0	70	0	0	11.9376	0.42265	PA14_44311	protein_coding	cationic peptide resistance protein CprA	-	-
PA14_RS16810	254	15	0.0590551	239	28	0.117155	67	3	0.0447761	49	3	0.0612245	0.733212	0.364917	PA14_41450	protein_coding	DUF1289 domain-containing protein	-	-
PA14_RS09715	254	11	0.0433071	264	1	0.00378788	171	3	0.0175439	104	0	0	1.4245	0.564878	PA14_23990	protein_coding	GspE family T2SS ATPase variant XcpR	-	pau03070
PA14_RS12165	254	142	0.559055	296	152	0.513514	82	47	0.573171	41	22	0.536585	-0.0491726	0.589532	PA14_29820	protein_coding	AI-2E family transporter	-	-
PA14_RS24395	254	10	0.0393701	304	18	0.0592105	30	0	0	23	0	0	15.589	0.0382001	PA14_59800	protein_coding	response regulator	GO:0000160	pau02020
PA14_RS00130	254	23	0.0905512	259	21	0.0810811	88	13	0.147727	86	5	0.0581395	-0.262388	0.740493	PA14_00300	protein_coding	phospholipase	-	-
PA14_RS26840	252	14	0.0555556	300	18	0.06	24	1	0.0416667	28	1	0.0357143	0.578524	0.0358437	PA14_65720	protein_coding	RsiV family protein	-	-
PA14_RS28675	251	37	0.14741	246	41	0.166667	29	2	0.0689655	24	2	0.0833333	1.0442	0.0213516	PA14_70400	protein_coding	DUF4870 domain-containing protein	-	-
PA14_RS08455	251	50	0.199203	238	44	0.184874	456	52	0.114035	328	44	0.134146	0.629997	0.031469	PA14_21030	protein_coding	ATP-dependent Clp protease proteolytic subunit	-	-
PA14_RS23790	251	13	0.0517928	310	10	0.0322581	143	2	0.013986	95	0	0	2.58711	0.100217	PA14_58330	protein_coding	SIMPL domain-containing protein	-	-
PA14_RS16385	251	1	0.00398406	329	1	0.00303951	128	2	0.015625	84	0	0	-1.15335	0.637831	PA14_40390	protein_coding	molybdate ABC transporter substrate-binding protein	GO:0009897, GO:0055052, GO:0030973, GO:0030288, GO:0015689, GO:0015412	pau02010
PA14_RS16655	251	41	0.163347	231	25	0.108225	81	12	0.148148	57	12	0.210526	-0.401339	0.405213	PA14_41090	protein_coding	lytic transglycosylase domain-containing protein	-	-
PA14_RS22170	250	15	0.06	200	7	0.035	38	3	0.0789474	16	1	0.0625	-0.574256	0.260818	PA14_54480	protein_coding	folate-binding protein YgfZ	-	-
PA14_RS25810	250	4	0.016	233	4	0.0171674	150	2	0.0133333	108	1	0.00925926	0.553875	0.130016	PA14_63120	protein_coding	spermidine synthase	-	pau00270, pau00330, pau00480, pau01100
PA14_RS06115	249	180	0.722892	216	140	0.648148	36	10	0.277778	19	7	0.368421	1.08522	0.0252794	-	protein_coding	AlpA family phage regulatory protein	-	-
PA14_RS24020	248	1	0.00403226	254	0	0	44	0	0	39	0	0	10.9781	0.42265	PA14_58880	protein_coding	cell division protein ZapE	GO:0016887, GO:0005524, GO:0051301	-
PA14_RS26770	247	37	0.149798	249	31	0.124498	142	2	0.0140845	112	11	0.0982143	1.28837	0.206496	PA14_65520	protein_coding	cyclic-di-GMP receptor FimW	-	pau02025
PA14_RS30970	247	31	0.125506	254	20	0.0787402	86	11	0.127907	39	4	0.102564	-0.174275	0.670807	PA14_60090	protein_coding	hypothetical protein	-	-
PA14_RS23145	247	19	0.0769231	214	12	0.0560748	132	7	0.0530303	93	9	0.0967742	-0.171676	0.761813	PA14_56790	protein_coding	cyclic-di-GMP phosphodiesterase BifA	-	pau02025
PA14_RS21770	246	12	0.0487805	256	13	0.0507812	42	1	0.0238095	24	0	0	2.06396	0.0867386	PA14_53490	protein_coding	acyltransferase	-	-
PA14_RS15630	245	2	0.00816327	193	4	0.0207254	265	3	0.0113208	194	1	0.00515464	0.810115	0.468637	PA14_38460	protein_coding	methylcrotonyl-CoA carboxylase subunit beta	-	pau00280, pau01100
PA14_RS30855	245	6	0.0244898	285	16	0.0561404	217	2	0.00921659	138	1	0.00724638	2.29196	0.18035	-	protein_coding	adenylyltransferase/cytidyltransferase family protein	GO:0003824	-
PA14_RS09585	245	75	0.306122	264	89	0.337121	37	16	0.432432	17	7	0.411765	-0.392214	0.0326969	PA14_23640	protein_coding	tRNA-dihydrouridine synthase	-	-
PA14_RS26245	245	48	0.195918	201	38	0.189055	84	16	0.190476	73	22	0.30137	-0.353448	0.437595	PA14_64230	protein_coding	hybrid sensor histidine kinase/response regulator RetS	-	pau02025
PA14_RS24870	245	24	0.0979592	241	18	0.0746888	104	0	0	90	4	0.0444444	1.95771	0.125044	PA14_60870	protein_coding	cyclic di-GMP receptor MorA	-	-
PA14_RS28255	245	26	0.106122	268	16	0.0597015	33	2	0.0606061	24	4	0.166667	-0.454768	0.648626	PA14_69320	protein_coding	TerC family protein	-	-
PA14_RS00125	243	35	0.144033	240	42	0.175	76	16	0.210526	61	16	0.262295	-0.567587	0.125536	PA14_00290	protein_coding	shikimate dehydrogenase	GO:0019632, GO:0004764	pau00400, pau00999, pau01100, pau01110, pau01230
PA14_RS09045	242	53	0.219008	218	47	0.215596	38	2	0.0526316	30	4	0.133333	1.22466	0.0913115	PA14_22340	protein_coding	DUF485 domain-containing protein	-	-
PA14_RS10265	241	42	0.174274	297	47	0.158249	55	5	0.0909091	41	3	0.0731707	1.01905	0.0195515	PA14_25340	protein_coding	NADH:ubiquinone reductase (Na(+)-transporting) subunit E	GO:0016655, GO:0006814	-
PA14_RS05675	241	72	0.298755	174	42	0.241379	28	5	0.178571	21	2	0.0952381	0.980141	0.119084	PA14_14210	protein_coding	hypothetical protein	-	-
PA14_RS14530	241	7	0.0290456	223	8	0.0358744	115	1	0.00869565	65	4	0.0615385	-0.113504	0.929652	PA14_35740	protein_coding	Tn3 family transposase	GO:0004803	-
PA14_RS29690	241	11	0.0456432	234	16	0.0683761	55	1	0.0181818	38	0	0	2.64858	0.0811812	PA14_72940	protein_coding	cation:proton antiporter	-	-
PA14_RS25065	241	36	0.149378	248	27	0.108871	35	0	0	26	1	0.0384615	2.74721	0.0589371	PA14_61360	protein_coding	1-acyl-sn-glycerol-3-phosphate acyltransferase	GO:0016746	-
PA14_RS02365	241	0	0	248	2	0.00806452	304	2	0.00657895	194	0	0	0.29365	0.899579	PA14_05860	protein_coding	acyl-CoA thioesterase	-	-
PA14_RS07715	241	2	0.00829876	250	3	0.012	78	0	0	39	0	0	13.3092	0.0316761	PA14_19290	protein_coding	DEAD/DEAH box helicase	-	-
PA14_RS05890	240	49	0.204167	224	44	0.196429	52	10	0.192308	35	14	0.4	-0.564199	0.453688	PA14_14770	protein_coding	co-chaperone HscB	GO:0051259, GO:0051087	-
PA14_RS06210	240	24	0.1	319	48	0.15047	48	17	0.354167	49	11	0.22449	-1.20806	0.142368	PA14_15540	protein_coding	P-type conjugative transfer protein TrbL	GO:0009291	pau02024
PA14_RS13715	239	10	0.041841	273	11	0.040293	61	6	0.0983607	43	5	0.116279	-1.38584	0.017929	PA14_33650	protein_coding	pyoverdine non-ribosomal peptide synthetase PvdD	-	-
PA14_RS05905	239	139	0.58159	200	131	0.655	45	32	0.711111	35	27	0.771429	-0.261703	0.122423	PA14_14810	protein_coding	Fe-S cluster assembly protein IscX	GO:0005506, GO:0016226	-
PA14_RS16660	239	13	0.0543933	324	16	0.0493827	90	2	0.0222222	78	2	0.025641	1.11645	0.0115657	PA14_41110	protein_coding	extracellular solute-binding protein	-	pau02010
PA14_RS23745	238	193	0.810924	226	173	0.765487	73	54	0.739726	46	41	0.891304	-0.0491398	0.762893	PA14_58220	protein_coding	carboxymuconolactone decarboxylase family protein	GO:0051920	pau00362, pau01100, pau01120, pau01220
PA14_RS06635	238	58	0.243697	271	79	0.291513	68	12	0.176471	56	18	0.321429	0.104252	0.829681	PA14_16560	protein_coding	hypothetical protein	-	-
PA14_RS18220	238	73	0.306723	243	70	0.288066	45	19	0.422222	33	10	0.30303	-0.286106	0.392569	PA14_44830	protein_coding	allantoinase PuuE	GO:0000256, GO:0016810	pau00230, pau01100, pau01120
PA14_RS06515	237	13	0.0548523	236	14	0.059322	25	0	0	17	4	0.235294	-1.04321	0.658018	PA14_16270	protein_coding	hypothetical protein	-	-
PA14_RS28330	237	63	0.265823	263	80	0.304183	73	19	0.260274	57	21	0.368421	-0.141385	0.6599	PA14_69510	protein_coding	hypothetical protein	-	-
PA14_RS02175	236	37	0.15678	300	42	0.14	33	5	0.151515	34	6	0.176471	-0.14424	0.408407	PA14_05340	protein_coding	chemotaxis protein CheW	-	pau02020, pau02025
PA14_RS10435	236	6	0.0254237	274	2	0.00729927	92	3	0.0326087	44	0	0	0.00504793	0.997834	PA14_25740	protein_coding	dTMP kinase	GO:0015949, GO:0004798	pau00240, pau01100, pau01232
PA14_RS12670	235	164	0.697872	259	159	0.6139	25	17	0.68	17	11	0.647059	-0.0167154	0.881016	PA14_30990	protein_coding	hypothetical protein	-	-
PA14_RS27835	235	25	0.106383	206	14	0.0679612	103	5	0.0485437	87	4	0.045977	0.883222	0.17393	PA14_68260	protein_coding	C4-dicarboxylate TRAP substrate-binding protein DctP	-	pau02020
PA14_RS22425	235	1	0.00425532	189	0	0	88	0	0	68	1	0.0147059	-1.78857	0.565297	PA14_55050	protein_coding	TonB-dependent receptor	-	-
PA14_RS00205	234	151	0.645299	194	130	0.670103	53	39	0.735849	41	30	0.731707	-0.157912	0.0262454	PA14_00490	protein_coding	two-partner secretion system transporter TpsB2	-	-
PA14_RS13705	234	0	0	220	2	0.00909091	57	0	0	23	0	0	12.1505	0.42265	PA14_33610	protein_coding	non-ribosomal peptide synthetase	-	-
PA14_RS11265	233	57	0.244635	230	37	0.16087	63	13	0.206349	65	15	0.230769	-0.108305	0.751814	PA14_27780	protein_coding	ABC transporter permease	-	-
PA14_RS00425	233	3	0.0128755	216	5	0.0231481	407	3	0.00737101	246	8	0.0325203	-0.147122	0.899836	PA14_01020	protein_coding	type VI secretion system contractile sheath large subunit	GO:0033103, GO:0003674, GO:0033104	pau02025
PA14_RS06870	232	68	0.293103	221	26	0.117647	43	10	0.232558	22	3	0.136364	0.154947	0.853773	PA14_17120	protein_coding	phosphatidate cytidylyltransferase	-	pau00564, pau01100, pau01110
PA14_RS00620	231	48	0.207792	227	62	0.273128	563	157	0.278863	320	96	0.3	-0.267425	0.289891	PA14_01490	protein_coding	aegerolysin family protein	-	-
PA14_RS18250	230	33	0.143478	219	37	0.16895	100	21	0.21	51	8	0.156863	-0.231715	0.453128	PA14_44900	protein_coding	type VI secretion system tip protein VgrG	-	pau03070
PA14_RS09135	230	12	0.0521739	217	16	0.0737327	80	8	0.1	48	7	0.145833	-0.965315	0.141481	PA14_22550	protein_coding	LysR family transcriptional regulator	-	-
PA14_RS27825	230	57	0.247826	190	54	0.284211	73	19	0.260274	51	11	0.215686	0.160684	0.432626	PA14_68230	protein_coding	two-component system sensor histidine kinase DctB	-	pau02020
PA14_RS08670	230	38	0.165217	210	22	0.104762	28	4	0.142857	34	8	0.235294	-0.486112	0.430675	PA14_21550	protein_coding	RNA polymerase sigma factor	-	-
PA14_RS10190	229	67	0.292576	264	60	0.227273	74	25	0.337838	60	22	0.366667	-0.438514	0.122566	PA14_25130	protein_coding	hypothetical protein	-	-
PA14_RS03890	228	142	0.622807	230	137	0.595652	282	236	0.836879	149	114	0.765101	-0.394798	0.0377862	PA14_09600	protein_coding	D-alanine--D-alanine ligase	-	pau00470, pau00550, pau01100, pau01502
PA14_RS23830	228	46	0.201754	239	52	0.217573	102	7	0.0686275	78	3	0.0384615	1.96925	0.0116922	PA14_58440	protein_coding	ABC transporter permease subunit	GO:0016020, GO:0055085	pau02010
PA14_RS12125	228	51	0.223684	257	71	0.276265	125	10	0.08	101	14	0.138614	1.19339	0.0701889	PA14_29710	protein_coding	PepSY domain-containing protein	-	-
PA14_RS10220	227	110	0.484581	298	171	0.573826	68	44	0.647059	55	39	0.709091	-0.357621	0.111416	PA14_25210	protein_coding	S-methyl-5'-thioinosine phosphorylase	-	pau00270, pau01100
PA14_RS23435	227	11	0.0484581	198	10	0.0505051	49	1	0.0204082	47	1	0.0212766	1.24733	0.00150354	PA14_57490	protein_coding	YraN family protein	GO:0004518, GO:0003676	-
PA14_RS29410	226	19	0.0840708	269	14	0.0520446	78	7	0.0897436	52	2	0.0384615	0.0863751	0.907881	PA14_72230	protein_coding	Na/Pi cotransporter family protein	-	-
PA14_RS22090	226	5	0.0221239	190	1	0.00526316	11	2	0.181818	4	0	0	-2.73084	0.486748	PA14_54270	protein_coding	tRNA 5-methoxyuridine(34)/uridine 5-oxyacetic acid(34) synthase CmoB	GO:0006400, GO:0008757	-
PA14_RS03480	225	111	0.493333	226	92	0.40708	36	15	0.416667	24	13	0.541667	-0.0899405	0.739626	PA14_08630	protein_coding	pantothenate kinase	-	pau00770, pau01100, pau01240
PA14_RS11885	225	12	0.0533333	232	16	0.0689655	143	10	0.0699301	86	6	0.0697674	-0.191893	0.381569	PA14_29160	protein_coding	VWA domain-containing protein	-	-
PA14_RS05400	225	92	0.408889	270	81	0.3	45	10	0.222222	34	11	0.323529	0.377314	0.387125	PA14_13420	protein_coding	lysozyme inhibitor Ivy	-	-
PA14_RS24100	225	12	0.0533333	216	19	0.087963	99	1	0.010101	56	1	0.0178571	2.3373	0.0856339	PA14_59050	protein_coding	nucleoid-associated protein YejK	GO:0009295	-
PA14_RS29240	224	9	0.0401786	250	7	0.028	29	0	0	25	0	0	15.0571	0.0304576	PA14_71820	protein_coding	tRNA 5-hydroxyuridine modification protein YegQ	-	-
PA14_RS04790	224	94	0.419643	236	89	0.377119	33	16	0.484848	23	10	0.434783	-0.206907	0.202326	PA14_11845	protein_coding	UDP-N-acetylmuramate:L-alanyl-gamma-D-glutamyl-meso-diaminopimelate ligase	GO:0016881, GO:0009252	-
PA14_RS16650	224	48	0.214286	209	51	0.244019	57	23	0.403509	42	18	0.428571	-0.860412	0.0106515	-	protein_coding	hydroxyacylglutathione hydrolase	GO:0004416, GO:0019243	-
PA14_RS01295	223	0	0	229	0	0	54	1	0.0185185	33	0	0	-13.1768	0.42265	PA14_03200	protein_coding	DUF3274 domain-containing protein	-	-
PA14_RS08405	223	25	0.112108	226	19	0.0840708	32	0	0	31	1	0.0322581	2.60436	0.0617512	PA14_20900	protein_coding	MFS transporter	-	-
PA14_RS23180	223	5	0.0224215	260	8	0.0307692	30	0	0	31	0	0	14.6989	0.0237557	PA14_56880	protein_coding	multidrug efflux RND transporter periplasmic adaptor subunit MexV	-	pau01501, pau01503
PA14_RS31660	222	213	0.959459	186	175	0.94086	68	63	0.926471	30	28	0.933333	0.0310916	0.177688	-	protein_coding	hypothetical protein	-	-
PA14_RS02890	222	93	0.418919	202	80	0.39604	64	39	0.609375	40	28	0.7	-0.684078	0.0339306	PA14_07210	protein_coding	MliC family protein	-	-
PA14_RS20285	221	17	0.0769231	220	13	0.0590909	70	0	0	78	2	0.025641	2.40714	0.0715807	PA14_49940	protein_coding	sulfatase-like hydrolase/transferase	GO:0008484	-
PA14_RS27265	221	64	0.289593	269	106	0.394052	227	40	0.176211	149	27	0.181208	0.935625	0.0892263	PA14_66820	protein_coding	class II poly(R)-hydroxyalkanoic acid synthase	GO:0042619, GO:0016746	pau00650, pau01100
PA14_RS22850	221	11	0.0497738	238	7	0.0294118	176	2	0.0113636	121	5	0.0413223	0.5878	0.540542	PA14_56010	protein_coding	methyl-accepting chemotaxis protein PctB	-	pau02020, pau02030
PA14_RS04210	220	20	0.0909091	193	7	0.0362694	6	1	0.166667	0	0	0	-0.390105	0.842783	PA14_10420	protein_coding	tyrosine--tRNA ligase	GO:0005737, GO:0006437, GO:0004831	pau00970
PA14_RS06350	220	52	0.236364	198	42	0.212121	87	15	0.172414	52	7	0.134615	0.546681	0.0877157	PA14_15860	protein_coding	CoA pyrophosphatase	GO:0000287, GO:0010945	-
PA14_RS27420	220	1	0.00454545	212	3	0.0141509	62	5	0.0806452	46	3	0.0652174	-2.96364	0.0198189	PA14_67200	protein_coding	tetratricopeptide repeat protein	-	-
PA14_RS01615	218	3	0.0137615	176	1	0.00568182	200	1	0.005	131	0	0	1.95884	0.267856	PA14_03950	protein_coding	ABC transporter permease subunit	GO:0016020, GO:0055085	pau02010
PA14_RS08620	218	87	0.399083	221	91	0.411765	44	16	0.363636	24	14	0.583333	-0.223888	0.599266	PA14_21440	protein_coding	HIT family protein	-	-
PA14_RS02420	216	3	0.0138889	282	7	0.0248227	181	3	0.0165746	150	0	0	1.22369	0.380908	PA14_06010	protein_coding	DUF2780 domain-containing protein	-	-
PA14_RS05995	216	31	0.143519	220	49	0.222727	953	128	0.134313	701	110	0.156919	0.330644	0.458592	PA14_15070	protein_coding	TonB-dependent copper receptor	GO:0005375, GO:0005507, GO:0019867, GO:0006825	-
PA14_RS29460	216	40	0.185185	185	42	0.227027	45	8	0.177778	29	6	0.206897	0.0997492	0.643165	PA14_72380	protein_coding	sigma-54-dependent response regulator transcription factor AlgB	-	pau02020
PA14_RS05870	215	22	0.102326	176	22	0.125	51	1	0.0196078	35	1	0.0285714	2.23823	0.018024	PA14_14710	protein_coding	Fe-S cluster assembly transcriptional regulator IscR	GO:0003700, GO:0006355, GO:0003690	-
PA14_RS00305	214	17	0.0794393	179	21	0.117318	56	8	0.142857	42	3	0.0714286	-0.123114	0.848473	PA14_00720	protein_coding	DUF1161 domain-containing protein	-	-
PA14_RS29465	213	10	0.0469484	214	14	0.0654206	93	0	0	73	0	0	15.7779	0.0259754	PA14_72390	protein_coding	ATP-binding protein	-	pau02020
PA14_RS25595	212	9	0.0424528	180	12	0.0666667	91	1	0.010989	65	2	0.0307692	1.38573	0.164015	PA14_62630	protein_coding	acetate--CoA ligase	GO:0003987, GO:0019427	pau00010, pau00620, pau00630, pau00640, pau00680, pau01100, pau01110, pau01120, pau01200
PA14_RS15995	212	115	0.542453	177	93	0.525424	49	20	0.408163	31	9	0.290323	0.612441	0.0900777	PA14_39440	protein_coding	di-heme-cytochrome C peroxidase	-	-
PA14_RS21845	212	5	0.0235849	201	13	0.0646766	79	4	0.0506329	50	1	0.02	0.321436	0.763679	PA14_53660	protein_coding	DUF3396 domain-containing protein	-	-
PA14_RS12100	211	133	0.630332	247	156	0.631579	112	65	0.580357	73	44	0.60274	0.0930415	0.0722448	PA14_29650	protein_coding	psl/pyoverdine operon transcriptional regulator PpyR	-	-
PA14_RS28270	211	85	0.402844	264	111	0.420455	118	61	0.516949	65	24	0.369231	-0.106184	0.713628	PA14_69350	protein_coding	TIGR02444 family protein	-	-
PA14_RS31185	211	9	0.042654	205	12	0.0585366	122	4	0.0327869	91	2	0.021978	0.885728	0.136932	-	protein_coding	hypothetical protein	-	-
PA14_RS11450	211	156	0.739336	180	139	0.772222	18	18	1	17	14	0.823529	-0.270696	0.224358	PA14_28200	protein_coding	type VI secretion system immunity protein Tsi4	-	-
PA14_RS09270	211	47	0.222749	254	58	0.228346	28	9	0.321429	20	6	0.3	-0.462155	0.0164895	PA14_22870	protein_coding	hypothetical protein	-	-
PA14_RS10360	211	107	0.507109	205	94	0.458537	68	27	0.397059	51	21	0.411765	0.255668	0.0907032	PA14_25550	protein_coding	UDP-N-acetylmuramate dehydrogenase	GO:0008762, GO:0071949	pau00520, pau00550, pau01100, pau01250
PA14_RS09990	210	98	0.466667	277	120	0.433213	18	6	0.333333	13	5	0.384615	0.32585	0.097057	PA14_24650	protein_coding	ribosome modulation factor	-	-
PA14_RS28820	210	5	0.0238095	209	28	0.133971	97	2	0.0206186	59	2	0.0338983	1.53311	0.450283	PA14_70770	protein_coding	hemolysin family protein	-	-
PA14_RS03150	209	20	0.0956938	194	21	0.108247	43	4	0.0930233	27	1	0.037037	0.648965	0.326754	PA14_07870	protein_coding	ABC transporter substrate-binding protein	-	pau02024
PA14_RS01820	209	49	0.23445	185	35	0.189189	40	3	0.075	28	1	0.0357143	1.93597	0.0347789	PA14_04480	protein_coding	thymidylate synthase	GO:0006231, GO:0004799	pau00240, pau00670, pau01100, pau01232
PA14_RS10400	208	18	0.0865385	208	13	0.0625	46	0	0	39	0	0	16.1853	0.0250415	PA14_25640	protein_coding	phosphate acyltransferase PlsX	GO:0043811, GO:0008610	pau00561, pau01100, pau01110
PA14_RS08965	208	7	0.0336538	267	15	0.0561798	56	0	0	32	0	0	15.455	0.0575062	PA14_22120	protein_coding	tape measure protein	-	-
PA14_RS25820	208	112	0.538462	178	127	0.713483	92	55	0.597826	58	37	0.637931	0.0187756	0.936382	PA14_63150	protein_coding	two-component system response regulator PrmA	-	pau02020, pau02024
PA14_RS06995	207	22	0.10628	167	9	0.0538922	40	0	0	26	1	0.0384615	2.05808	0.201979	PA14_17440	protein_coding	tRNA pseudouridine(13) synthase TruD	GO:0001522, GO:0003723, GO:0009982, GO:0009451	-
PA14_RS21165	207	127	0.613527	180	96	0.533333	23	10	0.434783	24	13	0.541667	0.232072	0.330306	PA14_51990	protein_coding	NAD(P)H:quinone oxidoreductase	GO:0003955, GO:0010181	pau00130, pau01100, pau01110, pau01240
PA14_RS25320	206	34	0.165049	186	20	0.107527	30	2	0.0666667	21	0	0	2.03159	0.144308	PA14_61980	protein_coding	Mks condensin complex protein MksE	-	-
PA14_RS12105	205	44	0.214634	226	35	0.154867	188	25	0.132979	110	17	0.154545	0.361894	0.32603	PA14_29660	protein_coding	NnrS family protein	-	-
PA14_RS04250	205	70	0.341463	281	107	0.380783	599	168	0.280467	449	116	0.258352	0.422688	0.0554996	PA14_10550	protein_coding	nitrite/sulfite reductase	-	pau00920, pau01100, pau01120
PA14_RS10530	205	24	0.117073	189	13	0.0687831	108	7	0.0648148	67	8	0.119403	0.0127745	0.984106	PA14_25970	protein_coding	cobaltochelatase subunit CobN	GO:0009236, GO:0051116	pau00860, pau01100, pau01240
PA14_RS22340	205	5	0.0243902	192	2	0.0104167	8	1	0.125	2	0	0	-1.84442	0.547763	PA14_54860	protein_coding	hypothetical protein	-	-
PA14_RS06610	205	17	0.0829268	246	19	0.0772358	117	11	0.0940171	93	17	0.182796	-0.789366	0.320091	PA14_16480	protein_coding	Wsp signal transduction system protein-glutamate methylesterase WspF	-	pau02020, pau02025
PA14_RS03230	205	10	0.0487805	211	12	0.056872	210	8	0.0380952	125	10	0.08	-0.160621	0.798094	PA14_08050	protein_coding	phage tail protein	-	-
PA14_RS24620	204	18	0.0882353	212	30	0.141509	160	13	0.08125	90	5	0.0555556	0.747896	0.256709	PA14_60300	protein_coding	pilus assembly protein	-	-
PA14_RS29235	204	10	0.0490196	196	18	0.0918367	68	7	0.102941	62	8	0.129032	-0.719727	0.210817	PA14_71800	protein_coding	glucose-6-phosphate dehydrogenase	GO:0004345, GO:0006098	pau00030, pau00480, pau01100, pau01110, pau01120, pau01200
PA14_RS04030	204	21	0.102941	227	30	0.132159	33	1	0.030303	27	1	0.037037	1.80371	0.0304904	PA14_09970	protein_coding	TonB-dependent siderophore receptor	-	-
PA14_RS28705	203	26	0.128079	151	17	0.112583	115	14	0.121739	94	9	0.0957447	0.146097	0.523789	PA14_70480	protein_coding	RidA family protein	-	-
PA14_RS15640	203	73	0.359606	177	49	0.276836	258	71	0.275194	169	47	0.278107	0.201966	0.421162	PA14_38480	protein_coding	methylcrotonyl-CoA carboxylase subunit alpha	-	pau00280, pau01100
PA14_RS24615	201	21	0.104478	211	15	0.07109	68	18	0.264706	51	14	0.27451	-1.61882	0.00903257	PA14_60290	protein_coding	prepilin-type N-terminal cleavage/methylation domain-containing protein	-	-
PA14_RS09850	201	14	0.0696517	160	11	0.06875	56	3	0.0535714	31	5	0.16129	-0.634539	0.551433	PA14_24330	protein_coding	RND family transporter	-	-
PA14_RS26975	201	93	0.462687	243	145	0.596708	28	9	0.321429	26	10	0.384615	0.585408	0.139869	PA14_66090	protein_coding	hypothetical protein	-	-
PA14_RS18225	200	6	0.03	206	15	0.0728155	91	2	0.021978	76	1	0.0131579	1.54899	0.261663	PA14_44840	protein_coding	2-oxo-4-hydroxy-4-carboxy-5-ureidoimidazoline decarboxylase	GO:0019628	pau00230, pau01100
PA14_RS26785	200	7	0.035	181	7	0.038674	75	6	0.08	49	3	0.0612245	-0.938743	0.071694	PA14_65570	protein_coding	AhpA/YtjB family protein	-	-
PA14_RS21025	200	0	0	238	9	0.0378151	61	1	0.0163934	41	1	0.0243902	-0.109023	0.945772	PA14_51670	protein_coding	7-cyano-7-deazaguanine synthase QueC	GO:0008616	pau00790, pau01100
PA14_RS17945	199	190	0.954774	215	205	0.953488	69	61	0.884058	60	51	0.85	0.138107	0.0362107	PA14_44170	protein_coding	hypothetical protein	-	-
PA14_RS04645	199	5	0.0251256	244	3	0.0122951	37	3	0.0810811	19	0	0	-1.11549	0.647989	PA14_11480	protein_coding	transporter substrate-binding domain-containing protein	-	-
PA14_RS13275	198	11	0.0555556	187	10	0.0534759	25	1	0.04	27	1	0.037037	0.50111	0.0125606	PA14_32540	protein_coding	c-type cytochrome	-	-
PA14_RS29780	198	155	0.782828	193	153	0.792746	52	32	0.615385	30	22	0.733333	0.224289	0.195344	PA14_73150	protein_coding	HAD-IB family phosphatase	GO:0016787, GO:0008152	pau00564
PA14_RS18895	198	11	0.0555556	230	13	0.0565217	130	4	0.0307692	75	2	0.0266667	0.964445	0.00589733	PA14_46540	protein_coding	phospholipase D-like domain-containing protein	-	-
PA14_RS10425	198	7	0.0353535	138	6	0.0434783	37	3	0.0810811	16	1	0.0625	-0.865	0.0856778	PA14_25710	protein_coding	aminodeoxychorismate lyase	GO:0008696, GO:0030170, GO:0046656	pau00790, pau01240
PA14_RS22835	197	3	0.0152284	216	5	0.0231481	72	1	0.0138889	45	0	0	1.46616	0.265297	PA14_55960	protein_coding	methyl-accepting chemotaxis protein PctC	-	pau02020, pau02030
PA14_RS09335	197	11	0.0558376	248	9	0.0362903	32	0	0	20	0	0	15.4914	0.0421898	PA14_23060	protein_coding	MurR/RpiR family transcriptional regulator	-	-
PA14_RS03170	196	21	0.107143	206	18	0.0873786	17	1	0.0588235	18	2	0.111111	0.194947	0.703012	PA14_07930	protein_coding	phosphoglycolate phosphatase	GO:0005975, GO:0008967	pau00630, pau01100, pau01110
PA14_RS03440	196	157	0.80102	202	173	0.856436	43	36	0.837209	35	30	0.857143	-0.0317631	0.594957	PA14_08540	protein_coding	peptidoglycan DD-metalloendopeptidase family protein	-	-
PA14_RS23970	196	16	0.0816327	172	38	0.22093	41	8	0.195122	35	2	0.0571429	0.262294	0.821515	PA14_58780	protein_coding	dephospho-CoA kinase	GO:0005737, GO:0004140, GO:0015937	pau00770, pau01100, pau01240
PA14_RS23965	195	20	0.102564	219	23	0.105023	57	7	0.122807	44	9	0.204545	-0.657124	0.280635	PA14_58770	protein_coding	type IV prepilin peptidase/methyltransferase PilD	-	-
PA14_RS07860	195	1	0.00512821	204	1	0.00490196	21	0	0	8	0	0	12.2923	0.000508403	PA14_19630	protein_coding	GTP cyclohydrolase I FolE	GO:0003934, GO:0046654, GO:0042559	pau00790, pau01100, pau01240
PA14_RS11470	194	184	0.948454	169	154	0.911243	19	19	1	25	23	0.92	-0.0460393	0.564861	PA14_28240	protein_coding	hypothetical protein	-	-
PA14_RS07750	194	46	0.237113	275	68	0.247273	65	23	0.353846	51	8	0.156863	-0.0763433	0.906053	PA14_19370	protein_coding	N-acetylglutaminylglutamine amidotransferase	-	pau00250, pau01100, pau01110, pau01230
PA14_RS24635	194	23	0.118557	236	29	0.122881	125	22	0.176	70	9	0.128571	-0.335125	0.316114	PA14_60320	protein_coding	type IV pilin protein	-	-
PA14_RS28810	194	78	0.402062	161	69	0.428571	57	34	0.596491	40	22	0.55	-0.464941	0.027529	PA14_70750	protein_coding	phosphate regulon transcriptional regulator PhoB	GO:0003700, GO:0000160, GO:0006796, GO:0000156, GO:0006355	pau02020
PA14_RS28690	194	26	0.134021	165	41	0.248485	29	3	0.103448	19	2	0.105263	0.873964	0.268293	PA14_70440	protein_coding	guanylate kinase	GO:0015949, GO:0004385	pau00230, pau01100, pau01232
PA14_RS25170	193	19	0.0984456	171	8	0.0467836	47	0	0	48	1	0.0208333	2.80125	0.155162	PA14_61600	protein_coding	NAD(P)/FAD-dependent oxidoreductase	-	-
PA14_RS22845	193	17	0.0880829	209	17	0.0813397	167	16	0.0958084	135	6	0.0444444	0.272593	0.63009	PA14_56000	protein_coding	methyl-accepting chemotaxis protein PctA	-	pau02020, pau02030
PA14_RS16495	193	149	0.772021	207	183	0.884058	70	54	0.771429	51	36	0.705882	0.164798	0.302323	PA14_40690	protein_coding	50S ribosome-binding protein YggL	-	-
PA14_RS08565	191	68	0.356021	196	72	0.367347	27	13	0.481481	9	6	0.666667	-0.666506	0.149217	PA14_21280	protein_coding	FUSC family protein	-	-
PA14_RS23280	191	138	0.722513	168	100	0.595238	35	22	0.628571	21	10	0.47619	0.254342	0.395644	PA14_57100	protein_coding	MFS transporter AmpG	-	pau01501
PA14_RS18855	191	4	0.0209424	200	7	0.035	95	8	0.0842105	73	0	0	-0.590041	0.77204	PA14_46450	protein_coding	bifunctional isocitrate dehydrogenase kinase/phosphatase	GO:0006006, GO:0016791, GO:0008772	-
PA14_RS21680	190	51	0.268421	213	58	0.2723	490	147	0.3	379	115	0.30343	-0.1583	0.00675017	PA14_53250	protein_coding	chitin-binding protein CbpD	-	-
PA14_RS25780	190	139	0.731579	181	148	0.81768	43	37	0.860465	27	22	0.814815	-0.112824	0.32519	PA14_63060	protein_coding	SsrA-binding protein SmpB	GO:0003723	-
PA14_RS24750	189	4	0.021164	127	3	0.023622	142	6	0.0422535	90	6	0.0666667	-1.28211	0.120482	PA14_60580	protein_coding	DUF4105 domain-containing protein	-	-
PA14_RS04665	189	2	0.010582	139	4	0.028777	26	0	0	21	0	0	14.2645	0.163	PA14_11530	protein_coding	cobalamin-binding protein	-	pau02010
PA14_RS25955	189	173	0.915344	246	233	0.947154	46	44	0.956522	32	28	0.875	0.0241963	0.757186	-	protein_coding	type II toxin-antitoxin system ParD family antitoxin	GO:0051983	-
PA14_RS28325	189	60	0.31746	224	65	0.290179	52	7	0.134615	41	5	0.121951	1.24387	0.00726022	PA14_69500	protein_coding	argininosuccinate lyase	GO:0004056, GO:0042450	pau00220, pau00250, pau01100, pau01110, pau01230
PA14_RS12965	189	15	0.0793651	204	9	0.0441176	53	1	0.0188679	22	1	0.0454545	0.940893	0.312201	PA14_31680	protein_coding	autotransporter assembly complex protein TamA	-	-
PA14_RS14240	188	3	0.0159574	114	2	0.0175439	32	0	0	24	0	0	14.032	0.00223486	PA14_34990	protein_coding	TonB-dependent receptor	-	-
PA14_RS09750	188	111	0.590426	247	130	0.526316	209	116	0.555024	180	105	0.583333	-0.0276583	0.786911	PA14_24080	protein_coding	GspL family type II secretion system protein XcpY	-	pau03070
PA14_RS21500	188	3	0.0159574	208	2	0.00961538	64	0	0	48	0	0	13.6424	0.0563551	PA14_52800	protein_coding	acetate--CoA ligase	GO:0003987, GO:0019427	pau00010, pau00620, pau00630, pau00640, pau00680, pau01100, pau01110, pau01120, pau01200
PA14_RS12970	188	23	0.12234	184	25	0.13587	61	12	0.196721	37	2	0.0540541	0.0421489	0.963341	PA14_31690	protein_coding	translocation/assembly module TamB	-	-
PA14_RS27975	186	4	0.0215054	124	3	0.0241935	20	1	0.05	7	0	0	-0.129762	0.939373	PA14_68620	protein_coding	phosphatase PAP2 family protein	-	-
PA14_RS18230	186	93	0.5	192	107	0.557292	100	56	0.56	78	52	0.666667	-0.214369	0.296758	PA14_44850	protein_coding	allantoicase	GO:0000256, GO:0004037	pau00230, pau01100, pau01120
PA14_RS21970	186	14	0.0752688	151	5	0.0331126	71	6	0.084507	44	2	0.0454545	-0.261964	0.743351	PA14_53940	protein_coding	methylisocitrate lyase	GO:0019629, GO:0046421	pau00640, pau01100
PA14_RS10355	186	28	0.150538	209	23	0.110048	46	6	0.130435	48	12	0.25	-0.545889	0.442618	PA14_25540	protein_coding	low molecular weight phosphotyrosine protein phosphatase	-	pau02020
PA14_RS22085	186	83	0.446237	150	59	0.393333	15	6	0.4	5	3	0.6	-0.252277	0.519195	PA14_54260	protein_coding	carboxy-S-adenosyl-L-methionine synthase CmoA	-	-
PA14_RS12130	185	62	0.335135	183	58	0.31694	99	47	0.474747	51	28	0.54902	-0.650776	0.0398144	PA14_29720	protein_coding	PepSY domain-containing protein	-	-
PA14_RS03375	185	17	0.0918919	123	7	0.0569106	27	3	0.111111	24	3	0.125	-0.66606	0.146163	PA14_08390	protein_coding	adenosylmethionine decarboxylase	GO:0004014, GO:0008295	pau00270, pau00330, pau01100
PA14_RS05250	185	20	0.108108	189	24	0.126984	147	38	0.258503	90	21	0.233333	-1.06495	0.0146863	PA14_13040	protein_coding	cyanide-insensitive cytochrome bd quinol oxidase subunit II	-	pau00190, pau02020
PA14_RS02305	185	18	0.0972973	211	15	0.07109	93	8	0.0860215	75	2	0.0266667	0.579439	0.481099	PA14_05660	protein_coding	TetR/AcrR family transcriptional regulator	-	-
PA14_RS13720	185	11	0.0594595	219	12	0.0547945	31	1	0.0322581	48	1	0.0208333	1.10567	0.0383805	PA14_33680	protein_coding	ferripyoverdine/pyocin S3 receptor FpvA	-	-
PA14_RS26765	184	85	0.461957	243	97	0.399177	47	16	0.340426	29	12	0.413793	0.191254	0.383537	PA14_65500	protein_coding	archaetidylserine decarboxylase	GO:0004609, GO:0008654	pau00564, pau01100, pau01110
PA14_RS24110	184	1	0.00543478	161	0	0	105	1	0.00952381	74	1	0.0135135	-2.08327	0.120706	PA14_59070	protein_coding	ParB family protein	-	-
PA14_RS10470	184	15	0.0815217	216	19	0.087963	52	1	0.0192308	27	4	0.148148	0.018037	0.988465	PA14_25820	protein_coding	DUF4823 domain-containing protein	-	-
PA14_RS24510	184	21	0.11413	154	17	0.11039	27	2	0.0740741	25	5	0.2	-0.287719	0.732036	PA14_60050	protein_coding	type II toxin-antitoxin system RelE/ParE family toxin	-	-
PA14_RS25910	183	82	0.448087	219	91	0.415525	62	11	0.177419	49	14	0.285714	0.898953	0.0713108	PA14_63340	protein_coding	DUF4136 domain-containing protein	-	-
PA14_RS00710	183	62	0.338798	158	43	0.272152	77	23	0.298701	52	19	0.365385	-0.120316	0.629784	PA14_01720	protein_coding	alkyl hydroperoxide reductase subunit F	GO:0006805, GO:0009398, GO:0016668	-
PA14_RS13230	183	31	0.169399	207	47	0.227053	77	7	0.0909091	59	6	0.101695	1.0415	0.0737501	PA14_32420	protein_coding	oxidoreductase MexS	-	-
PA14_RS01815	183	71	0.387978	217	104	0.479263	54	28	0.518519	25	12	0.48	-0.203356	0.316289	PA14_04460	protein_coding	prolipoprotein diacylglyceryl transferase	GO:0008961, GO:0009249, GO:0016020	-
PA14_RS15720	183	1	0.00546448	141	3	0.0212766	22	0	0	13	0	0	13.7069	0.232873	PA14_38700	protein_coding	peptidylprolyl isomerase	GO:0003755	-
PA14_RS13710	183	1	0.00546448	183	0	0	47	0	0	27	0	0	11.4164	0.42265	PA14_33630	protein_coding	non-ribosomal peptide synthetase	-	-
PA14_RS20155	183	166	0.907104	217	204	0.940092	26	23	0.884615	25	21	0.84	0.0990622	0.157786	PA14_49640	protein_coding	LysR family transcriptional regulator	-	-
PA14_RS06365	182	5	0.0274725	197	13	0.0659898	27	4	0.148148	32	4	0.125	-1.54721	0.0572295	PA14_15890	protein_coding	formate-dependent phosphoribosylglycinamide formyltransferase	GO:0000287, GO:0004644, GO:0009152, GO:0005524	pau00230, pau01100, pau01110
PA14_RS16965	182	21	0.115385	191	19	0.0994764	29	0	0	20	0	0	16.7131	0.00543716	PA14_41820	protein_coding	aminodeoxychorismate synthase component I	GO:0009396, GO:0046820, GO:0008153	pau00790, pau01240
PA14_RS01025	182	63	0.346154	186	81	0.435484	32	12	0.375	36	11	0.305556	0.199787	0.465931	PA14_02550	protein_coding	malonate decarboxylase subunit alpha	GO:0015451, GO:0006810	-
PA14_RS17755	182	0	0	183	1	0.00546448	47	0	0	31	0	0	11.4164	0.42265	PA14_43710	protein_coding	methyl-accepting chemotaxis protein	-	pau02020, pau02030
PA14_RS20865	181	18	0.0994475	205	17	0.0829268	38	2	0.0526316	35	0	0	1.79286	0.142995	PA14_51320	protein_coding	M48 family metallopeptidase	-	-
PA14_RS09840	181	17	0.0939227	150	4	0.0266667	63	0	0	54	4	0.0740741	0.703047	0.6877	PA14_24300	protein_coding	DUF1329 domain-containing protein	-	-
PA14_RS20505	181	3	0.0165746	208	3	0.0144231	93	0	0	85	2	0.0235294	0.397665	0.781878	PA14_50530	protein_coding	high-affinity branched-chain amino acid ABC transporter permease LivH	GO:0022857, GO:0016020, GO:0055085	pau02010, pau02024
PA14_RS08215	181	176	0.972376	238	235	0.987395	17	17	1	45	45	1	-0.0293151	0.115691	PA14_20491	protein_coding	GNAT family N-acetyltransferase	-	-
PA14_RS21815	181	2	0.0110497	187	4	0.0213904	39	3	0.0769231	18	0	0	-1.24559	0.624411	PA14_53570	protein_coding	tyrosine-type recombinase/integrase	GO:0006310, GO:0015074, GO:0003677	-
PA14_RS03390	180	37	0.205556	204	35	0.171569	130	9	0.0692308	77	2	0.025974	1.98591	0.0360311	PA14_08430	protein_coding	AAA family ATPase	GO:0016887, GO:0005524	-
PA14_RS10865	180	6	0.0333333	257	6	0.0233463	64	0	0	42	2	0.047619	0.251282	0.869449	PA14_26860	protein_coding	LysR family transcriptional regulator	-	-
PA14_RS21310	180	119	0.661111	178	122	0.685393	36	15	0.416667	28	10	0.357143	0.799167	0.0123672	PA14_52330	protein_coding	hypothetical protein	-	-
PA14_RS26215	180	4	0.0222222	155	3	0.0193548	11	0	0	15	0	0	14.3436	0.00472258	PA14_64140	protein_coding	50S ribosomal protein L11 methyltransferase	GO:0008757, GO:0036211	-
PA14_RS23190	179	77	0.430168	246	117	0.47561	44	17	0.386364	46	16	0.347826	0.303003	0.102393	PA14_56900	protein_coding	nicotinate phosphoribosyltransferase	GO:0019358, GO:0004516	pau00760, pau01100, pau01240
PA14_RS20070	179	54	0.301676	193	56	0.290155	64	11	0.171875	33	9	0.272727	0.412669	0.284014	PA14_49400	protein_coding	hypothetical protein	-	-
PA14_RS01910	179	34	0.189944	218	34	0.155963	43	7	0.162791	37	3	0.0810811	0.50426	0.368095	PA14_04700	protein_coding	tetratricopeptide repeat protein	-	-
PA14_RS09665	179	27	0.150838	170	24	0.141176	28	2	0.0714286	40	5	0.125	0.57203	0.221182	PA14_23850	protein_coding	phosphoribosylanthranilate isomerase	GO:0004640, GO:0000162	pau00400, pau01100, pau01110, pau01230
PA14_RS01620	178	30	0.168539	208	35	0.168269	113	21	0.185841	115	31	0.269565	-0.435222	0.292319	PA14_03960	protein_coding	ABC transporter permease subunit	GO:0016020, GO:0055085	pau02010
PA14_RS28055	177	13	0.0734463	214	29	0.135514	121	5	0.0413223	106	5	0.0471698	1.23959	0.193028	PA14_68820	protein_coding	GspE/PulE family protein	-	pau03070
PA14_RS02430	177	5	0.0282486	176	4	0.0227273	61	0	0	41	0	0	14.6376	0.0115291	PA14_06040	protein_coding	ATP-dependent zinc protease	-	-
PA14_RS15570	177	23	0.129944	152	8	0.0526316	5	0	0	7	1	0.142857	0.353912	0.829629	PA14_38320	protein_coding	bile acid:sodium symporter	-	-
PA14_RS17385	177	77	0.435028	212	93	0.438679	48	20	0.416667	45	24	0.533333	-0.120777	0.580465	PA14_42820	protein_coding	cysteine hydrolase family protein	-	-
PA14_RS04640	176	74	0.420455	139	58	0.417266	46	15	0.326087	18	8	0.444444	0.120615	0.627597	PA14_11470	protein_coding	phosphatidylglycerophosphatase A	-	pau00564, pau01100
PA14_RS09955	176	85	0.482955	194	82	0.42268	61	35	0.57377	36	15	0.416667	-0.129136	0.664319	PA14_24580	protein_coding	helix-turn-helix transcriptional regulator	-	-
PA14_RS00195	176	65	0.369318	189	37	0.195767	69	30	0.434783	53	17	0.320755	-0.419033	0.455888	PA14_00470	protein_coding	dodecin family protein	-	-
PA14_RS10275	176	12	0.0681818	141	17	0.120567	70	13	0.185714	40	7	0.175	-0.934379	0.0845935	PA14_25360	protein_coding	FAD:protein FMN transferase	-	-
PA14_RS03040	175	134	0.765714	205	158	0.770732	18	11	0.611111	3	3	1	-0.0684589	0.865483	PA14_07590	protein_coding	dihydroneopterin aldolase	GO:0004150, GO:0006760	pau00790, pau01100, pau01240
PA14_RS18860	175	8	0.0457143	209	14	0.0669856	113	1	0.00884956	88	2	0.0227273	1.83548	0.0856187	PA14_46460	protein_coding	hypothetical protein	-	-
PA14_RS22915	175	8	0.0457143	154	10	0.0649351	102	4	0.0392157	63	2	0.031746	0.640868	0.194162	PA14_56160	protein_coding	MoxR family ATPase	-	-
PA14_RS07005	174	43	0.247126	187	47	0.251337	58	16	0.275862	46	12	0.26087	-0.106713	0.133276	PA14_17460	protein_coding	protein-L-isoaspartate(D-aspartate) O-methyltransferase	GO:0036211, GO:0004719	-
PA14_RS01010	174	3	0.0172414	243	9	0.037037	113	8	0.0707965	69	3	0.0434783	-1.07403	0.217312	PA14_02510	protein_coding	biopolymer transporter ExbD	-	-
PA14_RS08820	174	120	0.689655	166	86	0.518072	93	48	0.516129	52	31	0.596154	0.118771	0.664225	-	protein_coding	hypothetical protein	-	-
PA14_RS28600	173	3	0.017341	203	4	0.0197044	83	1	0.0120482	47	1	0.0212766	0.152693	0.733789	PA14_70200	protein_coding	ABC transporter substrate-binding protein	-	pau02010, pau02030
PA14_RS27830	173	4	0.0231214	199	3	0.0150754	49	0	0	49	2	0.0408163	-0.0956911	0.955519	PA14_68250	protein_coding	two-component system response regulator DctD	-	pau02020
PA14_RS25755	173	28	0.16185	204	7	0.0343137	86	4	0.0465116	29	3	0.103448	0.387475	0.772231	PA14_63010	protein_coding	DNA repair protein RecN	GO:0006310, GO:0005524, GO:0006281	-
PA14_RS30955	172	4	0.0232558	141	4	0.0283688	18	0	0	20	0	0	14.6558	0.00966721	PA14_59845	protein_coding	DUF2845 domain-containing protein	-	-
PA14_RS07050	172	9	0.0523256	154	9	0.0584416	46	2	0.0434783	24	0	0	1.34912	0.265088	PA14_17550	protein_coding	LOG family protein	-	-
PA14_RS09365	171	94	0.549708	145	58	0.4	10	1	0.1	12	9	0.75	0.16002	0.894885	PA14_23120	protein_coding	hypothetical protein	-	-
PA14_RS02230	170	7	0.0411765	123	8	0.0650407	58	4	0.0689655	25	2	0.08	-0.487954	0.245479	PA14_05480	protein_coding	flavin monoamine oxidase family protein	-	pau00260, pau00330, pau00340, pau00350, pau00360, pau00380, pau01100, pau01110
PA14_RS22705	170	49	0.288235	188	48	0.255319	53	12	0.226415	59	4	0.0677966	0.885565	0.263634	PA14_55640	protein_coding	exonuclease SbcCD subunit D C-terminal domain-containing protein	-	-
PA14_RS00065	170	4	0.0235294	103	4	0.038835	3	3	1	2	0	0	-4.00309	0.447457	PA14_00140	protein_coding	7-cyano-7-deazaguanine/7-aminomethyl-7-deazaguanine transporter	GO:1990397	-
PA14_RS06595	170	26	0.152941	182	23	0.126374	74	11	0.148649	57	15	0.263158	-0.560071	0.376746	PA14_16450	protein_coding	protein-glutamate O-methyltransferase CheR	-	pau02020
PA14_RS02200	169	37	0.218935	154	16	0.103896	83	35	0.421687	67	30	0.447761	-1.42931	0.0435479	PA14_05410	protein_coding	chemotaxis protein CheW	GO:0006935, GO:0007165	pau02020, pau02025
PA14_RS21275	169	39	0.230769	192	51	0.265625	90	20	0.222222	77	12	0.155844	0.392845	0.255246	PA14_52260	protein_coding	two-component system sensor histidine kinase GacS	-	pau02020, pau02025
PA14_RS12515	169	4	0.0236686	164	3	0.0182927	13	0	0	18	0	0	14.3568	0.0160206	PA14_30690	protein_coding	fimbrial protein	GO:0007155, GO:0009289	-
PA14_RS12155	168	30	0.178571	133	29	0.218045	8	0	0	6	0	0	17.5974	0.00976065	PA14_29770	protein_coding	Na+/H+ antiporter family protein	-	-
PA14_RS23810	168	102	0.607143	115	42	0.365217	61	47	0.770492	38	29	0.763158	-0.657405	0.146232	PA14_58380	protein_coding	transcriptional regulator PsdR	-	-
PA14_RS05640	167	27	0.161677	222	65	0.292793	75	6	0.08	68	16	0.235294	0.527482	0.564194	PA14_14110	protein_coding	phosphatidylcholine/phosphatidylserine synthase	-	pau00564, pau01110
PA14_RS20520	167	87	0.520958	174	101	0.58046	111	69	0.621622	74	54	0.72973	-0.29504	0.180094	PA14_50560	protein_coding	ATP-binding cassette domain-containing protein	GO:0005524	pau02010, pau02024
PA14_RS10465	167	18	0.107784	187	19	0.101604	35	1	0.0285714	33	0	0	2.87345	0.0251543	PA14_25810	protein_coding	radical SAM protein	-	-
PA14_RS04900	166	41	0.246988	159	30	0.188679	68	6	0.0882353	64	4	0.0625	1.5312	0.0465684	PA14_12110	protein_coding	DUF493 domain-containing protein	-	-
PA14_RS24610	166	50	0.301205	170	56	0.329412	58	33	0.568966	34	14	0.411765	-0.637092	0.159688	-	protein_coding	type IV pilus modification protein PilV	-	-
PA14_RS03730	166	12	0.0722892	152	14	0.0921053	34	2	0.0588235	14	3	0.214286	-0.73231	0.559614	PA14_09195	protein_coding	MFS transporter	-	-
PA14_RS23430	165	6	0.0363636	143	11	0.0769231	49	1	0.0204082	29	3	0.103448	-0.128688	0.919391	PA14_57480	protein_coding	penicillin-binding protein activator	-	-
PA14_RS28615	165	49	0.29697	194	69	0.35567	39	9	0.230769	33	11	0.333333	0.210329	0.531864	PA14_70260	protein_coding	dUTP diphosphatase	GO:0046081, GO:0000287, GO:0004170, GO:0006226	pau00240, pau01100, pau01232
PA14_RS12545	165	8	0.0484848	154	9	0.0584416	25	3	0.12	23	1	0.0434783	-0.612471	0.539902	PA14_30750	protein_coding	tryptophan 2,3-dioxygenase	GO:0004833, GO:0019441	pau00380, pau01100, pau01240
PA14_RS27605	164	19	0.115854	146	30	0.205479	76	7	0.0921053	66	9	0.136364	0.492068	0.450949	PA14_67680	protein_coding	two-component system response regulator NtrC	-	pau02020
PA14_RS26760	164	27	0.164634	154	24	0.155844	32	5	0.15625	17	0	0	1.03636	0.404099	PA14_65480	protein_coding	thiosulfate sulfurtransferase	-	pau00270, pau00920, pau01100, pau01120, pau04122
PA14_RS00810	164	84	0.512195	186	102	0.548387	53	28	0.528302	45	22	0.488889	0.0602661	0.50257	PA14_01980	protein_coding	LysR family transcriptional regulator	-	-
PA14_RS26370	164	19	0.115854	165	23	0.139394	119	9	0.0756303	67	15	0.223881	-0.230709	0.795881	PA14_64520	protein_coding	bacterioferritin	-	pau00860
PA14_RS12135	163	43	0.263804	183	35	0.191257	47	26	0.553191	28	11	0.392857	-1.05585	0.108045	PA14_29730	protein_coding	two-component system response regulator CarR	-	-
PA14_RS19120	163	26	0.159509	151	15	0.0993377	57	4	0.0701754	49	5	0.102041	0.587872	0.331169	PA14_47040	protein_coding	TerC family protein	-	-
PA14_RS18055	163	42	0.257669	172	21	0.122093	88	17	0.193182	79	16	0.202532	-0.0593613	0.917284	PA14_44430	protein_coding	FixH family protein	-	-
PA14_RS00520	162	68	0.419753	176	66	0.375	57	17	0.298246	37	13	0.351351	0.290961	0.171772	PA14_01240	protein_coding	carbonic anhydrase	-	pau00910, pau01100
PA14_RS01765	161	103	0.639752	190	141	0.742105	67	52	0.776119	43	27	0.627907	-0.0229619	0.913295	PA14_04330	protein_coding	DUF2269 family protein	-	-
PA14_RS08385	161	17	0.10559	150	5	0.0333333	27	0	0	35	0	0	16.084	0.194451	PA14_20860	protein_coding	FimV family protein	-	-
PA14_RS00245	161	14	0.0869565	153	13	0.0849673	5	0	0	2	0	0	16.3914	0.000133844	PA14_00590	protein_coding	DUF799 domain-containing protein	-	-
PA14_RS12870	160	98	0.6125	146	69	0.472603	19	11	0.578947	9	4	0.444444	0.0844729	0.780627	PA14_31420	protein_coding	hypothetical protein	-	-
PA14_RS25265	160	10	0.0625	181	5	0.0276243	5	0	0	5	0	0	15.4597	0.122772	PA14_61840	protein_coding	HigA family addiction module antitoxin	GO:0003677	-
PA14_RS29540	160	7	0.04375	193	15	0.0777202	51	1	0.0196078	41	3	0.0731707	0.388732	0.69534	PA14_72560	protein_coding	zinc uptake transcriptional repressor Zur	-	pau02024
PA14_RS03425	160	80	0.5	199	111	0.557789	60	36	0.6	33	19	0.575758	-0.152539	0.200486	PA14_08500	protein_coding	polymer-forming cytoskeletal protein	-	-
PA14_RS03970	160	6	0.0375	176	4	0.0227273	137	4	0.0291971	64	2	0.03125	-0.00525555	0.989579	PA14_09820	protein_coding	acetolactate synthase large subunit	GO:0003824, GO:0000287, GO:0030976	pau00290, pau00650, pau00660, pau00770, pau01100, pau01110, pau01210, pau01230
PA14_RS19255	159	0	0	146	1	0.00684932	49	0	0	26	0	0	11.7422	0.42265	PA14_47360	protein_coding	S9 family peptidase	-	-
PA14_RS04635	159	1	0.00628931	135	4	0.0296296	35	0	0	18	0	0	14.1325	0.263689	PA14_11460	protein_coding	thiamine-phosphate kinase	GO:0009030, GO:0009228	pau00730, pau01100, pau01240
PA14_RS27110	159	66	0.415094	141	60	0.425532	111	37	0.333333	71	25	0.352113	0.294421	0.0186349	PA14_66440	protein_coding	bifunctional O-acetylhomoserine aminocarboxypropyltransferase/cysteine synthase	-	pau00270, pau01100
PA14_RS24155	158	13	0.0822785	159	19	0.119497	37	0	0	25	0	0	16.6224	0.03238	PA14_59180	protein_coding	type I DNA topoisomerase	GO:0005737, GO:0006265, GO:0003917, GO:0006260, GO:0003677	-
PA14_RS08370	158	50	0.316456	166	47	0.283133	60	25	0.416667	35	11	0.314286	-0.285805	0.346771	PA14_20820	protein_coding	GGDEF domain-containing protein	-	-
PA14_RS27245	158	103	0.651899	112	75	0.669643	17	12	0.705882	18	14	0.777778	-0.166939	0.160019	PA14_66760	protein_coding	SPOR domain-containing protein	-	-
PA14_RS01355	158	25	0.158228	167	45	0.269461	16	4	0.25	17	2	0.117647	0.218239	0.761516	PA14_03310	protein_coding	glycosyltransferase family 9 protein	-	-
PA14_RS03145	158	13	0.0822785	152	17	0.111842	16	5	0.3125	8	2	0.25	-1.53489	0.0334674	PA14_07860	protein_coding	polyamine ABC transporter ATP-binding protein	-	pau02024
PA14_RS06700	158	67	0.424051	182	57	0.313187	21	0	0	14	2	0.142857	2.36754	0.0814131	PA14_16710	protein_coding	tRNA (adenosine(37)-N6)-threonylcarbamoyltransferase complex dimerization subunit type 1 TsaB	GO:0006400, GO:0003725	-
PA14_RS21870	158	129	0.816456	179	133	0.743017	18	11	0.611111	23	14	0.608696	0.354405	0.043749	PA14_53720	protein_coding	LysR substrate-binding domain-containing protein	-	-
PA14_RS16515	158	131	0.829114	159	137	0.861635	85	79	0.929412	59	54	0.915254	-0.125697	0.0492171	PA14_40740	protein_coding	DUF2970 domain-containing protein	-	-
PA14_RS24235	158	113	0.71519	191	129	0.675393	86	58	0.674419	61	27	0.442623	0.316006	0.364803	PA14_59400	protein_coding	STY4534 family ICE replication protein	-	-
PA14_RS20825	157	4	0.0254777	195	7	0.0358974	121	0	0	102	0	0	14.9054	0.0276332	PA14_51240	protein_coding	phosphoribosylaminoimidazolesuccinocarboxamide synthase	GO:0004639, GO:0006164	pau00230, pau01100, pau01110
PA14_RS10100	157	19	0.121019	143	14	0.0979021	61	6	0.0983607	46	9	0.195652	-0.425464	0.531033	PA14_24910	protein_coding	molybdopterin molybdotransferase MoeA	-	pau00790, pau01100, pau01240
PA14_RS30455	157	71	0.452229	134	74	0.552239	7	5	0.714286	9	5	0.555556	-0.338216	0.292821	-	protein_coding	YrhB domain-containing protein	-	-
PA14_RS20605	156	132	0.846154	123	101	0.821138	13	7	0.538462	21	16	0.761905	0.358588	0.244279	PA14_50740	protein_coding	glycine zipper 2TM domain-containing protein	GO:0019867	-
PA14_RS15480	156	3	0.0192308	128	4	0.03125	25	0	0	16	0	0	14.6235	0.0522833	PA14_38080	protein_coding	transglutaminase family protein	-	-
PA14_RS13385	156	14	0.0897436	202	36	0.178218	37	5	0.135135	17	0	0	0.987612	0.497321	-	protein_coding	ribonuclease toxin immunity protein CdiI	-	-
PA14_RS02470	156	63	0.403846	148	60	0.405405	97	44	0.453608	74	25	0.337838	0.0320971	0.891894	PA14_06150	protein_coding	PP2C family serine/threonine-protein phosphatase	-	-
PA14_RS05980	155	107	0.690323	172	125	0.726744	48	29	0.604167	35	29	0.828571	-0.0158672	0.951315	PA14_15020	protein_coding	DUF5629 family protein	-	-
PA14_RS12890	155	48	0.309677	121	45	0.371901	31	14	0.451613	32	7	0.21875	0.0239369	0.967116	PA14_31470	protein_coding	AMP-binding protein	-	-
PA14_RS13395	155	0	0	190	1	0.00526316	20	0	0	9	0	0	11.3623	0.42265	PA14_32830	protein_coding	RHS repeat protein	-	-
PA14_RS24300	155	8	0.0516129	110	15	0.136364	2	0	0	4	0	0	16.5202	0.156815	PA14_59610	protein_coding	hypothetical protein	-	-
PA14_RS27320	155	21	0.135484	185	42	0.227027	64	16	0.25	47	10	0.212766	-0.352257	0.417123	PA14_66950	protein_coding	phosphoribosyl-ATP diphosphatase	GO:0000105, GO:0004636	pau00340, pau01100, pau01110, pau01230
PA14_RS06015	154	32	0.207792	154	44	0.285714	48	27	0.5625	25	10	0.4	-0.963715	0.121358	PA14_15110	protein_coding	DUF2946 family protein	-	-
PA14_RS21710	154	38	0.246753	159	26	0.163522	13	2	0.153846	14	4	0.285714	-0.0994689	0.868361	PA14_53330	protein_coding	sulfate transporter CysZ	GO:0015116, GO:0000103, GO:0005886	-
PA14_RS14170	154	11	0.0714286	171	6	0.0350877	98	2	0.0204082	85	0	0	2.38374	0.174814	PA14_34810	protein_coding	non-ribosomal peptide synthetase	-	-
PA14_RS28470	154	24	0.155844	121	4	0.0330579	81	2	0.0246914	54	4	0.0740741	0.935546	0.566103	PA14_69850	protein_coding	choline BCCT transporter BetT	GO:0071705, GO:0022857, GO:0016020	-
PA14_RS16570	153	13	0.0849673	149	4	0.0268456	80	0	0	62	0	0	15.7708	0.194284	PA14_40880	protein_coding	phosphotransferase family protein	-	-
PA14_RS01725	153	1	0.00653595	159	3	0.0188679	70	0	0	54	1	0.0185185	0.456038	0.78623	PA14_04230	protein_coding	ABC transporter permease	-	pau02010
PA14_RS20020	152	56	0.368421	128	65	0.507812	10	3	0.3	6	2	0.333333	0.468349	0.232199	PA14_49290	protein_coding	TerC family protein	-	-
PA14_RS18185	152	8	0.0526316	144	6	0.0416667	66	6	0.0909091	46	3	0.0652174	-0.7274	0.157322	PA14_44710	protein_coding	xanthine dehydrogenase small subunit	GO:0004854, GO:0009115	pau00230, pau01100, pau01120, pau01232
PA14_RS25120	151	3	0.0198675	160	3	0.01875	73	0	0	49	0	0	14.237	0.00083641	PA14_61480	protein_coding	uracil-xanthine permease family protein	-	-
PA14_RS20230	151	62	0.410596	129	46	0.356589	40	18	0.45	20	7	0.35	-0.060425	0.799963	PA14_49810	protein_coding	DUF4234 domain-containing protein	-	-
PA14_RS11640	151	9	0.0596026	125	8	0.064	34	5	0.147059	15	0	0	-0.25068	0.887975	-	protein_coding	hypothetical protein	-	-
PA14_RS10480	151	31	0.205298	109	26	0.238532	27	7	0.259259	24	2	0.0833333	0.373512	0.62874	PA14_25840	protein_coding	electron transfer flavoprotein-ubiquinone oxidoreductase	-	-
PA14_RS05965	151	125	0.827815	197	159	0.807107	90	71	0.788889	52	40	0.769231	0.069415	0.114882	PA14_14975	protein_coding	YidB family protein	-	-
PA14_RS10180	150	90	0.6	156	92	0.589744	26	22	0.846154	13	10	0.769231	-0.441226	0.0316707	PA14_25100	protein_coding	DUF1653 domain-containing protein	-	-
PA14_RS29625	150	22	0.146667	147	21	0.142857	31	6	0.193548	20	6	0.3	-0.769505	0.195524	PA14_72780	protein_coding	pyridoxal kinase PdxY	GO:0009443, GO:0008478	pau00750, pau01100, pau01240
PA14_RS05650	150	22	0.146667	163	16	0.0981595	41	3	0.0731707	37	3	0.0810811	0.666463	0.20667	PA14_14140	protein_coding	glutathione S-transferase C-terminal domain-containing protein	-	-
PA14_RS27725	149	42	0.281879	140	49	0.35	42	6	0.142857	33	5	0.151515	1.102	0.0389905	PA14_67990	protein_coding	A/G-specific adenine glycosylase	GO:0019104, GO:0006281	pau03410
PA14_RS00455	149	6	0.0402685	119	2	0.0168067	205	15	0.0731707	152	13	0.0855263	-1.47531	0.0618369	PA14_01100	protein_coding	type VI secretion system ATPase TssH	GO:0033103, GO:0033104, GO:0016887	pau02025, pau03070
PA14_RS21980	149	10	0.0671141	161	14	0.0869565	59	2	0.0338983	65	2	0.0307692	1.25245	0.0469565	PA14_53970	protein_coding	Fe/S-dependent 2-methylisocitrate dehydratase AcnD	GO:0019629, GO:0047456	pau00640, pau01100
PA14_RS20290	149	30	0.201342	171	37	0.216374	34	15	0.441176	24	10	0.416667	-1.03819	0.00424052	PA14_49960	protein_coding	lysozyme inhibitor LprI family protein	-	-
PA14_RS10935	149	48	0.322148	188	60	0.319149	24	16	0.666667	18	9	0.5	-0.863327	0.0876396	PA14_27050	protein_coding	transglycosylase SLT domain-containing protein	-	-
PA14_RS26570	149	70	0.469799	204	101	0.495098	45	25	0.555556	50	18	0.36	0.0757269	0.825769	PA14_64980	protein_coding	ammonia-dependent NAD(+) synthetase	GO:0009435, GO:0003952, GO:0008795, GO:0004359	pau00760, pau01100, pau01240
PA14_RS03235	149	6	0.0402685	204	20	0.0980392	94	18	0.191489	69	11	0.15942	-1.34321	0.0845248	PA14_08060	protein_coding	phage tail assembly chaperone	-	-
PA14_RS20960	148	4	0.027027	152	7	0.0460526	59	1	0.0169492	27	0	0	2.10813	0.158486	PA14_51530	protein_coding	type III secretion system effector cytotoxin ExoU	-	-
PA14_RS09960	148	109	0.736486	184	149	0.809783	56	43	0.767857	37	31	0.837838	-0.0544064	0.616971	PA14_24590	protein_coding	helix-turn-helix domain-containing protein	-	-
PA14_RS05405	148	9	0.0608108	174	9	0.0517241	31	0	0	30	0	0	15.78	0.00645673	PA14_13430	protein_coding	Fe(3+) dicitrate transport protein FecA	-	-
PA14_RS06605	148	29	0.195946	147	11	0.0748299	67	8	0.119403	77	9	0.116883	0.196563	0.802643	PA14_16470	protein_coding	Wsp signal transduction system sensor histidine kinase WspE	-	pau02020, pau02025
PA14_RS02920	148	1	0.00675676	160	4	0.025	48	2	0.0416667	28	0	0	-0.391808	0.847739	PA14_07290	protein_coding	M48 family metallopeptidase	-	pau00240, pau01100, pau01232
PA14_RS12665	147	49	0.333333	166	57	0.343373	20	1	0.05	18	3	0.166667	1.64304	0.0591041	PA14_30980	protein_coding	hypothetical protein	-	-
PA14_RS23485	147	28	0.190476	169	40	0.236686	68	5	0.0735294	56	6	0.107143	1.2414	0.0497647	PA14_57600	protein_coding	NADP(H)-dependent aldo-keto reductase	GO:0047834	-
PA14_RS14110	147	15	0.102041	156	17	0.108974	14	1	0.0714286	20	0	0	1.56275	0.191188	PA14_34680	protein_coding	FAD-binding oxidoreductase	-	pau00330, pau01100
PA14_RS24385	146	7	0.0479452	138	9	0.0652174	25	6	0.24	26	3	0.115385	-1.65097	0.194052	PA14_59780	protein_coding	hybrid sensor histidine kinase/response regulator	GO:0000160	pau02020
PA14_RS09810	146	73	0.5	147	73	0.496599	67	42	0.626866	55	39	0.709091	-0.422788	0.0540816	PA14_24230	protein_coding	metallophosphoesterase	GO:0016787	-
PA14_RS08840	146	78	0.534247	182	111	0.60989	52	23	0.442308	51	27	0.529412	0.235647	0.273644	PA14_21890	protein_coding	NAD(P)H-quinone oxidoreductase	-	-
PA14_RS02005	146	2	0.0136986	152	8	0.0526316	50	0	0	34	1	0.0294118	1.17322	0.528259	PA14_04940	protein_coding	hypothetical protein	-	-
PA14_RS05455	146	65	0.445205	113	40	0.353982	4	0	0	3	1	0.333333	1.26156	0.310043	PA14_13560	protein_coding	HlyD family secretion protein	-	-
PA14_RS08350	145	36	0.248276	139	22	0.158273	28	10	0.357143	20	5	0.25	-0.578604	0.28811	PA14_20770	protein_coding	anti-anti sigma factor HsbA	-	pau02020, pau02025
PA14_RS25545	145	3	0.0206897	120	2	0.0166667	16	0	0	8	1	0.125	-1.74245	0.555993	PA14_62510	protein_coding	tRNA glutamyl-Q(34) synthetase GluQRS	GO:0004812, GO:0043039	-
PA14_RS13185	145	1	0.00689655	199	1	0.00502513	30	0	0	22	0	0	12.5415	0.0237667	PA14_32330	protein_coding	CynX/NimT family MFS transporter	-	-
PA14_RS28505	145	48	0.331034	122	51	0.418033	19	7	0.368421	16	5	0.3125	0.137607	0.577665	PA14_69940	protein_coding	xanthine phosphoribosyltransferase	GO:0046110, GO:0043101, GO:0016763	pau00230, pau01100, pau01110, pau01232
PA14_RS24405	144	2	0.0138889	125	9	0.072	73	0	0	36	0	0	15.3902	0.277471	PA14_59830	protein_coding	UvrD-helicase domain-containing protein	GO:0005524	-
PA14_RS05955	144	6	0.0416667	154	13	0.0844156	53	1	0.0188679	51	2	0.0392157	1.11814	0.287447	PA14_14940	protein_coding	pyridoxal phosphate-dependent aminotransferase	-	-
PA14_RS03110	144	23	0.159722	152	26	0.171053	69	11	0.15942	61	5	0.0819672	0.454495	0.371769	PA14_07780	protein_coding	N-acetylmuramate/N-acetylglucosamine kinase	-	pau00520, pau01100, pau01250
PA14_RS06710	144	15	0.104167	125	20	0.16	25	0	0	17	0	0	17.0111	0.041885	PA14_16730	protein_coding	DUF72 domain-containing protein	-	-
PA14_RS13630	144	39	0.270833	107	37	0.345794	27	17	0.62963	28	10	0.357143	-0.678316	0.320513	PA14_33440	protein_coding	LysR substrate-binding domain-containing protein	-	-
PA14_RS05545	144	10	0.0694444	108	3	0.0277778	202	10	0.049505	181	6	0.0331492	0.234194	0.775729	PA14_13780	protein_coding	nitrate reductase subunit alpha	GO:0009061, GO:0008940, GO:0009325	pau00910, pau01100, pau01120, pau02020
PA14_RS19070	143	70	0.48951	119	58	0.487395	126	73	0.579365	102	58	0.568627	-0.232822	0.00406692	PA14_46920	protein_coding	amino acid ABC transporter permease	-	pau02010, pau02020
PA14_RS03045	143	26	0.181818	144	28	0.194444	9	4	0.444444	6	0	0	-0.240262	0.892199	PA14_07600	protein_coding	2-amino-4-hydroxy-6-hydroxymethyldihydropteridine diphosphokinase	GO:0003848, GO:0009396	pau00790, pau01100, pau01240
PA14_RS01020	143	82	0.573427	122	64	0.52459	35	17	0.485714	22	8	0.363636	0.370467	0.199146	PA14_02530	protein_coding	alpha/beta hydrolase	-	-
PA14_RS13450	143	73	0.51049	129	53	0.410853	8	1	0.125	9	3	0.333333	1.00734	0.182832	PA14_32985	protein_coding	glycine cleavage system protein GcvH	GO:0003824, GO:0019464	pau00260, pau00630, pau00785, pau01100, pau01110, pau01200
PA14_RS18335	142	3	0.0211268	164	1	0.00609756	110	0	0	64	0	0	13.7327	0.211772	PA14_45100	protein_coding	mucoidy inhibitor MuiA	-	-
PA14_RS02625	142	11	0.0774648	123	5	0.0406504	57	6	0.105263	44	10	0.227273	-1.4933	0.234502	PA14_06530	protein_coding	alpha/beta fold hydrolase	-	pau00780, pau01100, pau01240
PA14_RS31470	142	140	0.985915	138	133	0.963768	219	217	0.990868	133	131	0.984962	-0.0192188	0.372175	-	protein_coding	hypothetical protein	-	-
PA14_RS22350	141	1	0.0070922	118	2	0.0169492	73	0	0	39	0	0	13.5534	0.134904	PA14_54880	protein_coding	serine O-acetyltransferase	GO:0006535, GO:0009001	pau00270, pau00543, pau00920, pau01100, pau01110, pau01120, pau01200, pau01230
PA14_RS21320	141	4	0.0283688	133	0	0	97	0	0	71	1	0.0140845	1.01009	0.696173	PA14_52350	protein_coding	bifunctional lysylphosphatidylglycerol flippase/synthetase MprF	-	pau01503, pau02020
PA14_RS13735	141	17	0.120567	192	21	0.109375	24	3	0.125	18	3	0.166667	-0.343045	0.288816	PA14_33700	protein_coding	pyoverdine biosynthesis hydroxyornithine transformylase PvdF	-	-
PA14_RS01325	141	39	0.276596	189	53	0.280423	130	34	0.261538	62	18	0.290323	0.0134215	0.875375	PA14_03265	protein_coding	DUF4194 domain-containing protein	-	-
PA14_RS10980	140	9	0.0642857	146	17	0.116438	37	2	0.0540541	23	2	0.0869565	0.357981	0.585555	PA14_27160	protein_coding	esterase TesA	-	pau01040
PA14_RS24775	140	68	0.485714	171	77	0.450292	23	8	0.347826	19	4	0.210526	0.745341	0.116788	PA14_60650	protein_coding	RtcB family protein	-	-
PA14_RS20510	140	4	0.0285714	177	0	0	82	0	0	55	0	0	13.8024	0.42265	PA14_50540	protein_coding	high-affinity branched-chain amino acid ABC transporter permease LivM	-	pau02010, pau02024
PA14_RS20270	140	41	0.292857	137	35	0.255474	51	20	0.392157	33	16	0.484848	-0.677535	0.0813463	PA14_49910	protein_coding	magnesium transporter	-	-
PA14_RS13360	140	78	0.557143	127	79	0.622047	18	13	0.722222	18	15	0.833333	-0.399633	0.0997162	PA14_32770	protein_coding	hypothetical protein	-	-
PA14_RS10460	140	39	0.278571	142	46	0.323944	39	7	0.179487	21	4	0.190476	0.703612	0.0380161	PA14_25800	protein_coding	TetR/AcrR family transcriptional regulator	-	-
PA14_RS24845	140	59	0.421429	102	32	0.313725	46	35	0.76087	27	18	0.666667	-0.957407	0.0401537	PA14_60810	protein_coding	TetR/AcrR family transcriptional regulator EscR	-	-
PA14_RS13725	140	4	0.0285714	214	9	0.0420561	45	0	0	24	0	0	15.108	0.0345735	PA14_33690	protein_coding	pyoverdine export ABC transporter PvdE	-	pau02010
PA14_RS24200	139	1	0.00719424	186	3	0.016129	35	1	0.0285714	13	4	0.307692	-3.84964	0.378955	PA14_59290	protein_coding	ATPase, T2SS/T4P/T4SS family	-	pau03070
PA14_RS01655	138	2	0.0144928	170	0	0	27	0	0	18	0	0	12.8232	0.42265	PA14_04050	protein_coding	2OG-Fe(II) oxygenase	GO:0016491	-
PA14_RS28045	138	29	0.210145	105	29	0.27619	63	5	0.0793651	40	8	0.2	0.799796	0.271278	PA14_68800	protein_coding	TIGR00153 family protein	-	-
PA14_RS17775	138	56	0.405797	129	42	0.325581	58	7	0.12069	20	2	0.1	1.72859	0.0253184	PA14_43760	protein_coding	transporter substrate-binding domain-containing protein	-	-
PA14_RS09725	138	15	0.108696	153	14	0.0915033	212	13	0.0613208	131	7	0.0534351	0.802856	0.0456737	PA14_24020	protein_coding	GspG family T2SS major pseudopilin variant XcpT	-	pau03070
PA14_RS28890	138	81	0.586957	126	78	0.619048	34	24	0.705882	28	17	0.607143	-0.12266	0.410977	PA14_70930	protein_coding	acyl-CoA thioesterase	-	pau01040
PA14_RS21325	138	69	0.5	129	71	0.550388	82	33	0.402439	55	27	0.490909	0.233627	0.262921	PA14_52370	protein_coding	virulence factor family protein	-	-
PA14_RS13040	138	55	0.398551	133	48	0.360902	20	5	0.25	19	4	0.210526	0.721675	0.0317238	PA14_31870	protein_coding	multidrug efflux RND transporter periplasmic adaptor subunit MuxA	-	pau02020
PA14_RS01680	137	48	0.350365	153	41	0.267974	26	4	0.153846	25	3	0.12	1.17503	0.0608184	PA14_04100	protein_coding	DUF4399 domain-containing protein	-	-
PA14_RS25330	137	4	0.0291971	155	19	0.122581	37	0	0	37	0	0	16.2116	0.2456	PA14_62000	protein_coding	iron ABC transporter substrate-binding protein	-	pau02010
PA14_RS08960	136	33	0.242647	140	54	0.385714	24	12	0.5	17	9	0.529412	-0.712152	0.110987	PA14_22110	protein_coding	hypothetical protein	-	-
PA14_RS06355	136	13	0.0955882	149	17	0.114094	69	7	0.101449	41	7	0.170732	-0.376359	0.475358	PA14_15870	protein_coding	gamma carbonic anhydrase family protein	-	-
PA14_RS05040	136	4	0.0294118	145	4	0.0275862	122	6	0.0491803	86	6	0.0697674	-1.06132	0.0956091	PA14_12490	protein_coding	AMP nucleosidase	GO:0008714, GO:0046033	pau00230, pau01100, pau01232
PA14_RS23535	136	0	0	143	1	0.00699301	91	0	0	72	0	0	11.7721	0.42265	PA14_57730	protein_coding	lytic murein transglycosylase B	-	-
PA14_RS09640	136	19	0.139706	137	24	0.175182	73	18	0.246575	52	10	0.192308	-0.478993	0.195955	PA14_23790	protein_coding	3-isopropylmalate dehydrogenase	GO:0003862, GO:0009098	pau00290, pau00660, pau01100, pau01110, pau01210, pau01230
PA14_RS23185	135	9	0.0666667	161	19	0.118012	106	2	0.0188679	82	2	0.0243902	2.09392	0.111485	PA14_56890	protein_coding	multidrug efflux RND transporter permease subunit MexW	-	pau01501, pau01503
PA14_RS22070	135	45	0.333333	147	42	0.285714	80	28	0.35	67	18	0.268657	0.000911286	0.997067	PA14_54220	protein_coding	protease inhibitor I42 family protein	-	-
PA14_RS12880	135	22	0.162963	159	25	0.157233	50	2	0.04	26	4	0.153846	0.724036	0.383123	PA14_31440	protein_coding	DUF4946 domain-containing protein	-	-
PA14_RS12500	135	8	0.0592593	182	6	0.032967	54	9	0.166667	59	5	0.0847458	-1.44679	0.205507	PA14_30660	protein_coding	excinuclease ABC subunit UvrC	GO:0009381, GO:0009380, GO:0006289	pau03420
PA14_RS10730	135	22	0.162963	119	20	0.168067	22	5	0.227273	11	0	0	0.542534	0.692863	PA14_26485	protein_coding	precorrin-3B synthase	GO:0019250, GO:0016709	pau00860, pau01100, pau01240
PA14_RS22710	134	3	0.0223881	173	1	0.00578035	99	2	0.020202	77	0	0	0.479538	0.789433	PA14_55650	protein_coding	AAA family ATPase	-	-
PA14_RS01810	134	22	0.164179	187	19	0.101604	32	3	0.09375	17	1	0.0588235	0.800738	0.254931	PA14_04440	protein_coding	sulfite exporter TauE/SafE family protein	-	-
PA14_RS20550	134	3	0.0223881	159	6	0.0377358	42	0	0	38	3	0.0789474	-0.392941	0.836723	PA14_50630	protein_coding	COG3650 family protein	-	-
PA14_RS03725	133	6	0.0451128	129	7	0.0542636	48	3	0.0625	29	0	0	0.669029	0.618426	PA14_09180	protein_coding	excinuclease ABC subunit UvrA	GO:0003677, GO:0016887, GO:0005524, GO:0006289	pau03420
PA14_RS07410	133	5	0.037594	139	0	0	30	0	0	29	0	0	14.1983	0.42265	PA14_18500	protein_coding	mannuronan 5-epimerase AlgG	-	pau00051, pau01100
PA14_RS03130	133	8	0.0601504	152	14	0.0921053	64	4	0.0625	45	0	0	1.28454	0.329337	PA14_07820	protein_coding	sensor histidine kinase	-	-
PA14_RS04610	133	3	0.0225564	119	1	0.00840336	75	0	0	57	1	0.0175439	0.819356	0.612098	PA14_11400	protein_coding	bifunctional diaminohydroxyphosphoribosylaminopyrimidine deaminase/5-amino-6-(5-phosphoribosylamino)uracil reductase RibD	GO:0008703, GO:0008835	pau00740, pau01100, pau01110, pau01240, pau02024
PA14_RS24865	132	39	0.295455	159	49	0.308176	33	2	0.0606061	18	6	0.333333	0.61569	0.522756	PA14_60860	protein_coding	efflux pump transcriptional repressor NfxB	-	-
PA14_RS07890	132	13	0.0984848	206	26	0.126214	51	3	0.0588235	47	3	0.0638298	0.873393	0.0685024	PA14_19690	protein_coding	LrgB family protein	-	-
PA14_RS07670	132	1	0.00757576	133	2	0.0150376	52	0	0	26	1	0.0384615	-0.766189	0.724996	PA14_19140	protein_coding	cyclohexadienyl dehydratase	-	pau00400, pau01100, pau01110, pau01230
PA14_RS00415	132	97	0.734848	106	70	0.660377	40	39	0.975	37	37	1	-0.501353	0.0178678	PA14_00990	protein_coding	type VI secretion system protein TssA	-	pau02025
PA14_RS27250	132	7	0.0530303	189	10	0.0529101	167	2	0.011976	92	3	0.0326087	1.24859	0.0969254	PA14_66770	protein_coding	ATP-dependent protease subunit HslV	GO:0051603, GO:0004298	-
PA14_RS18880	132	1	0.00757576	157	6	0.0382166	51	0	0	39	0	0	14.4829	0.273655	PA14_46510	protein_coding	hypothetical protein	-	-
PA14_RS25115	132	0	0	105	3	0.0285714	30	0	0	33	1	0.030303	-0.0848831	0.970614	PA14_61470	protein_coding	uracil phosphoribosyltransferase	GO:0004845, GO:0008655	pau00240, pau01100, pau01232
PA14_RS12825	131	58	0.442748	138	56	0.405797	18	11	0.611111	24	10	0.416667	-0.276464	0.46075	PA14_31310	protein_coding	hypothetical protein	-	-
PA14_RS28230	131	48	0.366412	153	65	0.424837	46	10	0.217391	49	8	0.163265	1.05564	0.0356264	PA14_69260	protein_coding	isoprenoid biosynthesis glyoxalase ElbB	-	-
PA14_RS00255	131	20	0.152672	147	4	0.0272109	3	0	0	3	0	0	16.4567	0.288053	PA14_00620	protein_coding	hypothetical protein	-	-
PA14_RS12300	131	37	0.282443	178	47	0.264045	34	3	0.0882353	21	3	0.142857	1.24171	0.0318109	PA14_30180	protein_coding	NADP-dependent isocitrate dehydrogenase	GO:0004450, GO:0006099	pau00020, pau00480, pau01100, pau01110, pau01120, pau01200, pau01210, pau01230
PA14_RS27310	131	10	0.0763359	104	6	0.0576923	70	4	0.0571429	52	2	0.0384615	0.487379	0.282711	PA14_66920	protein_coding	ubiquinone biosynthesis regulatory protein kinase UbiB	GO:0006744	-
PA14_RS00420	131	5	0.0381679	134	12	0.0895522	174	14	0.0804598	122	9	0.0737705	-0.272096	0.659819	PA14_01010	protein_coding	type VI secretion system contractile sheath small subunit	GO:0033103, GO:0003674	pau02025
PA14_RS03030	131	26	0.198473	126	17	0.134921	5	1	0.2	4	1	0.25	-0.432695	0.286046	PA14_07570	protein_coding	tRNA (adenosine(37)-N6)-threonylcarbamoyltransferase complex transferase subunit TsaD	GO:0006400	-
PA14_RS19640	131	65	0.496183	164	77	0.469512	5	2	0.4	3	1	0.333333	0.397098	0.0836799	PA14_48400	protein_coding	hypothetical protein	-	-
PA14_RS28735	130	16	0.123077	147	20	0.136054	102	6	0.0588235	89	10	0.11236	0.598138	0.251441	PA14_70570	protein_coding	ATP-dependent DNA helicase RecG	GO:0006310, GO:0003678, GO:0005524, GO:0003676, GO:0006281	pau03440
PA14_RS11005	130	70	0.538462	209	156	0.746411	32	25	0.78125	16	14	0.875	-0.366294	0.245046	PA14_27200	protein_coding	elongation factor P maturation arginine rhamnosyltransferase EarP	GO:0106361	-
PA14_RS16420	130	79	0.607692	109	59	0.541284	13	9	0.692308	9	7	0.777778	-0.35555	0.0973148	PA14_40490	protein_coding	DUF808 domain-containing protein	-	-
PA14_RS04995	130	61	0.469231	101	57	0.564356	4	2	0.5	1	1	1	-0.537302	0.456201	PA14_12360	protein_coding	DUF1820 family protein	-	-
PA14_RS20305	130	38	0.292308	125	19	0.152	9	3	0.333333	11	4	0.363636	-0.649534	0.220443	PA14_50000	protein_coding	VF530 family protein	-	-
PA14_RS18285	129	64	0.496124	157	88	0.56051	17	7	0.411765	17	5	0.294118	0.581974	0.120366	PA14_44980	protein_coding	TetR/AcrR family transcriptional regulator	-	-
PA14_RS27235	128	5	0.0390625	141	12	0.0851064	19	2	0.105263	21	0	0	0.238299	0.884425	PA14_66720	protein_coding	primosomal protein N'	GO:0003678, GO:0032508, GO:0006260	pau03440
PA14_RS18240	128	35	0.273438	110	34	0.309091	62	39	0.629032	50	24	0.48	-0.928899	0.0752694	PA14_44880	protein_coding	urate hydroxylase PuuD	-	-
PA14_RS10835	128	49	0.382812	174	72	0.413793	70	35	0.5	65	37	0.569231	-0.424635	0.069435	PA14_26760	protein_coding	atu genes transcriptional repressor AtuR	-	-
PA14_RS13160	128	24	0.1875	89	13	0.146067	27	2	0.0740741	21	2	0.0952381	0.978284	0.071707	PA14_32270	protein_coding	OprD family porin	-	-
PA14_RS18970	128	14	0.109375	120	20	0.166667	8	1	0.125	9	0	0	1.14295	0.386578	PA14_46680	protein_coding	proton-coupled multidrug efflux MATE transporter PmpM	-	-
PA14_RS17395	128	58	0.453125	113	65	0.575221	15	9	0.6	15	9	0.6	-0.222708	0.294984	PA14_42840	protein_coding	Smr/MutS family protein	-	-
PA14_RS00430	128	84	0.65625	156	103	0.660256	303	188	0.620462	201	127	0.631841	0.0721309	0.0335382	PA14_01030	protein_coding	type VI secretion system receptor/chaperone Hcp	-	pau02025, pau03070
PA14_RS25270	128	1	0.0078125	150	4	0.0266667	25	0	0	16	0	0	14.0735	0.208946	PA14_61850	protein_coding	TonB-dependent receptor	-	-
PA14_RS04045	127	76	0.598425	136	71	0.522059	51	26	0.509804	36	7	0.194444	0.669964	0.328144	PA14_10010	protein_coding	PLP-dependent aminotransferase family protein	-	-
PA14_RS06690	127	11	0.0866142	110	21	0.190909	106	4	0.0377358	91	0	0	2.87854	0.16314	PA14_16690	protein_coding	phosphoenolpyruvate carboxylase	GO:0006099, GO:0015977, GO:0008964	pau00620, pau00680, pau01100, pau01120, pau01200
PA14_RS29545	127	47	0.370079	115	37	0.321739	42	25	0.595238	40	24	0.6	-0.788832	0.00918175	PA14_72580	protein_coding	zinc ABC transporter ATP-binding protein ZnuC	GO:0015633, GO:0006829, GO:0005524	pau02010
PA14_RS21155	127	7	0.0551181	138	7	0.0507246	5	0	0	11	0	0	15.6916	0.00171859	PA14_51960	protein_coding	YihY family inner membrane protein	GO:0003674, GO:0008150, GO:0005886	-
PA14_RS12370	127	7	0.0551181	132	1	0.00757576	19	0	0	13	0	0	14.9361	0.318024	PA14_30350	protein_coding	glutathione S-transferase family protein	-	-
PA14_RS10840	127	17	0.133858	146	22	0.150685	34	3	0.0882353	20	1	0.05	1.04151	0.0727397	PA14_26770	protein_coding	type II CAAX endopeptidase family protein	-	-
PA14_RS09175	126	106	0.84127	100	75	0.75	22	21	0.954545	15	11	0.733333	-0.0850327	0.725498	PA14_22640	protein_coding	AraC family transcriptional regulator	-	-
PA14_RS02030	126	12	0.0952381	95	1	0.0105263	15	1	0.0666667	7	0	0	0.665801	0.751577	PA14_05000	protein_coding	tRNA (guanosine(46)-N7)-methyltransferase TrmB	GO:0006400, GO:0008176	-
PA14_RS06285	126	60	0.47619	125	39	0.312	35	15	0.428571	32	12	0.375	-0.0278819	0.937152	PA14_15680	protein_coding	tRNA adenosine(34) deaminase TadA	GO:0002100, GO:0008270, GO:0008251	-
PA14_RS27590	126	7	0.0555556	127	4	0.0314961	18	0	0	9	0	0	15.4096	0.0686178	PA14_67640	protein_coding	DUF4124 domain-containing protein	-	-
PA14_RS16725	126	20	0.15873	112	19	0.169643	26	1	0.0384615	16	0	0	3.09378	0.0184914	PA14_41260	protein_coding	response regulator transcription factor ParR	-	pau01501, pau01503, pau02020
PA14_RS27185	126	4	0.031746	140	0	0	24	3	0.125	13	0	0	-1.97721	0.544761	PA14_66620	protein_coding	type 4a pilus secretin PilQ	-	-
PA14_RS04695	125	0	0	149	0	0	38	1	0.0263158	20	0	0	-13.6838	0.42265	PA14_11600	protein_coding	GldG family protein	-	-
PA14_RS23345	125	2	0.016	134	1	0.00746269	5	0	0	6	0	0	13.5182	0.110821	PA14_57260	protein_coding	UDP-3-O-acyl-N-acetylglucosamine deacetylase	GO:0009245, GO:0008759	pau00540, pau01100
PA14_RS28215	125	1	0.008	135	1	0.00740741	29	0	0	27	0	0	12.9115	0.00147602	PA14_69230	protein_coding	polyphosphate kinase 1	GO:0009358, GO:0008976, GO:0006799	pau00190, pau03018
PA14_RS25015	125	8	0.064	161	7	0.0434783	21	1	0.047619	14	6	0.428571	-2.14747	0.435774	PA14_61250	protein_coding	amino acid permease	GO:0006865	-
PA14_RS14130	125	8	0.064	154	3	0.0194805	58	0	0	41	0	0	15.3492	0.201608	-	protein_coding	hypothetical protein	-	-
PA14_RS13460	125	28	0.224	125	27	0.216	11	2	0.181818	13	4	0.307692	-0.153836	0.732543	PA14_33010	protein_coding	serine hydroxymethyltransferase	-	pau00260, pau00460, pau00630, pau00670, pau00680, pau01100, pau01110, pau01120, pau01200, pau01230, pau01240
PA14_RS09100	124	63	0.508065	85	36	0.423529	31	12	0.387097	19	6	0.315789	0.406409	0.174556	PA14_22480	protein_coding	hypothetical protein	-	-
PA14_RS14165	123	68	0.552846	89	39	0.438202	22	12	0.545455	16	8	0.5	-0.0771037	0.702204	PA14_34800	protein_coding	LysE family translocator	-	-
PA14_RS17310	123	26	0.211382	112	26	0.232143	3	2	0.666667	4	1	0.25	-1.04738	0.374376	PA14_42640	protein_coding	SctT family type III secretion system export apparatus subunit PscT	-	pau03070
PA14_RS20065	123	0	0	122	1	0.00819672	17	0	0	16	0	0	12.0012	0.42265	PA14_49390	protein_coding	methyltransferase domain-containing protein	-	-
PA14_RS00060	123	20	0.162602	82	17	0.207317	26	3	0.115385	11	2	0.181818	0.315759	0.459707	PA14_00130	protein_coding	PilZ domain-containing protein	-	-
PA14_RS29145	123	8	0.0650407	115	9	0.0782609	46	6	0.130435	49	5	0.102041	-0.698018	0.1044	PA14_71570	protein_coding	D-hexose-6-phosphate mutarotase	-	pau00010, pau01100, pau01110, pau01120
PA14_RS10340	122	2	0.0163934	113	1	0.00884956	27	4	0.148148	23	2	0.0869565	-3.21925	0.0765343	PA14_25510	protein_coding	tetraacyldisaccharide 4'-kinase	GO:0009029, GO:0009245	pau00540, pau01100
PA14_RS28070	122	0	0	172	1	0.00581395	18	0	0	16	1	0.0625	-3.42581	0.4618	PA14_68850	protein_coding	aminomethyl-transferring glycine dehydrogenase	GO:0019464, GO:0004375	pau00260, pau00630, pau00785, pau01100, pau01110, pau01200
PA14_RS02425	122	53	0.434426	128	47	0.367188	47	9	0.191489	39	11	0.282051	0.759416	0.10067	PA14_06030	protein_coding	acyltransferase	-	-
PA14_RS07610	122	14	0.114754	103	10	0.0970874	36	7	0.194444	23	4	0.173913	-0.798116	0.0286668	PA14_18970	protein_coding	phospholipase D	-	-
PA14_RS20880	122	10	0.0819672	126	15	0.119048	26	0	0	23	1	0.0434783	2.20888	0.110238	PA14_51350	protein_coding	anthranilate synthase component II	-	pau00400, pau00405, pau01100, pau01110, pau01230, pau02024, pau02025
PA14_RS30960	122	52	0.42623	97	33	0.340206	34	12	0.352941	23	7	0.304348	0.221636	0.384399	PA14_60030	protein_coding	hypothetical protein	-	-
PA14_RS13045	122	2	0.0163934	124	1	0.00806452	30	0	0	23	0	0	13.5781	0.099039	PA14_31890	protein_coding	multidrug efflux RND transporter permease subunit MuxB	-	pau02020
PA14_RS18440	122	2	0.0163934	129	9	0.0697674	71	2	0.028169	39	0	0	1.61286	0.437994	PA14_45400	protein_coding	flagellar hook-length control protein FliK	-	-
PA14_RS10870	122	65	0.532787	156	95	0.608974	30	11	0.366667	24	10	0.416667	0.543562	0.0589805	PA14_26870	protein_coding	DUF924 family protein	-	-
PA14_RS15635	121	20	0.165289	95	15	0.157895	130	29	0.223077	97	12	0.123711	-0.101699	0.834792	PA14_38470	protein_coding	gamma-carboxygeranoyl-CoA hydratase	GO:0003824	pau00280, pau01100
PA14_RS24905	121	83	0.68595	96	69	0.71875	65	51	0.784615	39	33	0.846154	-0.21529	0.0834163	PA14_60970	protein_coding	cyclic di-GMP-binding protein MapZ	-	-
PA14_RS20845	121	19	0.157025	89	16	0.179775	14	3	0.214286	16	1	0.0625	0.283121	0.733505	PA14_51280	protein_coding	glycine cleavage system protein R	-	-
PA14_RS25175	121	18	0.14876	121	6	0.0495868	55	8	0.145455	34	2	0.0588235	-0.0425066	0.968168	PA14_61610	protein_coding	DUF523 and DUF1722 domain-containing protein	-	-
PA14_RS22955	121	0	0	132	1	0.00757576	75	0	0	47	0	0	11.8876	0.42265	PA14_56250	protein_coding	enoyl-CoA hydratase	-	-
PA14_RS09650	121	16	0.132231	144	19	0.131944	14	6	0.428571	12	0	0	-0.698033	0.73822	PA14_23810	protein_coding	aspartate-semialdehyde dehydrogenase	GO:0008652, GO:0046983, GO:0016620, GO:0051287	-
PA14_RS14640	121	1	0.00826446	112	4	0.0357143	80	2	0.025	51	0	0	0.814829	0.660072	PA14_36000	protein_coding	propionate catabolism operon regulatory protein PrpR	GO:0043565, GO:0006355, GO:0000160, GO:0000156, GO:0019629, GO:0008134, GO:0005524	-
PA14_RS09630	120	78	0.65	134	91	0.679104	120	92	0.766667	66	45	0.681818	-0.12409	0.314679	PA14_23760	protein_coding	3-isopropylmalate dehydratase small subunit	GO:0003861, GO:0009316, GO:0009098	pau00290, pau00660, pau01100, pau01110, pau01210, pau01230
PA14_RS10350	120	7	0.0583333	85	1	0.0117647	27	4	0.148148	23	1	0.0434783	-1.45082	0.399946	PA14_25530	protein_coding	3-deoxy-manno-octulosonate cytidylyltransferase	GO:0008690, GO:0009244	pau00540, pau01100, pau01250
PA14_RS21340	120	2	0.0166667	93	1	0.0107527	15	0	0	15	0	0	13.743	0.0435071	PA14_52420	protein_coding	30S ribosomal protein S12 methylthiotransferase RimO	GO:0018339, GO:0008172, GO:0016782, GO:0051539, GO:1904047	-
PA14_RS15645	120	62	0.516667	72	41	0.569444	128	69	0.539062	68	34	0.5	0.0638891	0.548034	PA14_38490	protein_coding	bifunctional 3-hydroxy-3-isohexenylglutaryl-CoA lyase/hydroxymethylglutaryl-CoA lyase	-	pau00280, pau00650, pau00907, pau01100, pau01120
PA14_RS22580	119	7	0.0588235	159	1	0.00628931	35	2	0.0571429	28	1	0.0357143	-0.512058	0.673207	PA14_55410	protein_coding	substrate-binding domain-containing protein	-	-
PA14_RS00110	119	78	0.655462	113	64	0.566372	10	3	0.3	14	9	0.642857	0.373936	0.513482	PA14_00240	protein_coding	Sua5/YciO/YrdC/YwlC family protein	GO:0003725	-
PA14_RS01435	119	6	0.0504202	123	7	0.0569106	37	0	0	15	0	0	15.7117	0.00363681	PA14_03470	protein_coding	HDOD domain-containing protein	-	-
PA14_RS23310	119	46	0.386555	136	58	0.426471	89	25	0.280899	57	19	0.333333	0.404515	0.09456	PA14_57180	protein_coding	cob(I)yrinic acid a,c-diamide adenosyltransferase	GO:0009236, GO:0008817	pau00860, pau01100, pau01240
PA14_RS15300	119	18	0.151261	96	25	0.260417	35	2	0.0571429	34	10	0.294118	0.228971	0.838411	PA14_37610	protein_coding	kynureninase	GO:0019441, GO:0030429	pau00380, pau01100, pau01240
PA14_RS09030	119	1	0.00840336	144	0	0	5	3	0.6	15	1	0.0666667	-6.30952	0.342506	PA14_22310	protein_coding	alpha/beta fold hydrolase	-	-
PA14_RS09680	119	36	0.302521	151	44	0.291391	34	8	0.235294	24	7	0.291667	0.172552	0.364126	PA14_23890	protein_coding	SPOR domain-containing protein	-	-
PA14_RS05290	118	49	0.415254	105	50	0.47619	54	23	0.425926	32	8	0.25	0.399279	0.3666	PA14_13150	protein_coding	helix-turn-helix transcriptional regulator	-	-
PA14_RS00725	118	13	0.110169	107	10	0.0934579	27	0	0	28	3	0.107143	0.926384	0.467472	PA14_01760	protein_coding	nucleoside hydrolase	-	-
PA14_RS11560	118	9	0.0762712	79	13	0.164557	13	1	0.0769231	11	2	0.181818	-0.103505	0.908005	PA14_28430	protein_coding	PACE efflux transporter	-	-
PA14_RS02490	118	13	0.110169	78	17	0.217949	33	6	0.181818	23	2	0.0869565	0.287816	0.719477	PA14_06190	protein_coding	glutathione S-transferase family protein	-	pau00480, pau01100
PA14_RS16110	117	2	0.017094	115	0	0	56	0	0	42	0	0	13.0614	0.42265	PA14_39770	protein_coding	PucR family transcriptional regulator	-	-
PA14_RS11475	117	30	0.25641	129	38	0.294574	6	2	0.333333	9	2	0.222222	-0.011921	0.972494	PA14_28250	protein_coding	lipoprotein e(P4) family 5'-nucleotidase	-	-
PA14_RS25550	117	52	0.444444	104	33	0.317308	4	0	0	5	2	0.4	0.929318	0.479583	PA14_62520	protein_coding	hypothetical protein	-	-
PA14_RS29665	117	20	0.17094	149	10	0.0671141	42	4	0.0952381	35	1	0.0285714	0.943157	0.452241	PA14_72880	protein_coding	SDR family NAD(P)-dependent oxidoreductase	-	pau00061, pau00780, pau01100, pau01110, pau01212, pau01240
PA14_RS09040	117	47	0.401709	110	38	0.345455	16	6	0.375	16	7	0.4375	-0.120943	0.518474	PA14_22330	protein_coding	glycine betaine ABC transporter substrate-binding protein	-	pau02010
PA14_RS25225	117	13	0.111111	92	5	0.0543478	24	0	0	18	0	0	16.3361	0.100299	PA14_61740	protein_coding	lipoprotein insertase outer membrane protein LolB	GO:0009306, GO:0008320	-
PA14_RS06500	116	25	0.215517	107	17	0.158879	35	4	0.114286	19	2	0.105263	0.770016	0.114166	PA14_16220	protein_coding	single-stranded-DNA-specific exonuclease RecJ	GO:0006310, GO:0008297	pau03410, pau03430, pau03440
PA14_RS05660	116	67	0.577586	107	69	0.64486	25	13	0.52	20	8	0.4	0.410064	0.15898	PA14_14160	protein_coding	CatB-related O-acetyltransferase	-	-
PA14_RS08275	116	9	0.0775862	119	7	0.0588235	23	0	0	16	0	0	16.0576	0.0183985	PA14_20600	protein_coding	DUF3313 domain-containing protein	-	-
PA14_RS25790	116	2	0.0172414	153	8	0.0522876	34	0	0	8	2	0.25	-1.84621	0.548859	PA14_63080	protein_coding	lactate permease LctP family transporter	GO:0008028, GO:0015718, GO:0005886	-
PA14_RS09410	116	19	0.163793	107	32	0.299065	32	4	0.125	14	1	0.0714286	1.23656	0.208545	PA14_23250	protein_coding	S-methyl-5-thioribose-1-phosphate isomerase	GO:0046523, GO:0019509	pau00270, pau01100
PA14_RS10195	115	72	0.626087	137	81	0.591241	21	17	0.809524	22	11	0.5	-0.105324	0.79514	PA14_25140	protein_coding	hypothetical protein	-	-
PA14_RS03370	115	20	0.173913	86	17	0.197674	13	3	0.230769	12	9	0.75	-1.40021	0.361906	PA14_08380	protein_coding	OsmC family protein	-	-
PA14_RS22430	115	65	0.565217	105	44	0.419048	10	1	0.1	6	0	0	3.29902	0.0378505	PA14_55060	protein_coding	IS3 family transposase	IS3 family transposase	GO:0004803
PA14_RS23975	115	2	0.0173913	107	5	0.046729	27	1	0.037037	17	0	0	0.791779	0.624365	PA14_58790	protein_coding	DNA gyrase inhibitor YacG	GO:0006355, GO:0008270	-
PA14_RS05145	115	20	0.173913	156	18	0.115385	45	1	0.0222222	25	1	0.04	2.21702	0.0655135	PA14_12760	protein_coding	DEAD/DEAH box helicase	GO:0005524, GO:0003676	pau03018
PA14_RS15615	114	0	0	133	2	0.0150376	1	0	0	0	0	0	12.8765	0.42265	PA14_38420	protein_coding	YjiK family protein	-	-
PA14_RS08805	114	50	0.438596	104	37	0.355769	21	9	0.428571	7	1	0.142857	0.475229	0.531759	PA14_21830	protein_coding	YkvA family protein	-	-
PA14_RS24640	114	13	0.114035	95	8	0.0842105	21	5	0.238095	18	4	0.222222	-1.21533	0.0162164	PA14_60330	protein_coding	4-hydroxy-3-methylbut-2-enyl diphosphate reductase	GO:0046872, GO:0019288, GO:0050992, GO:0051745	pau00900, pau01100, pau01110
PA14_RS09250	114	26	0.22807	126	28	0.222222	10	1	0.1	11	1	0.0909091	1.23797	0.00173217	PA14_22820	protein_coding	PHP domain-containing protein	-	-
PA14_RS18200	114	19	0.166667	105	17	0.161905	23	4	0.173913	29	2	0.0689655	0.435969	0.50037	PA14_44770	protein_coding	guanine deaminase	GO:0006147, GO:0008892	pau00230, pau01100, pau01232
PA14_RS26015	113	9	0.079646	90	5	0.0555556	22	0	0	7	0	0	16.0448	0.0303126	PA14_63605	protein_coding	formate dehydrogenase-N subunit alpha	GO:0015942, GO:0009326	pau00630, pau00680, pau01100, pau01120, pau01200
PA14_RS22480	113	34	0.300885	102	23	0.22549	22	8	0.363636	13	6	0.461538	-0.648606	0.136791	PA14_55150	protein_coding	LysR family transcriptional regulator	-	-
PA14_RS19185	113	1	0.00884956	91	1	0.010989	23	0	0	18	0	0	13.2762	0.0114311	PA14_47190	protein_coding	cytochrome o ubiquinol oxidase subunit I	GO:0016020, GO:0015990, GO:0009486	pau00190, pau01100
PA14_RS08755	113	52	0.460177	98	29	0.295918	28	17	0.607143	18	14	0.777778	-0.873161	0.117403	PA14_21720	protein_coding	AraC family transcriptional regulator	-	-
PA14_RS18190	113	0	0	118	2	0.0169492	121	0	0	78	0	0	13.0491	0.42265	PA14_44740	protein_coding	xanthine dehydrogenase molybdopterin binding subunit	GO:0004854, GO:0043546, GO:0009115	pau00230, pau01100, pau01120, pau01232
PA14_RS27770	112	35	0.3125	110	59	0.536364	31	22	0.709677	18	8	0.444444	-0.44319	0.471892	PA14_68090	protein_coding	ABC transporter permease	-	pau02010
PA14_RS01280	112	18	0.160714	142	18	0.126761	5	2	0.4	6	1	0.166667	-0.97906	0.35804	PA14_03170	protein_coding	IS3 family transposase	IS3 family transposase	GO:0004803
PA14_RS19315	112	5	0.0446429	119	5	0.0420168	62	4	0.0645161	38	2	0.0526316	-0.434888	0.129197	PA14_47500	protein_coding	sulfurtransferase	-	pau00270, pau00920, pau01100, pau01120, pau04122
PA14_RS01700	112	2	0.0178571	112	12	0.107143	37	4	0.108108	25	1	0.04	-0.244719	0.85601	PA14_04160	protein_coding	YjiK family protein	-	-
PA14_RS20675	112	8	0.0714286	100	18	0.18	36	0	0	22	0	0	16.9398	0.146556	PA14_50890	protein_coding	DUF6231 family protein	-	-
PA14_RS28580	112	46	0.410714	135	34	0.251852	25	11	0.44	26	11	0.423077	-0.381424	0.336231	PA14_70160	protein_coding	aspartate aminotransferase family protein	-	pau00280, pau00410, pau00640, pau01100
PA14_RS25960	112	55	0.491071	127	85	0.669291	31	22	0.709677	12	9	0.75	-0.331073	0.243067	PA14_63450	protein_coding	type II toxin-antitoxin system RelE/ParE family toxin	-	-
PA14_RS27765	112	21	0.1875	160	17	0.10625	52	7	0.134615	30	5	0.166667	-0.0365256	0.939136	PA14_68080	protein_coding	ABC transporter permease	-	pau02010
PA14_RS04330	111	82	0.738739	111	83	0.747748	30	19	0.633333	13	7	0.538462	0.343186	0.0807542	PA14_10740	protein_coding	GNAT family N-acetyltransferase	-	pau00330, pau01100
PA14_RS20275	111	32	0.288288	146	25	0.171233	17	8	0.470588	7	3	0.428571	-0.968443	0.0715433	PA14_49920	protein_coding	hypothetical protein	-	-
PA14_RS05305	111	24	0.216216	86	15	0.174419	48	0	0	24	3	0.125	1.64388	0.181425	PA14_13200	protein_coding	CHAD domain-containing protein	-	-
PA14_RS10660	111	3	0.027027	98	3	0.0306122	32	0	0	34	1	0.0294118	0.970611	0.441297	PA14_26280	protein_coding	methyl-accepting chemotaxis protein	-	pau02020, pau02030
PA14_RS28365	111	4	0.036036	104	9	0.0865385	38	1	0.0263158	45	2	0.0444444	0.792631	0.436102	PA14_69590	protein_coding	ABC transporter substrate-binding protein	-	-
PA14_RS22205	111	24	0.216216	109	19	0.174312	66	16	0.242424	50	17	0.34	-0.576641	0.212496	PA14_54570	protein_coding	tripartite tricarboxylate transporter permease	-	pau02020
PA14_RS16790	110	49	0.445455	137	74	0.540146	52	43	0.826923	31	22	0.709677	-0.640666	0.0673428	PA14_41400	protein_coding	UDP-2,3-diacylglucosamine diphosphatase	GO:0008758, GO:0009245	pau00540, pau01100
PA14_RS01800	110	15	0.136364	89	12	0.134831	37	13	0.351351	32	6	0.1875	-0.990551	0.243979	PA14_04420	protein_coding	sensor domain-containing diguanylate cyclase	-	-
PA14_RS09430	110	4	0.0363636	119	9	0.0756303	50	2	0.04	37	0	0	1.4853	0.327684	PA14_23290	protein_coding	histidinol-phosphate transaminase	GO:0000105, GO:0004400	pau00340, pau00350, pau00360, pau00400, pau00401, pau01100, pau01110, pau01230
PA14_RS13500	110	37	0.336364	129	46	0.356589	23	9	0.391304	18	11	0.611111	-0.53265	0.295976	PA14_33120	protein_coding	hypothetical protein	-	-
PA14_RS19325	109	56	0.513761	108	55	0.509259	41	27	0.658537	42	26	0.619048	-0.320582	0.0235197	PA14_47520	protein_coding	TetR family transcriptional regulator	GO:0003677	-
PA14_RS15330	109	94	0.862385	175	153	0.874286	112	90	0.803571	78	63	0.807692	0.108132	0.00993461	PA14_37680	protein_coding	hypothetical protein	-	-
PA14_RS27910	109	6	0.0550459	138	19	0.137681	5	0	0	7	0	0	16.5562	0.14492	PA14_68450	protein_coding	hypothetical protein	-	-
PA14_RS22345	109	5	0.0458716	89	12	0.134831	18	0	0	5	0	0	16.4633	0.179312	PA14_54870	protein_coding	AraC family transcriptional regulator	-	-
PA14_RS19430	109	3	0.0275229	113	6	0.0530973	31	0	0	17	0	0	15.2989	0.0876071	PA14_47820	protein_coding	GntR family transcriptional regulator	-	-
PA14_RS21045	109	8	0.0733945	132	6	0.0454545	23	0	0	11	0	0	15.8588	0.0510696	PA14_51720	protein_coding	Tol-Pal system beta propeller repeat protein TolB	GO:0005215, GO:0006810, GO:0030288	-
PA14_RS24390	109	22	0.201835	97	18	0.185567	20	0	0	15	0	0	17.5635	0.00175869	PA14_59790	protein_coding	EAL domain-containing response regulator	-	-
PA14_RS25000	109	2	0.0183486	78	0	0	23	0	0	7	1	0.142857	-2.96069	0.478455	PA14_61200	protein_coding	MBG domain-containing protein	-	-
PA14_RS02195	108	3	0.0277778	107	6	0.0560748	59	7	0.118644	61	3	0.0491803	-1.00101	0.379315	PA14_05400	protein_coding	chemotaxis protein CheB	-	pau02020
PA14_RS08585	108	105	0.972222	166	163	0.981928	31	31	1	23	23	1	-0.0334588	0.0420049	PA14_21310	protein_coding	MaoC family dehydratase	-	pau00630, pau00650, pau01100, pau01120, pau01200
PA14_RS14185	108	6	0.0555556	134	3	0.0223881	271	10	0.0369004	231	9	0.038961	0.0390637	0.955738	PA14_34840	protein_coding	non-ribosomal peptide synthetase	-	-
PA14_RS17930	108	35	0.324074	107	36	0.336449	7	2	0.285714	11	0	0	1.20903	0.320273	PA14_44140	protein_coding	pyrimidine/purine nucleoside phosphorylase	-	pau00230, pau00240, pau01100, pau01110, pau01232
PA14_RS14585	108	37	0.342593	101	30	0.29703	7	2	0.285714	13	9	0.692308	-0.612645	0.495152	PA14_35860	protein_coding	APC family permease	-	-
PA14_RS01665	108	41	0.37963	106	54	0.509434	22	5	0.227273	16	4	0.25	0.89747	0.0889563	PA14_04070	protein_coding	DUF523 domain-containing protein	-	-
PA14_RS07265	108	5	0.0462963	94	5	0.0531915	4	1	0.25	2	0	0	-1.32932	0.60843	PA14_18090	protein_coding	multidrug effflux MFS transporter	-	-
PA14_RS05960	108	23	0.212963	129	17	0.131783	82	15	0.182927	51	8	0.156863	0.0208917	0.95893	PA14_14960	protein_coding	amidohydrolase	GO:0006807	pau00250, pau01100
PA14_RS13055	108	2	0.0185185	111	3	0.027027	43	2	0.0465116	30	1	0.0333333	-0.809864	0.16032	PA14_31920	protein_coding	multidrug efflux RND transporter outer membrane subunit OpmB	-	-
PA14_RS00535	107	12	0.11215	102	18	0.176471	18	2	0.111111	17	8	0.470588	-1.0111	0.506448	PA14_01290	protein_coding	cytochrome c oxidase subunit II	GO:0004129	pau00190, pau01100
PA14_RS04235	107	12	0.11215	83	10	0.120482	12	3	0.25	13	1	0.0769231	-0.490901	0.640884	PA14_10500	protein_coding	cytochrome-c oxidase, cbb3-type subunit I	GO:0004129	pau00190, pau01100, pau02020
PA14_RS28560	107	2	0.0186916	96	4	0.0416667	14	0	0	11	0	0	14.8813	0.119475	PA14_70100	protein_coding	FAD-binding oxidoreductase	-	pau00330, pau01100
PA14_RS13375	107	9	0.0841121	99	6	0.0606061	12	0	0	12	0	0	16.1429	0.0253822	PA14_32810	protein_coding	hypothetical protein	-	-
PA14_RS11480	106	79	0.745283	105	83	0.790476	14	7	0.5	12	8	0.666667	0.396559	0.166028	PA14_28260	protein_coding	hypothetical protein	-	-
PA14_RS25585	106	3	0.0283019	74	2	0.027027	21	1	0.047619	10	2	0.2	-2.16198	0.334228	PA14_62600	protein_coding	aspartate 1-decarboxylase	GO:0006523, GO:0004068	pau00410, pau00770, pau01100, pau01110, pau01240
PA14_RS20710	106	50	0.471698	93	48	0.516129	31	15	0.483871	18	5	0.277778	0.375132	0.395629	PA14_50970	protein_coding	glutathione S-transferase N-terminal domain-containing protein	GO:0005515, GO:0006749	-
PA14_RS24130	106	13	0.122642	98	5	0.0510204	49	2	0.0408163	28	2	0.0714286	0.629622	0.513015	PA14_59130	protein_coding	TIGR03761 family integrating conjugative element protein	-	-
PA14_RS17870	106	1	0.00943396	95	1	0.0105263	7	0	0	9	0	0	13.285	0.00298159	PA14_44010	protein_coding	2-oxoglutarate dehydrogenase E1 component	GO:0004591, GO:0006099, GO:0030976	pau00020, pau00785, pau01100, pau01110, pau01120, pau01200
PA14_RS10965	105	6	0.0571429	109	14	0.12844	8	0	0	2	0	0	16.5017	0.121315	PA14_27130	protein_coding	transcription elongation factor GreB	GO:0006354, GO:0003711	-
PA14_RS21290	105	0	0	97	1	0.0103093	10	0	0	10	0	0	12.3319	0.42265	PA14_52290	protein_coding	META domain-containing protein	-	-
PA14_RS06985	105	48	0.457143	115	66	0.573913	65	22	0.338462	43	20	0.465116	0.359612	0.317531	PA14_17410	protein_coding	S-formylglutathione hydrolase	GO:0046292, GO:0018738	pau00680, pau01100, pau01120, pau01200
PA14_RS12085	105	24	0.228571	123	24	0.195122	15	6	0.4	10	0	0	0.0830202	0.958298	PA14_29600	protein_coding	6-carboxytetrahydropterin synthase QueD	GO:0008616, GO:0003824	pau00790, pau01100, pau01240
PA14_RS10310	105	21	0.2	101	22	0.217822	25	3	0.12	15	2	0.133333	0.721846	0.0178216	PA14_25440	protein_coding	lipoprotein-releasing ABC transporter ATP-binding protein LolD	GO:0042953, GO:0005524, GO:0043190	pau02010
PA14_RS21665	105	75	0.714286	122	90	0.737705	36	32	0.888889	19	18	0.947368	-0.338736	0.0258375	PA14_53210	protein_coding	DUF2804 domain-containing protein	-	-
PA14_RS27660	105	4	0.0380952	115	3	0.026087	31	2	0.0645161	17	0	0	-0.00748653	0.996402	PA14_67830	protein_coding	hypothetical protein	-	-
PA14_RS01900	105	13	0.12381	93	13	0.139785	5	0	0	10	4	0.4	-0.601676	0.765762	PA14_04680	protein_coding	lysophospholipid acyltransferase family protein	-	-
PA14_RS28375	105	0	0	109	4	0.0366972	137	4	0.0291971	86	3	0.0348837	-0.804187	0.537656	PA14_69610	protein_coding	class I adenylate cyclase	-	pau00230, pau01100
PA14_RS20265	104	25	0.240385	118	18	0.152542	79	6	0.0759494	46	6	0.130435	0.928922	0.212893	PA14_49900	protein_coding	OmpA family protein	-	-
PA14_RS06525	104	73	0.701923	96	67	0.697917	19	10	0.526316	8	3	0.375	0.635156	0.081132	PA14_16290	protein_coding	hypothetical protein	-	-
PA14_RS28680	104	40	0.384615	126	59	0.468254	4	3	0.75	7	3	0.428571	-0.466642	0.430174	PA14_70420	protein_coding	ribonuclease PH	GO:0004549, GO:0008033	-
PA14_RS04785	104	5	0.0480769	136	5	0.0367647	57	0	0	47	1	0.0212766	1.9954	0.118667	PA14_11830	protein_coding	sigma-54-dependent transcriptional regulator EatR	-	-
PA14_RS16505	104	1	0.00961538	91	1	0.010989	11	0	0	5	0	0	13.3308	0.00441503	PA14_40710	protein_coding	DUF1883 domain-containing protein	-	-
PA14_RS01890	104	13	0.125	118	23	0.194915	27	4	0.148148	19	1	0.0526316	0.672071	0.42017	PA14_04660	protein_coding	HDOD domain-containing protein	-	-
PA14_RS29175	104	5	0.0480769	150	7	0.0466667	34	0	0	25	2	0.08	0.244023	0.870796	PA14_71640	protein_coding	LysR substrate-binding domain-containing protein	-	-
PA14_RS11355	104	7	0.0673077	111	14	0.126126	15	1	0.0666667	17	1	0.0588235	0.624257	0.370746	PA14_28000	protein_coding	hypothetical protein	-	-
PA14_RS27775	103	30	0.291262	113	24	0.212389	7	2	0.285714	5	0	0	0.817848	0.538703	PA14_68100	protein_coding	methyltransferase	-	-
PA14_RS20705	103	65	0.631068	128	82	0.640625	7	5	0.714286	8	5	0.625	-0.0747133	0.530145	PA14_50950	protein_coding	SEC-C metal-binding domain-containing protein	GO:0046872	-
PA14_RS03770	103	3	0.0291262	91	2	0.021978	93	11	0.11828	59	1	0.0169492	-1.40385	0.49468	PA14_09280	protein_coding	pyochelin non-ribosomal peptide synthetase PchF	-	pau01053
PA14_RS25570	103	28	0.271845	106	28	0.264151	11	5	0.454545	6	2	0.333333	-0.555751	0.173813	PA14_62570	protein_coding	2-amino-4-hydroxy-6-hydroxymethyldihydropteridine diphosphokinase	GO:0003848, GO:0009396	pau00790, pau01100, pau01240
PA14_RS06290	103	23	0.223301	119	46	0.386555	7	2	0.285714	5	0	0	1.09389	0.428453	PA14_15700	protein_coding	amino acid permease	-	-
PA14_RS04340	103	18	0.174757	107	22	0.205607	88	10	0.113636	70	6	0.0857143	0.932068	0.04899	PA14_10770	protein_coding	PAS domain S-box protein	-	-
PA14_RS12560	103	67	0.650485	104	57	0.548077	24	18	0.75	24	18	0.75	-0.323657	0.0986373	PA14_30790	protein_coding	DMT family transporter	-	-
PA14_RS20950	103	0	0	91	3	0.032967	47	0	0	18	0	0	14.0088	0.42265	PA14_51510	protein_coding	thioesterase family protein	-	-
PA14_RS18885	103	1	0.00970874	98	0	0	12	0	0	6	0	0	12.2454	0.42265	PA14_46520	protein_coding	hypothetical protein	-	-
PA14_RS05185	102	39	0.382353	91	19	0.208791	38	12	0.315789	27	5	0.185185	0.238771	0.718348	PA14_12870	protein_coding	acyl-CoA thioesterase II	GO:0006637, GO:0047617	pau01040
PA14_RS23845	102	37	0.362745	99	21	0.212121	47	17	0.361702	43	14	0.325581	-0.257678	0.54342	PA14_58490	protein_coding	ABC transporter ATP-binding protein	-	pau02010
PA14_RS07340	102	7	0.0686275	91	10	0.10989	25	4	0.16	32	4	0.125	-0.67489	0.187931	PA14_18300	protein_coding	UDP-glucose 6-dehydrogenase	-	pau00040, pau00053, pau00520, pau00541, pau01100, pau01240, pau01250
PA14_RS10280	102	35	0.343137	82	20	0.243902	37	14	0.378378	45	10	0.222222	-0.0329477	0.948243	PA14_25370	protein_coding	(Na+)-NQR maturation NqrM	-	-
PA14_RS19095	102	21	0.205882	100	15	0.15	82	9	0.109756	52	7	0.134615	0.542321	0.209844	PA14_46980	protein_coding	sensor histidine kinase	-	pau02020
PA14_RS06000	102	11	0.107843	108	12	0.111111	216	37	0.171296	173	20	0.115607	-0.389932	0.347399	PA14_15080	protein_coding	PepSY domain-containing protein	-	-
PA14_RS10745	101	1	0.00990099	94	3	0.0319149	31	0	0	15	0	0	14.3518	0.197891	PA14_26530	protein_coding	precorrin-3B C(17)-methyltransferase	GO:0009236, GO:0030789	pau00860, pau01100, pau01240
PA14_RS00670	101	4	0.039604	79	2	0.0253165	4	0	0	3	0	0	14.9864	0.0451771	PA14_01620	protein_coding	beta-alanine--pyruvate aminotransferase	-	pau00280, pau00410, pau00640, pau01100
PA14_RS07035	101	94	0.930693	117	107	0.91453	35	32	0.914286	17	17	1	-0.0530109	0.511482	PA14_17520	protein_coding	CinA family protein	-	pau00760, pau01100
PA14_RS05815	101	3	0.029703	95	4	0.0421053	32	0	0	10	0	0	15.1319	0.0285585	PA14_14530	protein_coding	EAL domain-containing protein	-	-
PA14_RS05225	101	2	0.019802	86	1	0.0116279	64	2	0.03125	44	0	0	0.00828038	0.996062	PA14_12980	protein_coding	oligopeptide transporter, OPT family	GO:0006857, GO:0016020, GO:0035673	-
PA14_RS20975	101	34	0.336634	64	31	0.484375	8	2	0.25	7	1	0.142857	1.06339	0.143573	PA14_51560	protein_coding	GNAT family N-acetyltransferase	GO:0008080	-
PA14_RS02850	101	9	0.0891089	97	8	0.0824742	15	2	0.133333	10	2	0.2	-0.95805	0.137133	PA14_07090	protein_coding	methionine adenosyltransferase	GO:0006556, GO:0004478	pau00270, pau00999, pau01100, pau01110, pau01230, pau01240
PA14_RS25580	100	20	0.2	107	28	0.261682	47	10	0.212766	33	4	0.121212	0.467144	0.366854	PA14_62590	protein_coding	pantoate--beta-alanine ligase	GO:0015940, GO:0004592	pau00410, pau00770, pau01100, pau01110, pau01240
PA14_RS10740	100	8	0.08	130	23	0.176923	27	3	0.111111	21	2	0.0952381	0.316246	0.657861	PA14_26510	protein_coding	precorrin-2 C(20)-methyltransferase	GO:0009236, GO:0030788	pau00860, pau01100, pau01240
PA14_RS27915	100	7	0.07	79	7	0.0886076	9	2	0.222222	2	0	0	-0.486536	0.802268	PA14_68460	protein_coding	hypothetical protein	-	-
PA14_RS21670	100	17	0.17	124	25	0.201613	83	11	0.13253	50	6	0.12	0.557341	0.0727582	PA14_53220	protein_coding	class II fumarate hydratase	-	pau00020, pau00620, pau01100, pau01110, pau01120, pau01200
PA14_RS09025	100	27	0.27	104	19	0.182692	8	0	0	11	6	0.545455	-0.268927	0.882086	PA14_22290	protein_coding	VacJ family lipoprotein	-	-
PA14_RS21990	100	61	0.61	109	79	0.724771	58	34	0.586207	31	17	0.548387	0.234415	0.23946	PA14_54000	protein_coding	2-methylcitrate dehydratase	GO:0019629, GO:0047547	pau00640, pau01100
PA14_RS14590	100	6	0.06	82	5	0.0609756	41	1	0.0243902	18	0	0	2.31025	0.0583379	PA14_35880	protein_coding	gamma-aminobutyraldehyde dehydrogenase	-	pau00310, pau00330, pau00410, pau01100, pau01120
PA14_RS01850	100	9	0.09	88	9	0.102273	8	0	0	16	0	0	16.5528	0.00404951	PA14_04560	protein_coding	hypothetical protein	-	-
PA14_RS16670	100	4	0.04	101	8	0.0792079	78	2	0.025641	52	2	0.0384615	0.895005	0.313318	PA14_41140	protein_coding	microcin C ABC transporter permease YejB	-	pau02010
PA14_RS04795	100	12	0.12	101	22	0.217822	21	12	0.571429	21	3	0.142857	-1.08023	0.482012	PA14_11860	protein_coding	flavin prenyltransferase UbiX	-	pau00130, pau00627, pau00740, pau00900, pau01100, pau01110, pau01120, pau01220, pau01240
PA14_RS29355	100	26	0.26	92	29	0.315217	9	3	0.333333	8	4	0.5	-0.534785	0.279324	PA14_72080	protein_coding	DUF2388 domain-containing protein	-	-
PA14_RS10960	99	22	0.222222	93	41	0.44086	6	2	0.333333	7	4	0.571429	-0.448349	0.532626	PA14_27120	protein_coding	hypothetical protein	-	-
PA14_RS26730	99	10	0.10101	94	1	0.0106383	28	0	0	33	0	0	15.7686	0.3421	PA14_65400	protein_coding	tRNA epoxyqueuosine(34) reductase QueG	GO:0008616, GO:0052693, GO:0051539	-
PA14_RS14205	99	4	0.040404	80	6	0.075	71	7	0.0985915	36	8	0.222222	-1.47503	0.250729	PA14_34900	protein_coding	fumarate reductase/succinate dehydrogenase flavoprotein subunit	GO:0016491	-
PA14_RS08700	99	1	0.010101	72	0	0	8	0	0	13	0	0	12.3025	0.42265	PA14_21610	protein_coding	outer membrane porin OprO	-	-
PA14_RS06600	99	32	0.323232	86	33	0.383721	38	13	0.342105	21	6	0.285714	0.171264	0.439596	PA14_16460	protein_coding	chemotaxis protein CheW	-	pau02020, pau02025
PA14_RS28145	99	40	0.40404	97	28	0.28866	22	9	0.409091	20	4	0.2	0.185573	0.759694	PA14_69040	protein_coding	5-formyltetrahydrofolate cyclo-ligase	GO:0030272, GO:0006730	pau00670, pau01100
PA14_RS14800	99	2	0.020202	74	0	0	4	0	0	2	0	0	13.3024	0.42265	PA14_36370	protein_coding	carboxylate-amine ligase	GO:0042398, GO:0004357	pau00480, pau01100
PA14_RS26740	99	6	0.0606061	110	16	0.145455	18	1	0.0555556	12	2	0.166667	-0.108933	0.918528	PA14_65420	protein_coding	small ribosomal subunit biogenesis GTPase RsgA	GO:0003924, GO:0005525	pau00730, pau01100
PA14_RS06955	99	44	0.444444	147	54	0.367347	40	13	0.325	41	20	0.487805	-0.00180003	0.996022	PA14_17330	protein_coding	cell division protein FtsB	-	-
PA14_RS21850	98	8	0.0816327	101	8	0.0792079	11	1	0.0909091	10	0	0	0.823121	0.522305	PA14_53670	protein_coding	HNH endonuclease	GO:0004519, GO:0003676	-
PA14_RS06740	98	8	0.0816327	86	5	0.0581395	54	1	0.0185185	28	3	0.107143	0.153534	0.891812	PA14_16800	protein_coding	multidrug efflux RND transporter periplasmic adaptor subunit MexJ	-	-
PA14_RS00835	98	4	0.0408163	112	0	0	10	0	0	14	0	0	14.3169	0.42265	PA14_02050	protein_coding	gamma-glutamyltransferase family protein	-	pau00430, pau00460, pau00480, pau01100
PA14_RS26720	98	16	0.163265	85	14	0.164706	17	2	0.117647	18	2	0.111111	0.519742	0.0045199	PA14_65380	protein_coding	tRNA (adenosine(37)-N6)-threonylcarbamoyltransferase complex ATPase subunit type 1 TsaE	GO:0006400, GO:0005737, GO:0016887	-
PA14_RS31545	98	13	0.132653	110	15	0.136364	9	3	0.333333	7	1	0.142857	-0.823838	0.39043	-	protein_coding	DUF6531 domain-containing protein	-	-
PA14_RS04355	98	35	0.357143	101	38	0.376238	33	1	0.030303	13	1	0.0769231	2.77388	0.00641126	PA14_10800	protein_coding	LysR family transcriptional regulator AmpR	-	pau01501
PA14_RS18940	98	7	0.0714286	90	0	0	42	1	0.0238095	31	0	0	1.58488	0.591752	-	protein_coding	TetR/AcrR family transcriptional regulator	-	-
PA14_RS22375	98	1	0.0102041	111	2	0.018018	22	0	0	21	0	0	13.7846	0.0688372	PA14_54930	protein_coding	non-ribosomal peptide synthetase	-	-
PA14_RS24715	97	2	0.0206186	88	1	0.0113636	26	0	0	19	0	0	13.9651	0.0745018	PA14_60500	protein_coding	FKBP-type peptidyl-prolyl cis-trans isomerase	-	-
PA14_RS00730	97	3	0.0309278	90	1	0.0111111	30	0	0	22	0	0	14.3595	0.167942	PA14_01770	protein_coding	outer membrane protein OmpK	-	-
PA14_RS25405	97	5	0.0515464	92	1	0.0108696	17	0	0	13	0	0	14.9297	0.264674	PA14_62160	protein_coding	acetolactate synthase 3 large subunit	GO:0003984, GO:0000287, GO:0050660, GO:0030976, GO:0009082	pau00290, pau00650, pau00660, pau00770, pau01100, pau01110, pau01210, pau01230
PA14_RS09260	97	6	0.0618557	119	10	0.0840336	61	10	0.163934	39	1	0.025641	-0.377894	0.784623	PA14_22840	protein_coding	ScpA family protein	-	-
PA14_RS25610	96	2	0.0208333	94	11	0.117021	14	0	0	9	2	0.222222	-0.688848	0.760786	PA14_62660	protein_coding	DUF2845 domain-containing protein	-	-
PA14_RS10985	96	9	0.09375	100	3	0.03	15	4	0.266667	6	5	0.833333	-3.15198	0.229029	PA14_27170	protein_coding	hypothetical protein	-	-
PA14_RS20280	96	9	0.09375	99	10	0.10101	21	0	0	22	0	0	16.5714	0.0013867	PA14_49930	protein_coding	S1 RNA-binding domain-containing protein	-	-
PA14_RS08720	96	51	0.53125	100	50	0.5	6	5	0.833333	5	3	0.6	-0.474979	0.229766	PA14_21650	protein_coding	hypothetical protein	-	-
PA14_RS21070	96	2	0.0208333	76	5	0.0657895	8	0	0	13	0	0	15.4025	0.193836	PA14_51780	protein_coding	Holliday junction branch migration DNA helicase RuvB	GO:0006310, GO:0003677, GO:0009378, GO:0005524, GO:0006281	pau03440
PA14_RS29440	96	1	0.0104167	92	4	0.0434783	48	3	0.0625	35	3	0.0857143	-1.45943	0.144672	PA14_72340	protein_coding	glutamate/aspartate:proton symporter GltP	GO:0016020, GO:0006835, GO:0015293	-
PA14_RS09735	96	4	0.0416667	117	0	0	55	1	0.0181818	58	0	0	1.19631	0.656887	PA14_24050	protein_coding	GspI family T2SS minor pseudopilin variant XcpV	-	pau03070
PA14_RS13000	96	17	0.177083	93	23	0.247312	13	2	0.153846	13	7	0.538462	-0.706003	0.563951	PA14_31760	protein_coding	phosphatidate cytidylyltransferase	-	pau00564, pau01100, pau01110
PA14_RS10475	96	60	0.625	84	63	0.75	27	20	0.740741	9	8	0.888889	-0.245112	0.31943	PA14_25830	protein_coding	DUF1285 domain-containing protein	-	-
PA14_RS02790	96	17	0.177083	116	12	0.103448	15	3	0.2	12	1	0.0833333	-0.0143369	0.985641	PA14_06960	protein_coding	FAD-binding oxidoreductase	-	-
PA14_RS06935	96	17	0.177083	84	7	0.0833333	16	1	0.0625	15	3	0.2	-0.0114956	0.991148	PA14_17280	protein_coding	tRNA lysidine(34) synthetase TilS	GO:0006400, GO:0016879	-
PA14_RS02505	96	1	0.0104167	91	0	0	24	0	0	12	0	0	12.3469	0.42265	PA14_06230	protein_coding	NCS1 family nucleobase:cation symporter-1	-	-
PA14_RS00175	95	6	0.0631579	88	4	0.0454545	40	0	0	31	0	0	15.7289	0.0255536	PA14_00430	protein_coding	response regulator transcription factor	-	pau02020
PA14_RS15165	95	26	0.273684	97	39	0.402062	19	4	0.210526	3	0	0	1.68247	0.199838	PA14_37250	protein_coding	MFS transporter	-	-
PA14_RS06415	95	59	0.621053	71	46	0.647887	7	3	0.428571	1	1	1	-0.170949	0.806416	PA14_16010	protein_coding	acyl-CoA thioesterase	-	-
PA14_RS20915	95	10	0.105263	105	9	0.0857143	22	1	0.0454545	20	0	0	2.07086	0.0987776	PA14_51440	protein_coding	methylated-DNA--[protein]-cysteine S-methyltransferase	-	-
PA14_RS13780	95	48	0.505263	99	65	0.656566	5	3	0.6	5	1	0.2	0.538324	0.486602	PA14_33800	protein_coding	pyoverdine signaling pathway sigma factor FpvI	-	-
PA14_RS12980	95	56	0.589474	74	36	0.486486	28	11	0.392857	15	6	0.4	0.440491	0.111223	PA14_31720	protein_coding	bifunctional alpha/beta hydrolase/class I SAM-dependent methyltransferase	-	-
PA14_RS12340	95	24	0.252632	86	23	0.267442	19	0	0	33	3	0.0909091	2.51619	0.0431056	PA14_30280	protein_coding	thioredoxin-disulfide reductase	GO:0004791	pau00450
PA14_RS13545	95	1	0.0105263	71	0	0	24	0	0	17	0	0	12.362	0.42265	PA14_33240	protein_coding	polyphosphate kinase 2	GO:0005575, GO:0008976, GO:0006793	pau00190, pau03018
PA14_RS24040	95	1	0.0105263	44	1	0.0227273	24	0	0	4	0	0	14.0213	0.112378	PA14_58920	protein_coding	hypothetical protein	-	-
PA14_RS04165	95	12	0.126316	106	22	0.207547	55	15	0.272727	36	10	0.277778	-0.721496	0.1169	PA14_10290	protein_coding	sigma-54-dependent Fis family transcriptional regulator	-	-
PA14_RS27960	95	38	0.4	106	35	0.330189	11	6	0.545455	19	10	0.526316	-0.553653	0.0420939	PA14_68570	protein_coding	hypothetical protein	-	-
PA14_RS06425	94	3	0.0319149	103	1	0.00970874	31	0	0	27	0	0	14.3452	0.20172	PA14_16030	protein_coding	sodium:proton antiporter	-	-
PA14_RS06420	94	22	0.234043	77	29	0.376623	3	0	0	2	0	0	18.22	0.0504269	PA14_16020	protein_coding	hypothetical protein	-	-
PA14_RS26735	94	19	0.202128	127	20	0.15748	50	2	0.04	39	1	0.025641	2.45372	0.0245207	PA14_65410	protein_coding	oligoribonuclease	GO:0003676, GO:0000175	-
PA14_RS04735	94	35	0.37234	102	36	0.352941	10	3	0.3	10	5	0.5	-0.141458	0.745708	PA14_11690	protein_coding	inorganic diphosphatase	GO:0006796, GO:0004427	pau00190
PA14_RS07025	94	3	0.0319149	96	6	0.0625	14	1	0.0714286	15	1	0.0666667	-0.548568	0.293659	PA14_17500	protein_coding	DNA mismatch repair protein MutS	GO:0006298, GO:0005524	pau03430
PA14_RS18095	94	1	0.0106383	130	0	0	31	0	0	26	0	0	12.3773	0.42265	PA14_44510	protein_coding	metal-dependent hydrolase	-	-
PA14_RS20435	94	12	0.12766	103	7	0.0679612	19	4	0.210526	19	1	0.0526316	-0.427866	0.727776	PA14_50340	protein_coding	flagellar hook-associated protein FlgL	GO:0009424, GO:0001539, GO:0005198	pau02040
PA14_RS28155	93	1	0.0107527	78	3	0.0384615	26	0	0	14	0	0	14.5868	0.217698	PA14_69060	protein_coding	ABC transporter permease	-	-
PA14_RS15295	93	60	0.645161	104	65	0.625	13	3	0.230769	17	4	0.235294	1.44641	0.000659677	PA14_37590	protein_coding	kynurenine formamidase KynB	-	pau00380, pau00630, pau01100, pau01240
PA14_RS27100	93	75	0.806452	77	59	0.766234	33	24	0.727273	20	12	0.6	0.244765	0.207352	PA14_66410	protein_coding	YdiU family protein	-	-
PA14_RS03115	93	6	0.0645161	113	1	0.00884956	53	0	0	33	0	0	15.1629	0.31823	PA14_07790	protein_coding	N-acetylmuramate alpha-1-phosphate uridylyltransferase	-	pau00520, pau01100, pau01250
PA14_RS09710	93	27	0.290323	90	12	0.133333	10	3	0.3	21	2	0.0952381	0.100171	0.922355	PA14_23980	protein_coding	type II secretion system protein N	-	pau03070
PA14_RS02340	93	47	0.505376	162	111	0.685185	27	22	0.814815	23	17	0.73913	-0.384293	0.203547	PA14_05790	protein_coding	NCS1 family nucleobase:cation symporter-1	-	-
PA14_RS02620	93	2	0.0215054	91	0	0	23	0	0	36	0	0	13.3925	0.42265	PA14_06510	protein_coding	8-amino-7-oxononanoate synthase	GO:0008710, GO:0009102	pau00780, pau01100, pau01240
PA14_RS06125	93	59	0.634409	116	76	0.655172	27	11	0.407407	28	4	0.142857	1.2287	0.108302	-	protein_coding	hypothetical protein	-	-
PA14_RS04490	93	1	0.0107527	115	3	0.026087	50	0	0	49	0	0	14.169	0.138225	PA14_11120	protein_coding	response regulator transcription factor	-	pau02020
PA14_RS28430	93	8	0.0860215	120	8	0.0666667	35	2	0.0571429	30	0	0	1.41791	0.254115	PA14_69750	protein_coding	PLP-dependent aminotransferase family protein	-	-
PA14_RS19565	93	14	0.150538	86	7	0.0813953	28	2	0.0714286	32	3	0.09375	0.489676	0.455206	PA14_48160	protein_coding	PAS domain-containing protein	-	-
PA14_RS00220	93	7	0.0752688	191	25	0.13089	11	0	0	11	0	0	16.6534	0.0656987	PA14_00530	protein_coding	hypothetical protein	-	-
PA14_RS00590	92	48	0.521739	101	39	0.386139	58	36	0.62069	32	20	0.625	-0.456374	0.130462	PA14_01410	protein_coding	helix-turn-helix domain-containing protein	-	-
PA14_RS24140	92	9	0.0978261	92	3	0.0326087	124	12	0.0967742	77	5	0.0649351	-0.310069	0.708518	PA14_59150	protein_coding	single-stranded DNA-binding protein	-	pau03030, pau03430, pau03440
PA14_RS04655	92	18	0.195652	117	11	0.0940171	16	0	0	15	0	0	17.1441	0.104215	PA14_11510	protein_coding	GTP cyclohydrolase II	GO:0003935	pau00740, pau00790, pau01100, pau01110, pau01240, pau02024
PA14_RS07650	92	40	0.434783	127	51	0.401575	212	48	0.226415	180	57	0.316667	0.622948	0.0927986	PA14_19100	protein_coding	3-(3-hydroxydecanoyloxy)decanoate synthase	-	pau02024, pau02025
PA14_RS01580	92	18	0.195652	73	13	0.178082	26	4	0.153846	22	2	0.0909091	0.610669	0.187107	PA14_03860	protein_coding	glutamine synthetase family protein	-	pau00220, pau00250, pau00630, pau00910, pau01100, pau01120, pau01230, pau02020
PA14_RS16295	92	5	0.0543478	95	5	0.0526316	81	11	0.135802	56	8	0.142857	-1.38115	0.0017837	PA14_40200	protein_coding	xanthine dehydrogenase family protein molybdopterin-binding subunit	-	-
PA14_RS18910	92	0	0	79	1	0.0126582	21	0	0	16	0	0	12.628	0.42265	PA14_46570	protein_coding	TetR/AcrR family transcriptional regulator	-	-
PA14_RS03305	92	13	0.141304	110	10	0.0909091	179	15	0.0837989	117	8	0.0683761	0.609714	0.268169	PA14_08240	protein_coding	phage tail tape measure protein	-	-
PA14_RS31345	91	24	0.263736	85	18	0.211765	5	2	0.4	6	2	0.333333	-0.625019	0.0927721	-	protein_coding	SgcJ/EcaC family oxidoreductase	-	-
PA14_RS16560	91	26	0.285714	70	20	0.285714	23	0	0	35	2	0.0571429	3.32188	0.0121217	PA14_40850	protein_coding	phosphoglycerate mutase family protein	-	-
PA14_RS06645	91	18	0.197802	79	12	0.151899	76	18	0.236842	34	8	0.235294	-0.433079	0.116617	PA14_16590	protein_coding	TIGR00266 family protein	-	-
PA14_RS28555	91	22	0.241758	126	28	0.222222	19	3	0.157895	21	7	0.333333	-0.0823286	0.891497	PA14_70080	protein_coding	transcriptional regulator DadR	-	-
PA14_RS06205	91	2	0.021978	128	0	0	36	0	0	28	0	0	13.4239	0.42265	PA14_15530	protein_coding	entry exclusion lipoprotein TrbK	GO:0009292, GO:0005886	-
PA14_RS24030	91	1	0.010989	88	4	0.0454545	19	0	0	9	0	0	14.7846	0.243143	PA14_58900	protein_coding	two-partner secretion system exoprotein TpsA4	-	-
PA14_RS15305	90	53	0.588889	79	45	0.56962	28	17	0.607143	29	17	0.586207	-0.0427474	0.345427	PA14_37630	protein_coding	amino acid permease	-	-
PA14_RS06520	90	7	0.0777778	76	12	0.157895	11	2	0.181818	4	0	0	0.374283	0.811764	PA14_16280	protein_coding	efflux system transcriptional repressor NalC	-	pau01501
PA14_RS16615	90	13	0.144444	78	11	0.141026	22	4	0.181818	15	0	0	0.650837	0.62618	PA14_41000	protein_coding	sodium/proton antiporter NhaB	GO:0015385, GO:0016020, GO:0006814	-
PA14_RS28180	90	15	0.166667	88	23	0.261364	66	5	0.0757576	37	2	0.0540541	1.72128	0.0917565	PA14_69130	protein_coding	glycerol-3-phosphate transporter	GO:0015794, GO:0015169, GO:0016020	-
PA14_RS05680	90	15	0.166667	111	20	0.18018	20	6	0.3	6	1	0.166667	-0.428092	0.465631	PA14_14220	protein_coding	nucleoid-associated protein YejK	GO:0009295	-
PA14_RS03135	90	30	0.333333	89	29	0.325843	16	7	0.4375	16	7	0.4375	-0.408618	0.00120241	PA14_07840	protein_coding	response regulator transcription factor	-	-
PA14_RS24230	90	39	0.433333	78	40	0.512821	66	10	0.151515	41	3	0.0731707	2.07416	0.0231041	PA14_59380	protein_coding	hypothetical protein	-	-
PA14_RS26325	90	30	0.333333	108	36	0.333333	16	7	0.4375	9	3	0.333333	-0.209453	0.42265	PA14_64430	protein_coding	hypothetical protein	-	-
PA14_RS06775	90	4	0.0444444	49	3	0.0612245	26	4	0.153846	23	3	0.130435	-1.42775	0.025034	PA14_16890	protein_coding	GldG family protein	-	-
PA14_RS22900	89	3	0.0337079	78	2	0.025641	22	2	0.0909091	16	1	0.0625	-1.37006	0.0860453	PA14_56110	protein_coding	stage II sporulation protein M	-	-
PA14_RS11935	89	40	0.449438	86	35	0.406977	25	7	0.28	9	4	0.444444	0.241434	0.518452	PA14_29270	protein_coding	DUF1615 domain-containing protein	-	-
PA14_RS08760	89	6	0.0674157	90	1	0.0111111	5	2	0.4	3	1	0.333333	-3.22318	0.0172997	PA14_21730	protein_coding	TonB-dependent receptor family protein	-	-
PA14_RS28280	89	5	0.0561798	64	5	0.078125	14	1	0.0714286	9	0	0	0.910919	0.488671	PA14_69380	protein_coding	FKBP-type peptidyl-prolyl cis-trans isomerase	-	-
PA14_RS12275	89	21	0.235955	95	27	0.284211	49	12	0.244898	27	4	0.148148	0.404271	0.360697	PA14_30110	protein_coding	adenylosuccinate lyase	GO:0004018, GO:0006188, GO:0009152	pau00230, pau00250, pau01100, pau01110, pau01232, pau01240
PA14_RS24135	89	12	0.134831	77	13	0.168831	56	4	0.0714286	39	5	0.128205	0.605109	0.256578	PA14_59140	protein_coding	DUF3158 family protein	-	-
PA14_RS08830	89	11	0.123596	95	5	0.0526316	23	0	0	18	0	0	16.4271	0.131029	PA14_21870	protein_coding	EAL and GGDEF domain-containing protein	-	-
PA14_RS05665	89	11	0.123596	99	13	0.131313	70	1	0.0142857	33	0	0	4.15714	0.00452261	PA14_14170	protein_coding	glutathione S-transferase family protein	-	-
PA14_RS17595	89	25	0.280899	77	24	0.311688	22	3	0.136364	19	6	0.315789	0.390215	0.521138	PA14_43300	protein_coding	patatin-like phospholipase family protein	GO:0006629	-
PA14_RS05000	89	3	0.0337079	82	4	0.0487805	3	0	0	0	0	0	15.3319	0.0318039	PA14_12370	protein_coding	tetratricopeptide repeat protein	-	-
PA14_RS27885	89	9	0.101124	78	10	0.128205	28	8	0.285714	10	1	0.1	-0.75011	0.492359	PA14_68390	protein_coding	GMP/IMP nucleotidase	-	pau00230, pau01100, pau01232
PA14_RS07505	89	2	0.0224719	77	0	0	33	0	0	28	0	0	13.456	0.42265	PA14_18720	protein_coding	flagellar protein MotY	-	pau02040
PA14_RS21955	89	2	0.0224719	123	12	0.097561	27	0	0	19	1	0.0526316	1.1894	0.538821	PA14_53900	protein_coding	DEAD/DEAH box helicase	-	-
PA14_RS24525	89	22	0.247191	111	34	0.306306	21	2	0.0952381	18	1	0.0555556	1.87599	0.029866	PA14_60110	protein_coding	hypothetical protein	-	-
PA14_RS21565	89	3	0.0337079	109	9	0.0825688	11	0	0	6	0	0	15.8272	0.140342	PA14_52960	protein_coding	DUF2790 domain-containing protein	-	-
PA14_RS12225	88	15	0.170455	100	20	0.2	29	5	0.172414	16	5	0.3125	-0.38843	0.507879	PA14_29990	protein_coding	NADH-quinone oxidoreductase subunit C/D	GO:0051287, GO:0030964, GO:0048038, GO:0050136	pau00190, pau01100
PA14_RS07230	88	4	0.0454545	109	1	0.00917431	37	0	0	18	0	0	14.7374	0.271085	PA14_18010	protein_coding	glycerol kinase GlpK	GO:0004370, GO:0006071	pau00561, pau01100
PA14_RS00755	88	10	0.113636	86	7	0.0813953	20	4	0.2	14	3	0.214286	-1.08691	0.0249063	PA14_01830	protein_coding	adenosine deaminase	GO:0000034, GO:0006146	pau00230, pau01100, pau01232
PA14_RS02655	88	3	0.0340909	101	5	0.049505	43	0	0	36	1	0.0277778	1.58943	0.220987	PA14_06640	protein_coding	acyl-CoA dehydrogenase C-terminal domain-containing protein	-	pau00920, pau01100
PA14_RS28655	88	13	0.147727	97	20	0.206186	28	9	0.321429	29	6	0.206897	-0.578029	0.307809	PA14_70350	protein_coding	thioesterase family protein	-	-
PA14_RS17410	88	51	0.579545	99	51	0.515152	28	17	0.607143	21	8	0.380952	0.147809	0.694777	PA14_42870	protein_coding	VOC family protein	-	-
PA14_RS23305	88	3	0.0340909	95	1	0.0105263	48	0	0	30	0	0	14.4454	0.198816	PA14_57170	protein_coding	ATP-binding protein	-	-
PA14_RS16680	88	17	0.193182	108	20	0.185185	122	20	0.163934	81	10	0.123457	0.396768	0.158258	PA14_41160	protein_coding	ABC transporter ATP-binding protein	-	pau02010
PA14_RS14105	88	72	0.818182	120	105	0.875	23	15	0.652174	10	6	0.6	0.435301	0.0292592	PA14_34670	protein_coding	cupin domain-containing protein	-	-
PA14_RS29220	88	34	0.386364	95	46	0.484211	30	18	0.6	24	11	0.458333	-0.281754	0.38935	PA14_71750	protein_coding	LysR family transcriptional regulator PycR	-	-
PA14_RS03035	88	47	0.534091	89	55	0.617978	11	3	0.272727	9	3	0.333333	0.92669	0.034098	PA14_07580	protein_coding	glycerol-3-phosphate 1-O-acyltransferase PlsY	GO:0008374, GO:0006654, GO:0005886	pau00561, pau00564, pau01100, pau01110
PA14_RS17730	88	6	0.0681818	67	1	0.0149254	24	4	0.166667	15	0	0	-1.0039	0.680058	PA14_43650	protein_coding	TonB-dependent receptor	-	-
PA14_RS02870	87	2	0.0229885	75	2	0.0266667	17	0	0	10	0	0	14.5997	0.00544222	PA14_07150	protein_coding	hydroxypyruvate isomerase family protein	-	-
PA14_RS00580	87	8	0.091954	78	2	0.025641	58	1	0.0172414	50	3	0.06	0.606369	0.659918	PA14_01390	protein_coding	cytochrome c oxidase copper chaperone SenC	-	-
PA14_RS09575	87	31	0.356322	145	81	0.558621	22	8	0.363636	9	6	0.666667	-0.171315	0.781525	PA14_23620	protein_coding	bifunctional 4-hydroxy-2-oxoglutarate aldolase/2-dehydro-3-deoxy-phosphogluconate aldolase	-	pau00030, pau00630, pau01100, pau01120, pau01200
PA14_RS26980	87	21	0.241379	83	19	0.228916	26	0	0	27	1	0.037037	3.66645	0.00803729	PA14_66100	protein_coding	O-antigen ligase family protein	-	-
PA14_RS31200	87	21	0.241379	129	32	0.248062	44	6	0.136364	22	3	0.136364	0.843672	0.000949536	-	protein_coding	hypothetical protein	-	-
PA14_RS15675	87	4	0.045977	101	5	0.049505	14	0	0	5	0	0	15.543	0.00136242	PA14_38570	protein_coding	sigma-54-dependent transcriptional regulator HbcR	-	-
PA14_RS27655	87	31	0.356322	83	32	0.385542	27	11	0.407407	23	6	0.26087	0.150708	0.671137	PA14_67820	protein_coding	divergent polysaccharide deacetylase family protein	-	-
PA14_RS21015	87	10	0.114943	86	9	0.104651	36	0	0	20	4	0.2	0.134835	0.930982	PA14_51650	protein_coding	site-specific integrase	-	-
PA14_RS29380	86	26	0.302326	88	23	0.261364	8	3	0.375	12	5	0.416667	-0.489992	0.0598504	PA14_72150	protein_coding	DUF2388 domain-containing protein	-	-
PA14_RS00250	86	76	0.883721	97	75	0.773196	1	0	0	0	0	0	19.6601	0.00442011	PA14_00600	protein_coding	helix-turn-helix transcriptional regulator	-	-
PA14_RS03050	86	1	0.0116279	62	2	0.0322581	1	0	0	0	0	0	14.4215	0.167233	PA14_07620	protein_coding	multifunctional CCA addition/repair protein	GO:0004810, GO:0001680, GO:0003723, GO:0005524	-
PA14_RS29045	86	1	0.0116279	67	1	0.0149254	33	1	0.030303	16	0	0	-0.190559	0.913342	PA14_71320	protein_coding	hypothetical protein	-	-
PA14_RS05025	86	67	0.77907	90	70	0.777778	28	9	0.321429	33	15	0.454545	1.00455	0.0278547	PA14_12440	protein_coding	TetR/AcrR family transcriptional regulator	-	-
PA14_RS18090	86	7	0.0813953	106	11	0.103774	11	1	0.0909091	20	3	0.15	-0.379643	0.470747	PA14_44500	protein_coding	adenine phosphoribosyltransferase	GO:0006168, GO:0003999, GO:0009116	pau00230, pau01100, pau01232
PA14_RS05540	86	13	0.151163	87	3	0.0344828	33	0	0	30	1	0.0333333	2.47744	0.336201	PA14_13770	protein_coding	nitrate/nitrite transporter NarK2	-	pau00910
PA14_RS08745	86	62	0.72093	67	38	0.567164	43	34	0.790698	35	21	0.6	-0.11057	0.716026	PA14_21700	protein_coding	PAS domain-containing hybrid sensor histidine kinase/response regulator	-	-
PA14_RS28380	85	33	0.388235	81	33	0.407407	50	20	0.4	30	12	0.4	-0.00787927	0.84133	PA14_69620	protein_coding	hypothetical protein	-	-
PA14_RS05855	85	9	0.105882	93	2	0.0215054	9	0	0	6	0	0	15.9589	0.27018	PA14_14680	protein_coding	inositol-phosphate phosphatase	-	pau00521, pau00562, pau01100, pau01110
PA14_RS00855	85	24	0.282353	85	29	0.341176	21	9	0.428571	20	3	0.15	0.107962	0.889033	PA14_02090	protein_coding	TetR/AcrR family transcriptional regulator	-	-
PA14_RS06705	85	54	0.635294	66	40	0.606061	6	6	1	3	2	0.666667	-0.42505	0.33154	PA14_16720	protein_coding	hypothetical protein	-	-
PA14_RS04830	85	7	0.0823529	77	10	0.12987	27	1	0.037037	20	1	0.05	1.28586	0.126161	PA14_11940	protein_coding	LON peptidase substrate-binding domain-containing protein	-	-
PA14_RS17135	85	15	0.176471	88	20	0.227273	30	5	0.166667	15	7	0.466667	-0.649524	0.529261	PA14_42230	protein_coding	beta-glucosidase BglX	GO:0005975, GO:0004553	pau00460, pau00500, pau00946, pau00999, pau01100, pau01110
PA14_RS31465	85	2	0.0235294	101	5	0.049505	23	1	0.0434783	19	2	0.105263	-1.02614	0.375913	-	protein_coding	hypothetical protein	-	-
PA14_RS17020	85	29	0.341176	84	40	0.47619	5	3	0.6	8	2	0.25	-0.0564788	0.938605	PA14_41950	protein_coding	crotonase/enoyl-CoA hydratase family protein	GO:0003824	pau00071, pau00280, pau00310, pau00360, pau00362, pau00380, pau00410, pau00627, pau00640, pau00650, pau00907, pau00930, pau01100, pau01110, pau01120, pau01212
PA14_RS02440	84	7	0.0833333	92	5	0.0543478	36	1	0.0277778	26	0	0	2.30925	0.11155	PA14_06070	protein_coding	two-component system sensor histidine kinase CreC	GO:0016310, GO:0016020, GO:0007165, GO:0000155	pau02020
PA14_RS28065	84	5	0.0595238	77	1	0.012987	19	1	0.0526316	14	0	0	0.462253	0.803807	PA14_68840	protein_coding	DUF2388 domain-containing protein	-	-
PA14_RS24355	84	60	0.714286	88	72	0.818182	45	37	0.822222	24	20	0.833333	-0.111459	0.359978	PA14_59710	protein_coding	fimbrial protein	-	-
PA14_RS29670	84	52	0.619048	82	57	0.695122	40	32	0.8	26	15	0.576923	-0.0672964	0.814982	PA14_72890	protein_coding	GntR family transcriptional regulator	-	-
PA14_RS10070	84	12	0.142857	95	12	0.126316	9	2	0.222222	9	0	0	0.276528	0.852642	PA14_24850	protein_coding	glutaredoxin family protein	-	-
PA14_RS25505	84	52	0.619048	103	53	0.514563	33	22	0.666667	30	12	0.4	0.0878157	0.836934	PA14_62410	protein_coding	PhzF family phenazine biosynthesis protein	-	-
PA14_RS16675	84	3	0.0357143	86	1	0.0116279	103	4	0.038835	73	2	0.0273973	-0.484389	0.55211	PA14_41150	protein_coding	ABC transporter permease	-	pau02010
PA14_RS18610	84	2	0.0238095	74	1	0.0135135	8	0	0	3	0	0	14.1879	0.0683858	PA14_45850	protein_coding	YbaN family protein	-	-
PA14_RS06590	84	28	0.333333	89	28	0.314607	45	16	0.355556	36	10	0.277778	0.0328953	0.871957	PA14_16440	protein_coding	chemotaxis protein CheW	-	pau02020, pau02025
PA14_RS20920	84	2	0.0238095	94	1	0.0106383	29	0	0	13	1	0.0769231	-1.15896	0.640832	PA14_51450	protein_coding	fimbrial biogenesis outer membrane usher protein	-	-
PA14_RS24070	84	1	0.0119048	64	2	0.03125	36	2	0.0555556	21	3	0.142857	-2.20086	0.224646	PA14_58990	protein_coding	replicative DNA helicase	GO:0003678, GO:0006260, GO:0005524, GO:0003677	pau03030
PA14_RS06960	83	3	0.0361446	80	4	0.05	16	4	0.25	25	2	0.08	-1.93761	0.289052	PA14_17340	protein_coding	2-C-methyl-D-erythritol 4-phosphate cytidylyltransferase	GO:0019288, GO:0050518	pau00900, pau01100, pau01110
PA14_RS23840	83	1	0.0120482	70	1	0.0142857	33	0	0	25	0	0	13.6847	0.00714219	PA14_58470	protein_coding	ATP-binding cassette domain-containing protein	GO:0005524	pau02010
PA14_RS10780	83	9	0.108434	91	13	0.142857	18	9	0.5	12	7	0.583333	-2.10804	0.0115398	PA14_26600	protein_coding	ECF family RNA polymerase sigma factor SbrI	-	-
PA14_RS07115	83	25	0.301205	75	16	0.213333	24	3	0.125	18	4	0.222222	0.567416	0.329887	PA14_17690	protein_coding	FMN-binding glutamate synthase family protein	-	-
PA14_RS05770	83	0	0	98	2	0.0204082	30	1	0.0333333	19	1	0.0526316	-2.07449	0.144748	PA14_14440	protein_coding	valine--tRNA ligase	GO:0004832, GO:0004812, GO:0006438, GO:0005524, GO:0000166	pau00970
PA14_RS14725	83	5	0.060241	87	8	0.091954	197	4	0.0203046	120	5	0.0416667	1.29622	0.142259	PA14_36200	protein_coding	ABC transporter substrate-binding protein	-	-
PA14_RS14430	83	5	0.060241	53	3	0.0566038	11	0	0	8	0	0	15.8343	0.000967571	PA14_35470	protein_coding	transcriptional regulator	-	-
PA14_RS16720	83	15	0.180723	86	8	0.0930233	11	6	0.545455	13	1	0.0769231	-1.18495	0.540626	PA14_41250	protein_coding	trigger factor	GO:0005854, GO:0051082, GO:0003755, GO:0051083	-
PA14_RS00345	82	19	0.231707	105	28	0.266667	61	23	0.377049	52	21	0.403846	-0.647898	0.0234562	PA14_00800	protein_coding	YheV family putative metal-binding protein	-	-
PA14_RS26480	82	61	0.743902	56	39	0.696429	11	7	0.636364	11	6	0.545455	0.285392	0.127886	PA14_64780	protein_coding	LysR family transcriptional regulator	-	-
PA14_RS26845	82	0	0	77	1	0.012987	14	0	0	15	1	0.0666667	-2.35972	0.512159	PA14_65740	protein_coding	phosphomethylpyrimidine synthase ThiC	GO:0051536, GO:0009228	pau00730, pau01100, pau01240
PA14_RS26705	82	3	0.0365854	86	5	0.0581395	15	0	0	5	0	0	15.5315	0.0480737	PA14_65320	protein_coding	tRNA (adenosine(37)-N6)-dimethylallyltransferase MiaA	GO:0006400, GO:0005737, GO:0052381	pau01100, pau01110
PA14_RS24585	82	14	0.170732	48	2	0.0416667	19	2	0.105263	19	2	0.105263	0.012772	0.989744	PA14_60250	protein_coding	two-component system sensor histidine kinase PilS	-	pau02020
PA14_RS04820	82	27	0.329268	72	28	0.388889	12	8	0.666667	5	4	0.8	-1.03017	0.0360302	PA14_11920	protein_coding	CidA/LrgA family protein	GO:0016020	-
PA14_RS24780	82	0	0	58	3	0.0517241	20	1	0.05	12	0	0	0.0489077	0.983056	PA14_60660	protein_coding	nucleotidyltransferase domain-containing protein	-	-
PA14_RS23525	82	2	0.0243902	101	4	0.039604	9	2	0.222222	4	0	0	-1.79596	0.551141	PA14_57710	protein_coding	sulfate adenylyltransferase subunit CysN	GO:0003924, GO:0006790, GO:0005525	pau00230, pau00261, pau00450, pau00920, pau01100, pau01110, pau01120
PA14_RS10940	82	34	0.414634	75	27	0.36	32	19	0.59375	26	15	0.576923	-0.59575	0.0202065	PA14_27070	protein_coding	DoxX family protein	-	-
PA14_RS23935	81	2	0.0246914	61	0	0	20	1	0.05	16	0	0	-1.01786	0.69443	PA14_58700	protein_coding	carboxylating nicotinate-nucleotide diphosphorylase	GO:0004514, GO:0019363	pau00760, pau01100, pau01240
PA14_RS08910	81	5	0.0617284	71	0	0	17	2	0.117647	9	0	0	-0.930437	0.71475	PA14_22050	protein_coding	lipid A biosynthesis lauroyl acyltransferase	-	pau00540, pau01100
PA14_RS07885	81	2	0.0246914	122	7	0.057377	35	2	0.0571429	31	1	0.0322581	-0.12346	0.874781	PA14_19680	protein_coding	CidA/LrgA family protein	-	-
PA14_RS01385	81	14	0.17284	90	19	0.211111	16	3	0.1875	6	0	0	1.03402	0.412558	PA14_03370	protein_coding	hypothetical protein	-	-
PA14_RS10010	81	40	0.493827	107	45	0.420561	26	8	0.307692	12	4	0.333333	0.512423	0.0720293	PA14_24710	protein_coding	response regulator transcription factor	-	pau02020
PA14_RS04215	81	2	0.0246914	136	2	0.0147059	1	0	0	2	0	0	14.2659	0.0586458	PA14_10440	protein_coding	OprD family porin	-	-
PA14_RS28585	81	30	0.37037	89	35	0.393258	2	1	0.5	8	5	0.625	-0.55898	0.104614	PA14_70170	protein_coding	cupin domain-containing protein	-	-
PA14_RS24035	81	13	0.160494	58	11	0.189655	9	1	0.111111	11	5	0.454545	-0.691954	0.595635	PA14_58910	protein_coding	ParA family protein	-	-
PA14_RS11525	81	77	0.950617	101	89	0.881188	45	44	0.977778	51	51	1	-0.110614	0.183178	-	protein_coding	hypothetical protein	-	-
PA14_RS12180	81	4	0.0493827	104	11	0.105769	22	1	0.0454545	6	0	0	1.77114	0.269084	PA14_29860	protein_coding	NADH-quinone oxidoreductase subunit M	GO:0008137, GO:0042773	pau00190, pau01100
PA14_RS07045	81	53	0.654321	68	48	0.705882	18	12	0.666667	20	9	0.45	0.284623	0.388315	PA14_17540	protein_coding	recombination regulator RecX	-	-
PA14_RS08740	81	0	0	82	0	0	99	0	0	71	2	0.028169	-13.7819	0.42265	PA14_21690	protein_coding	DEAD/DEAH box helicase	-	-
PA14_RS25720	80	10	0.125	107	31	0.28972	18	4	0.222222	9	2	0.222222	-0.0998663	0.873424	PA14_62910	protein_coding	carbamoyl-phosphate synthase large subunit	GO:0046872, GO:0006807, GO:0005524	pau00240, pau00250, pau01100, pau01240
PA14_RS26945	80	19	0.2375	79	33	0.417722	15	4	0.266667	14	2	0.142857	0.678033	0.3779	PA14_66010	protein_coding	aldo/keto reductase	-	-
PA14_RS06190	80	58	0.725	89	60	0.674157	9	7	0.777778	9	6	0.666667	-0.0459565	0.746489	PA14_15500	protein_coding	TraK family protein	-	-
PA14_RS12750	80	29	0.3625	76	26	0.342105	11	1	0.0909091	7	2	0.285714	0.903689	0.236015	PA14_31160	protein_coding	helix-turn-helix transcriptional regulator	-	-
PA14_RS21505	80	10	0.125	107	14	0.130841	19	1	0.0526316	17	0	0	2.2812	0.0616907	PA14_52810	protein_coding	C4-dicarboxylate TRAP transporter large permease protein DctM	-	pau02020
PA14_RS00185	80	35	0.4375	78	26	0.333333	9	0	0	15	6	0.4	0.946415	0.464312	PA14_00450	protein_coding	tryptophan synthase subunit beta	GO:0000162, GO:0004834	pau00260, pau00400, pau01100, pau01110, pau01230
PA14_RS25825	80	0	0	82	0	0	52	3	0.0576923	38	0	0	-14.8161	0.42265	PA14_63160	protein_coding	two-component system sensor histidine kinase PmrB	-	pau02020, pau02024
PA14_RS02125	80	21	0.2625	71	23	0.323944	102	35	0.343137	74	24	0.324324	-0.186692	0.33454	PA14_05230	protein_coding	cystathionine gamma-synthase	GO:0019346, GO:0030170	pau00260, pau00270, pau00450, pau01100, pau01110, pau01230
PA14_RS21810	80	36	0.45	69	29	0.42029	8	2	0.25	6	2	0.333333	0.577174	0.0833432	-	protein_coding	DUF3892 domain-containing protein	-	-
PA14_RS26940	79	2	0.0253165	87	3	0.0344828	11	0	0	10	0	0	14.8679	0.0226992	PA14_66000	protein_coding	FAD-dependent oxidoreductase	GO:0016491	-
PA14_RS12850	79	1	0.0126582	78	1	0.0128205	67	2	0.0298507	47	1	0.0212766	-1.00474	0.0959694	PA14_31370	protein_coding	trans-aconitate 2-methyltransferase	-	-
PA14_RS12075	79	13	0.164557	86	6	0.0697674	25	1	0.04	28	5	0.178571	0.100401	0.933798	PA14_29575	protein_coding	hypothetical protein	-	-
PA14_RS01370	79	18	0.227848	79	24	0.303797	28	8	0.285714	22	5	0.227273	0.0515423	0.863612	PA14_03340	protein_coding	radical SAM protein	-	-
PA14_RS16575	79	7	0.0886076	106	13	0.122642	46	3	0.0652174	50	2	0.04	1.00556	0.129341	PA14_40890	protein_coding	SDR family oxidoreductase	GO:0016491	-
PA14_RS01560	79	0	0	79	2	0.0253165	54	0	0	39	0	0	13.6279	0.42265	PA14_03810	protein_coding	agmatine deiminase	GO:0005737, GO:0009446, GO:0047632	pau00330, pau01100
PA14_RS26040	79	36	0.455696	98	61	0.622449	7	6	0.857143	8	5	0.625	-0.459132	0.293088	PA14_63660	protein_coding	DUF1835 domain-containing protein	-	-
PA14_RS06430	79	15	0.189873	103	20	0.194175	38	2	0.0526316	19	1	0.0526316	1.86727	0.000237965	PA14_16040	protein_coding	site-specific tyrosine recombinase XerD	GO:0006310, GO:0009009	-
PA14_RS11230	79	17	0.21519	53	10	0.188679	22	3	0.136364	17	2	0.117647	0.668994	0.0438337	PA14_27700	protein_coding	Crp/Fnr family transcriptional regulator	-	pau02020, pau02024, pau02025
PA14_RS08675	79	77	0.974684	58	57	0.982759	13	9	0.692308	20	18	0.9	0.29785	0.221045	PA14_21560	protein_coding	zf-HC2 domain-containing protein	-	-
PA14_RS00050	79	28	0.35443	103	27	0.262136	18	4	0.222222	18	4	0.222222	0.472251	0.203195	PA14_00110	protein_coding	DNA-3-methyladenine glycosylase I	-	pau03410
PA14_RS02640	79	67	0.848101	82	68	0.829268	36	32	0.888889	19	17	0.894737	-0.0886122	0.0327603	PA14_06580	protein_coding	hypothetical protein	-	-
PA14_RS24895	78	54	0.692308	113	87	0.769912	38	34	0.894737	26	21	0.807692	-0.219435	0.175597	PA14_60950	protein_coding	carbon starvation protein A	-	-
PA14_RS24160	78	22	0.282051	85	18	0.211765	29	10	0.344828	17	4	0.235294	-0.232381	0.575442	PA14_59200	protein_coding	hypothetical protein	-	-
PA14_RS09370	78	13	0.166667	92	16	0.173913	1	0	0	3	0	0	17.3776	0.000452386	PA14_23130	protein_coding	GGDEF domain-containing protein	-	-
PA14_RS11655	78	31	0.397436	78	44	0.564103	7	3	0.428571	6	5	0.833333	-0.392186	0.563465	PA14_28620	protein_coding	hypothetical protein	-	-
PA14_RS10795	78	3	0.0384615	71	0	0	12	0	0	3	0	0	14.2312	0.42265	PA14_26640	protein_coding	long-chain-acyl-CoA synthetase	-	pau00907, pau01120
PA14_RS22395	78	1	0.0128205	95	1	0.0105263	10	0	0	9	0	0	13.5111	0.00951854	PA14_54970	protein_coding	ABC transporter ATP-binding protein	-	pau02010
PA14_RS02585	78	58	0.74359	67	54	0.80597	113	94	0.831858	71	63	0.887324	-0.149864	0.179209	PA14_06420	protein_coding	5-oxoprolinase subunit PxpA	-	pau00480, pau01100
PA14_RS00990	78	73	0.935897	89	82	0.921348	33	20	0.606061	24	19	0.791667	0.410081	0.132335	PA14_02460	protein_coding	NAD(P) transhydrogenase subunit alpha	-	pau00760, pau01100
PA14_RS02765	78	27	0.346154	72	14	0.194444	32	3	0.09375	13	2	0.153846	1.12656	0.214403	PA14_06900	protein_coding	hypothetical protein	-	-
PA14_RS01225	78	38	0.487179	65	29	0.446154	19	8	0.421053	17	6	0.352941	0.27007	0.182967	PA14_03070	protein_coding	helix-turn-helix domain-containing protein	GO:0003700, GO:0006355, GO:0043565	-
PA14_RS13820	78	49	0.628205	71	37	0.521127	10	8	0.8	10	4	0.4	-0.0622388	0.913799	PA14_33890	protein_coding	(2Fe-2S)-binding protein	-	-
PA14_RS05030	78	3	0.0384615	63	6	0.0952381	67	3	0.0447761	83	8	0.0963855	-0.0783517	0.931393	PA14_12450	protein_coding	acyl-CoA dehydrogenase family protein	GO:0016627	-
PA14_RS17375	78	21	0.269231	76	22	0.289474	51	28	0.54902	46	18	0.391304	-0.75107	0.138452	PA14_42780	protein_coding	hypothetical protein	-	-
PA14_RS00795	78	45	0.576923	64	25	0.390625	23	17	0.73913	14	8	0.571429	-0.437776	0.304623	PA14_01940	protein_coding	triclosan efflux RND transporter adaptor protein TriA	-	-
PA14_RS13260	77	47	0.61039	82	42	0.512195	24	17	0.708333	14	10	0.714286	-0.341724	0.0927847	PA14_32500	protein_coding	TetR/AcrR family transcriptional regulator	-	-
PA14_RS07795	77	6	0.0779221	81	12	0.148148	294	16	0.0544218	161	11	0.068323	0.881099	0.285728	PA14_19490	protein_coding	peroxiredoxin	GO:0098869, GO:0008379, GO:0051920	-
PA14_RS13435	77	3	0.038961	94	4	0.0425532	22	0	0	10	0	0	15.3148	0.00193633	PA14_32940	protein_coding	sigma-54-dependent transcriptional regulator	-	-
PA14_RS05440	77	36	0.467532	81	29	0.358025	3	1	0.333333	2	0	0	1.3084	0.295737	PA14_13520	protein_coding	efflux transporter outer membrane subunit	GO:0006810, GO:0009279, GO:0015288	-
PA14_RS00995	77	7	0.0909091	101	14	0.138614	47	13	0.276596	31	5	0.16129	-0.931911	0.23691	PA14_02470	protein_coding	NAD(P)(+) transhydrogenase (Re/Si-specific) subunit beta	-	pau00760, pau01100
PA14_RS18065	77	13	0.168831	87	14	0.16092	23	8	0.347826	11	6	0.545455	-1.43773	0.104272	PA14_44450	protein_coding	cbb3-type cytochrome oxidase assembly protein CcoS	GO:0008535	-
PA14_RS28015	77	53	0.688312	70	45	0.642857	25	12	0.48	23	13	0.565217	0.34889	0.0976552	PA14_68720	protein_coding	PaaI family thioesterase	-	-
PA14_RS04605	77	50	0.649351	109	76	0.697248	25	17	0.68	9	3	0.333333	0.41021	0.441454	PA14_11380	protein_coding	transcriptional regulator NrdR	GO:0006355, GO:0140110	-
PA14_RS09050	77	3	0.038961	101	2	0.019802	45	2	0.0444444	31	0	0	0.40289	0.795235	PA14_22350	protein_coding	cation acetate symporter	-	-
PA14_RS27475	77	0	0	97	2	0.0206186	36	0	0	29	0	0	13.3318	0.42265	PA14_67340	protein_coding	cytosine permease	-	-
PA14_RS16425	77	4	0.0519481	64	4	0.0625	60	0	0	40	0	0	15.8044	0.0083937	PA14_40510	protein_coding	cytochrome-c oxidase, cbb3-type subunit I	GO:0004129	pau00190, pau01100, pau02020
PA14_RS11635	76	4	0.0526316	71	9	0.126761	16	0	0	4	0	0	16.4528	0.136617	PA14_28590	protein_coding	type I methionyl aminopeptidase	GO:0036211	-
PA14_RS07100	76	15	0.197368	74	17	0.22973	13	3	0.230769	15	4	0.266667	-0.219942	0.282834	PA14_17660	protein_coding	DMT family transporter	-	-
PA14_RS12650	76	3	0.0394737	107	12	0.11215	9	0	0	9	0	0	16.2102	0.17225	PA14_30960	protein_coding	conjugal transfer protein TraG	-	pau03070
PA14_RS29300	76	24	0.315789	76	23	0.302632	17	9	0.529412	17	4	0.235294	-0.306315	0.668523	PA14_71960	protein_coding	ABC transporter permease	-	pau02010
PA14_RS05335	76	12	0.157895	96	25	0.260417	27	4	0.148148	15	4	0.266667	0.0121098	0.984224	PA14_13260	protein_coding	molybdenum cofactor biosynthesis protein B	GO:0006777, GO:0003824	pau00790, pau01100, pau01240, pau04122
PA14_RS27935	76	2	0.0263158	85	2	0.0235294	8	0	0	2	0	0	14.6052	0.00311031	PA14_68500	protein_coding	iron-containing alcohol dehydrogenase	-	-
PA14_RS06655	76	17	0.223684	100	7	0.07	56	5	0.0892857	39	1	0.025641	1.35354	0.394974	PA14_16610	protein_coding	hypothetical protein	-	-
PA14_RS12415	76	2	0.0263158	105	7	0.0666667	3	1	0.333333	10	2	0.2	-2.51998	0.0871882	PA14_30440	protein_coding	3-mercaptopropionate dioxygenase	-	-
PA14_RS24245	76	2	0.0263158	116	16	0.137931	73	7	0.0958904	45	5	0.111111	-0.333772	0.740796	PA14_59440	protein_coding	hypothetical protein	-	-
PA14_RS25575	76	15	0.197368	95	17	0.178947	24	0	0	18	4	0.222222	0.759935	0.560965	PA14_62580	protein_coding	3-methyl-2-oxobutanoate hydroxymethyltransferase	GO:0015940, GO:0003864	pau00770, pau01100, pau01110, pau01240
PA14_RS24000	76	28	0.368421	80	24	0.3	39	8	0.205128	31	7	0.225806	0.633286	0.0798822	PA14_58840	protein_coding	DUF1780 domain-containing protein	-	-
PA14_RS14340	76	1	0.0131579	75	1	0.0133333	20	0	0	12	0	0	13.6933	4.38548e-05	PA14_35230	protein_coding	MFS transporter	GO:0022857, GO:0055085	-
PA14_RS09265	76	13	0.171053	83	10	0.120482	18	0	0	16	1	0.0625	2.2217	0.104295	PA14_22860	protein_coding	SMC-Scp complex subunit ScpB	GO:0007059, GO:0005515	-
PA14_RS10140	76	11	0.144737	97	19	0.195876	20	1	0.05	9	1	0.111111	1.08007	0.153072	PA14_25000	protein_coding	lytic transglycosylase Slt	-	-
PA14_RS28825	76	2	0.0263158	108	2	0.0185185	40	0	0	32	0	0	14.4524	0.0289392	PA14_70780	protein_coding	peptidoglycan DD-metalloendopeptidase family protein	-	-
PA14_RS05140	76	9	0.118421	89	7	0.0786517	30	5	0.166667	29	3	0.103448	-0.454841	0.431221	PA14_12750	protein_coding	NYN domain-containing protein	-	-
PA14_RS27600	75	12	0.16	73	21	0.287671	14	2	0.142857	19	5	0.263158	0.140906	0.834405	PA14_67670	protein_coding	two-component system sensor histidine kinase NtrB	-	pau02020
PA14_RS02900	75	14	0.186667	50	8	0.16	8	0	0	7	0	0	17.4032	0.00586515	PA14_07240	protein_coding	hypothetical protein	-	-
PA14_RS11135	75	25	0.333333	68	21	0.308824	40	12	0.3	27	7	0.259259	0.199408	0.223357	PA14_27520	protein_coding	glutathione peroxidase	-	pau00480, pau01100
PA14_RS21285	75	44	0.586667	71	55	0.774648	20	11	0.55	10	7	0.7	0.123072	0.688945	PA14_52280	protein_coding	hypothetical protein	-	-
PA14_RS01360	75	1	0.0133333	83	4	0.0481928	9	1	0.111111	7	0	0	-0.852712	0.711697	PA14_03320	protein_coding	hypothetical protein	-	-
PA14_RS14525	75	8	0.106667	97	14	0.14433	11	1	0.0909091	6	1	0.166667	-0.0373289	0.945095	PA14_35730	protein_coding	hypothetical protein	-	-
PA14_RS12410	75	16	0.213333	70	14	0.2	1	0	0	6	3	0.5	-0.274621	0.878388	PA14_30430	protein_coding	rhodanese-related sulfurtransferase	-	-
PA14_RS29980	75	3	0.04	52	7	0.134615	18	1	0.0555556	18	2	0.111111	0.0672143	0.94884	PA14_03190	protein_coding	DUF2875 family protein	-	-
PA14_RS13175	75	2	0.0266667	53	0	0	3	0	0	4	0	0	13.7029	0.42265	PA14_32300	protein_coding	leucine-rich repeat-containing protein kinase family protein	-	-
PA14_RS13010	75	20	0.266667	72	20	0.277778	8	1	0.125	5	3	0.6	-0.413195	0.740496	PA14_31780	protein_coding	LysR family transcriptional regulator	-	-
PA14_RS10130	75	15	0.2	89	14	0.157303	60	8	0.133333	62	16	0.258065	-0.131486	0.820117	PA14_24980	protein_coding	MOSC domain-containing protein	-	-
PA14_RS26130	75	30	0.4	77	18	0.233766	11	4	0.363636	10	4	0.4	-0.268934	0.525079	PA14_63900	protein_coding	hemolysin III family protein	-	-
PA14_RS31550	75	2	0.0266667	81	5	0.0617284	18	0	0	7	0	0	15.4317	0.127846	PA14_32850	protein_coding	DUF6531 domain-containing protein	-	-
PA14_RS27745	75	0	0	60	2	0.0333333	2	0	0	0	0	0	14.0248	0.42265	PA14_68040	protein_coding	SDR family oxidoreductase	-	-
PA14_RS20340	75	24	0.32	88	30	0.340909	2	0	0	4	1	0.25	1.40252	0.243097	PA14_50070	protein_coding	TorF family putative porin	GO:0015288	-
PA14_RS17535	75	1	0.0133333	62	0	0	11	0	0	9	0	0	12.703	0.42265	PA14_43160	protein_coding	benzoate/H(+) symporter BenE family transporter	-	-
PA14_RS05175	75	12	0.16	48	4	0.0833333	20	4	0.2	10	3	0.3	-1.03899	0.17857	PA14_12850	protein_coding	GNAT family N-acetyltransferase	-	-
PA14_RS12020	75	26	0.346667	85	27	0.317647	11	2	0.181818	10	0	0	1.86936	0.11997	PA14_29470	protein_coding	class I SAM-dependent methyltransferase	-	-
PA14_RS08750	75	31	0.413333	92	49	0.532609	11	8	0.727273	5	2	0.4	-0.253012	0.654561	PA14_21710	protein_coding	GNAT family protein	-	-
PA14_RS06765	74	16	0.216216	67	23	0.343284	11	1	0.0909091	9	1	0.111111	1.46963	0.108804	PA14_16870	protein_coding	ABC transporter ATP-binding protein	-	-
PA14_RS11255	74	24	0.324324	45	16	0.355556	58	5	0.0862069	25	5	0.2	1.24822	0.0793056	PA14_27755	protein_coding	glutathione S-transferase	-	pau00480, pau01100
PA14_RS18820	74	34	0.459459	97	52	0.536082	24	16	0.666667	19	13	0.684211	-0.440342	0.0456142	PA14_46370	protein_coding	two-component system sensor histidine kinase	-	-
PA14_RS03240	74	10	0.135135	74	6	0.0810811	129	7	0.0542636	80	2	0.025	1.44772	0.155713	PA14_08070	protein_coding	phage tail sheath family protein	-	-
PA14_RS08360	74	39	0.527027	60	34	0.566667	12	9	0.75	10	7	0.7	-0.406844	0.0306045	PA14_20800	protein_coding	two-component system sensor histidine kinase HtpB	-	pau02020, pau02025
PA14_RS08810	74	3	0.0405405	74	2	0.027027	56	1	0.0178571	31	0	0	1.91971	0.156616	PA14_21840	protein_coding	transporter substrate-binding domain-containing protein	-	-
PA14_RS09390	74	7	0.0945946	71	3	0.0422535	16	0	0	13	0	0	16.0622	0.120427	PA14_23200	protein_coding	YciK family oxidoreductase	GO:0016491	-
PA14_RS29325	74	16	0.216216	92	14	0.152174	65	6	0.0923077	35	2	0.0571429	1.30155	0.09565	PA14_72020	protein_coding	glycosyltransferase	-	-
PA14_RS21220	74	54	0.72973	80	51	0.6375	24	17	0.708333	13	8	0.615385	0.0466599	0.771259	PA14_52120	protein_coding	hypothetical protein	-	-
PA14_RS19850	74	0	0	106	1	0.00943396	21	0	0	18	0	0	12.204	0.42265	PA14_48880	protein_coding	tyrosine-type recombinase/integrase	GO:0006310, GO:0015074, GO:0003677	-
PA14_RS00190	74	9	0.121622	86	6	0.0697674	10	1	0.1	12	3	0.25	-0.87084	0.42289	PA14_00460	protein_coding	trpBA operon transcriptional activator TrpI	-	-
PA14_RS29215	74	1	0.0135135	67	1	0.0149254	7	0	0	3	0	0	13.7957	0.00245559	PA14_71740	protein_coding	acetyl-CoA carboxylase biotin carboxylase subunit	GO:0005524	pau00020, pau00620, pau01100, pau01120, pau01200, pau01230
PA14_RS05580	74	0	0	73	3	0.0410959	19	0	0	14	1	0.0714286	-0.797477	0.748117	PA14_13870	protein_coding	ExeA family protein	-	-
PA14_RS18715	74	8	0.108108	64	12	0.1875	49	7	0.142857	16	1	0.0625	0.525546	0.508123	PA14_46110	protein_coding	sodium:solute symporter	-	-
PA14_RS05170	74	31	0.418919	74	27	0.364865	35	20	0.571429	27	9	0.333333	-0.207082	0.669338	PA14_12840	protein_coding	GNAT family N-acetyltransferase	-	-
PA14_RS00135	74	12	0.162162	75	20	0.266667	52	10	0.192308	35	10	0.285714	-0.156674	0.759135	PA14_00310	protein_coding	peptidylprolyl isomerase	-	-
PA14_RS13290	74	22	0.297297	78	17	0.217949	9	0	0	13	2	0.153846	1.74376	0.172067	PA14_32590	protein_coding	protein-disulfide reductase DsbD	-	-
PA14_RS24955	73	3	0.0410959	76	1	0.0131579	9	0	0	6	0	0	14.7275	0.19164	PA14_61090	protein_coding	class I SAM-dependent methyltransferase	-	-
PA14_RS12785	73	3	0.0410959	54	1	0.0185185	17	0	0	12	0	0	14.8634	0.118477	PA14_31240	protein_coding	MFS transporter	GO:0022857, GO:0055085	-
PA14_RS17770	73	33	0.452055	79	43	0.544304	25	21	0.84	15	12	0.8	-0.718958	0.0235454	PA14_43740	protein_coding	amidohydrolase family protein	GO:0016787	-
PA14_RS24115	73	6	0.0821918	82	4	0.0487805	45	3	0.0666667	26	1	0.0384615	0.317106	0.61438	PA14_59090	protein_coding	DUF2857 domain-containing protein	-	-
PA14_RS09580	73	45	0.616438	86	44	0.511628	18	12	0.666667	11	5	0.454545	0.00879255	0.97952	PA14_23630	protein_coding	thioesterase family protein	-	-
PA14_RS18060	73	1	0.0136986	74	1	0.0135135	49	0	0	42	0	0	13.7321	4.62738e-05	PA14_44440	protein_coding	heavy metal translocating P-type ATPase	-	-
PA14_RS18115	73	13	0.178082	56	1	0.0178571	14	2	0.142857	12	0	0	0.455828	0.827759	PA14_44560	protein_coding	NAD(P)/FAD-dependent oxidoreductase	-	-
PA14_RS10455	73	2	0.0273973	64	11	0.171875	8	1	0.125	7	0	0	0.672804	0.734935	PA14_25790	protein_coding	aminotransferase class V-fold PLP-dependent enzyme	-	-
PA14_RS11145	73	1	0.0136986	90	3	0.0333333	12	1	0.0833333	10	1	0.1	-1.96271	0.0338984	PA14_27550	protein_coding	two-component system sensor histidine kinase/response regulator SagS	-	pau02020, pau02025
PA14_RS15665	73	12	0.164384	101	20	0.19802	35	3	0.0857143	17	2	0.117647	0.833545	0.0755333	PA14_38550	protein_coding	maleylacetoacetate isomerase	GO:0016034, GO:0006572, GO:0006559	pau00350, pau00643, pau01100, pau01120
PA14_RS26590	73	17	0.232877	58	8	0.137931	5	1	0.2	2	0	0	0.890665	0.521088	PA14_65030	protein_coding	peptidoglycan DD-metalloendopeptidase family protein	-	-
PA14_RS27345	73	15	0.205479	60	20	0.333333	20	4	0.2	3	2	0.666667	-0.685691	0.567916	PA14_67010	protein_coding	methyl-accepting chemotaxis protein	GO:0016020, GO:0007165	pau02020, pau02030
PA14_RS12855	72	17	0.236111	50	17	0.34	17	2	0.117647	7	3	0.428571	0.0768687	0.935656	PA14_31380	protein_coding	SulP family inorganic anion transporter	-	-
PA14_RS11125	72	5	0.0694444	110	8	0.0727273	45	2	0.0444444	40	4	0.1	-0.0228799	0.971135	PA14_27500	protein_coding	pyridoxal phosphate-dependent aminotransferase	-	pau00220, pau00250, pau00290, pau01100, pau01110, pau01210, pau01230
PA14_RS11650	72	56	0.777778	55	46	0.836364	7	7	1	4	4	1	-0.309233	0.0222854	PA14_28610	protein_coding	hypothetical protein	-	-
PA14_RS16970	72	6	0.0833333	76	6	0.0789474	13	0	0	13	0	0	16.3081	0.000729661	PA14_41830	protein_coding	bifunctional phosphoserine phosphatase/homoserine phosphotransferase ThrH	-	pau00260, pau00680, pau01100, pau01110, pau01120, pau01200, pau01230
PA14_RS29285	72	0	0	64	1	0.015625	6	0	0	8	0	0	12.9318	0.42265	PA14_71920	protein_coding	glycosyltransferase family 1 protein	-	-
PA14_RS19855	72	2	0.0277778	63	0	0	16	0	0	8	0	0	13.7617	0.42265	PA14_48890	protein_coding	hypothetical protein	-	-
PA14_RS11605	72	5	0.0694444	95	5	0.0526316	4	0	0	7	0	0	15.8974	0.0184449	PA14_28530	protein_coding	YihY/virulence factor BrkB family protein	-	-
PA14_RS27425	72	1	0.0138889	107	2	0.0186916	17	0	0	8	0	0	13.9918	0.0210462	PA14_67220	protein_coding	type VI secrection system-dependent phospholipase D effector PldB	-	-
PA14_RS14090	71	11	0.15493	62	7	0.112903	18	5	0.277778	10	2	0.2	-0.835002	0.140811	PA14_34630	protein_coding	GntP family permease	-	-
PA14_RS30515	71	0	0	99	1	0.010101	35	0	0	27	1	0.037037	-1.87426	0.555556	PA14_35790	protein_coding	saccharopine dehydrogenase NADP-binding domain-containing protein	GO:0016491	pau01110
PA14_RS03005	71	5	0.0704225	81	7	0.0864198	22	0	0	4	0	0	16.259	0.0102435	PA14_07500	protein_coding	bifunctional diguanylate cyclase/phosphodiesterase	-	-
PA14_RS05165	71	1	0.0140845	53	1	0.0188679	24	0	0	20	1	0.05	-0.601513	0.766633	PA14_12820	protein_coding	transporter substrate-binding domain-containing protein	-	pau02020
PA14_RS04225	71	3	0.0422535	55	6	0.109091	9	0	0	13	0	0	16.2075	0.151831	PA14_10480	protein_coding	homoprotocatechuate degradation operon regulator HpaR	GO:0003700, GO:0045892	-
PA14_RS12895	71	15	0.211268	87	30	0.344828	34	25	0.735294	29	16	0.551724	-1.21063	0.0844279	PA14_31480	protein_coding	AraC family transcriptional regulator	-	-
PA14_RS29640	71	16	0.225352	73	30	0.410959	34	6	0.176471	16	4	0.25	0.577284	0.403482	PA14_72810	protein_coding	acyl-CoA thioesterase	-	-
PA14_RS21985	71	20	0.28169	74	25	0.337838	64	17	0.265625	41	15	0.365854	-0.0275645	0.926642	PA14_53980	protein_coding	2-methylaconitate cis-trans isomerase PrpF	GO:0019629	pau00640, pau01100
PA14_RS18640	71	10	0.140845	66	4	0.0606061	16	1	0.0625	8	0	0	1.68847	0.305214	PA14_45930	protein_coding	EAL domain-containing protein	-	-
PA14_RS07070	71	35	0.492958	70	31	0.442857	35	19	0.542857	21	8	0.380952	0.0186277	0.949974	PA14_17600	protein_coding	quorum-sensing-regulated virulence factor family protein	-	-
PA14_RS05550	70	10	0.142857	73	18	0.246575	87	9	0.103448	85	12	0.141176	0.670798	0.319867	PA14_13800	protein_coding	nitrate reductase subunit beta	GO:0009061, GO:0008940, GO:0009325	pau00910, pau01100, pau01120, pau02020
PA14_RS09355	70	8	0.114286	45	4	0.0888889	8	0	0	5	0	0	16.6324	0.0152681	PA14_23100	protein_coding	NUDIX hydrolase	-	-
PA14_RS05055	70	46	0.657143	51	23	0.45098	16	5	0.3125	8	6	0.75	0.0606554	0.933445	PA14_12540	protein_coding	pseudouridine synthase	GO:0001522, GO:0009982	-
PA14_RS13430	70	27	0.385714	90	40	0.444444	10	7	0.7	8	7	0.875	-0.923891	0.0562832	PA14_32930	protein_coding	hypothetical protein	-	-
PA14_RS01670	70	10	0.142857	71	9	0.126761	8	0	0	4	0	0	17.0406	0.00354532	PA14_04080	protein_coding	amino acid ABC transporter permease	-	pau02010
PA14_RS08730	70	9	0.128571	39	6	0.153846	3	1	0.333333	4	0	0	-0.239134	0.89292	PA14_21670	protein_coding	hypothetical protein	-	-
PA14_RS08190	70	46	0.657143	49	28	0.571429	9	4	0.444444	13	7	0.538462	0.321856	0.193232	PA14_20440	protein_coding	phosphonate metabolism protein/1,5-bisphosphokinase (PRPP-forming) PhnN	GO:0019634, GO:0003674	pau00030, pau01100
PA14_RS14555	70	8	0.114286	92	9	0.0978261	14	0	0	12	1	0.0833333	1.34784	0.26876	PA14_35800	protein_coding	three-Cys-motif partner protein TcmP	-	-
PA14_RS27075	70	37	0.528571	58	16	0.275862	32	11	0.34375	36	14	0.388889	0.134871	0.805998	PA14_66330	protein_coding	peptide-methionine (S)-S-oxide reductase MsrA	GO:0033744, GO:0008113, GO:0006979, GO:0030091	-
PA14_RS06135	70	2	0.0285714	77	0	0	37	0	0	11	0	0	13.8024	0.42265	PA14_15400	protein_coding	replication protein C, IncQ-type	-	-
PA14_RS20555	70	12	0.171429	57	10	0.175439	10	3	0.3	10	2	0.2	-0.527542	0.265631	PA14_50640	protein_coding	hypothetical protein	-	-
PA14_RS22320	70	6	0.0857143	51	2	0.0392157	10	1	0.1	7	0	0	0.321114	0.842158	PA14_54820	protein_coding	murein L,D-transpeptidase catalytic domain family protein	-	-
PA14_RS09525	70	5	0.0714286	82	0	0	14	1	0.0714286	14	1	0.0714286	-0.99998	0.42265	PA14_23520	protein_coding	MDR family MFS transporter	-	-
PA14_RS16120	70	7	0.1	58	5	0.0862069	10	0	0	14	3	0.214286	-0.202627	0.907929	PA14_39790	protein_coding	hypothetical protein	-	-
PA14_RS13995	70	4	0.0571429	66	5	0.0757576	31	2	0.0645161	24	2	0.0833333	-0.153781	0.629122	PA14_34330	protein_coding	FAD/NAD(P)-binding oxidoreductase	-	pau00920, pau01120
PA14_RS26585	70	16	0.228571	74	19	0.256757	16	7	0.4375	10	3	0.3	-0.60368	0.214231	PA14_65010	protein_coding	TIGR00730 family Rossman fold protein	-	-
PA14_RS03015	70	3	0.0428571	80	1	0.0125	22	0	0	9	0	0	14.7565	0.20979	PA14_07530	protein_coding	DNA primase	GO:0006269, GO:0003896	pau03030
PA14_RS27950	69	58	0.84058	96	69	0.71875	18	12	0.666667	9	6	0.666667	0.225888	0.204747	PA14_68550	protein_coding	LysR family transcriptional regulator	-	-
PA14_RS06020	69	51	0.73913	95	61	0.642105	26	20	0.769231	37	22	0.594595	0.0183006	0.938494	PA14_15120	protein_coding	copper chaperone PCu(A)C	-	-
PA14_RS06760	69	0	0	69	0	0	28	1	0.0357143	11	1	0.0909091	-15.9502	0.148748	PA14_16860	protein_coding	glycerol-3-phosphate 1-O-acyltransferase PlsB	GO:0004366, GO:0008654	pau00561, pau00564, pau01100, pau01110
PA14_RS08390	69	0	0	97	3	0.0309278	17	0	0	7	0	0	13.9167	0.42265	PA14_20870	protein_coding	patatin-like phospholipase PlpD	-	-
PA14_RS20060	69	9	0.130435	54	3	0.0555556	12	1	0.0833333	10	0	0	1.15824	0.456233	PA14_49380	protein_coding	succinyl-diaminopimelate desuccinylase	GO:0009014, GO:0009089	pau00300, pau01100, pau01120, pau01230
PA14_RS28795	69	15	0.217391	53	9	0.169811	16	0	0	11	2	0.181818	1.09058	0.388548	PA14_70720	protein_coding	chorismate lyase	GO:0005737, GO:0006744, GO:0008813	pau00130, pau01100, pau01110, pau01240
PA14_RS29550	69	11	0.15942	64	6	0.09375	23	2	0.0869565	14	2	0.142857	0.139642	0.811912	PA14_72590	protein_coding	zinc ABC transporter permease subunit ZnuB	GO:0042626, GO:0055085	pau02010
PA14_RS27305	69	19	0.275362	55	9	0.163636	21	3	0.142857	14	2	0.142857	0.61964	0.303695	PA14_66910	protein_coding	SCP2 domain-containing protein	-	-
PA14_RS14595	69	37	0.536232	82	43	0.52439	17	13	0.764706	8	7	0.875	-0.628525	0.0347907	PA14_35890	protein_coding	aspartate aminotransferase family protein	-	pau00260, pau01100, pau01120, pau01210, pau01230
PA14_RS05695	69	45	0.652174	72	28	0.388889	41	25	0.609756	23	6	0.26087	0.257932	0.734188	PA14_14270	protein_coding	hydrolase	-	-
PA14_RS21230	69	5	0.0724638	50	3	0.06	13	1	0.0769231	4	1	0.25	-1.30334	0.378938	PA14_52140	protein_coding	DUF2058 family protein	-	-
PA14_RS10155	69	28	0.405797	62	31	0.5	2	0	0	0	0	0	18.7888	0.0106436	PA14_25040	protein_coding	universal stress protein	-	-
PA14_RS11515	69	4	0.057971	65	2	0.0307692	5	0	0	6	0	0	15.4373	0.0825011	PA14_28350	protein_coding	alpha/beta hydrolase	-	-
PA14_RS12585	69	7	0.101449	41	3	0.0731707	48	2	0.0416667	30	1	0.0333333	1.21923	0.0775287	PA14_30840	protein_coding	ATP-binding protein	-	-
PA14_RS29110	68	21	0.308824	42	11	0.261905	15	4	0.266667	10	3	0.3	0.0103037	0.950161	PA14_71460	protein_coding	serine hydroxymethyltransferase	-	pau00260, pau00460, pau00630, pau00670, pau00680, pau01100, pau01110, pau01120, pau01200, pau01230, pau01240
PA14_RS08915	68	1	0.0147059	46	1	0.0217391	25	0	0	23	0	0	14.1535	0.035283	PA14_22060	protein_coding	patatin-like phospholipase family protein	-	-
PA14_RS05655	68	41	0.602941	80	39	0.4875	20	15	0.75	17	13	0.764706	-0.474125	0.0676883	PA14_14150	protein_coding	GIY-YIG nuclease family protein	-	-
PA14_RS03255	68	12	0.176471	66	7	0.106061	77	14	0.181818	56	10	0.178571	-0.351145	0.38444	PA14_08120	protein_coding	hypothetical protein	-	-
PA14_RS00360	68	0	0	96	1	0.0104167	20	0	0	9	0	0	12.3469	0.42265	PA14_00830	protein_coding	type VI secretion system-associated regulator TagR	-	-
PA14_RS02010	68	20	0.294118	49	11	0.22449	10	0	0	5	0	0	17.9843	0.0175524	PA14_04950	protein_coding	monofunctional biosynthetic peptidoglycan transglycosylase	GO:0016020, GO:0009274, GO:0009252	pau00550, pau01100
PA14_RS09815	68	20	0.294118	62	15	0.241935	31	7	0.225806	20	3	0.15	0.512384	0.223768	PA14_24240	protein_coding	rhomboid family intramembrane serine protease	GO:0004252, GO:0016020	-
PA14_RS16960	68	17	0.25	73	21	0.287671	10	3	0.3	5	0	0	0.841758	0.514173	PA14_41810	protein_coding	helix-turn-helix transcriptional regulator	-	-
PA14_RS26985	68	14	0.205882	44	7	0.159091	9	0	0	5	0	0	17.4774	0.0160421	PA14_66110	protein_coding	alpha-1,3-rhamnosyltransferase	-	-
PA14_RS18265	68	22	0.323529	105	24	0.228571	28	12	0.428571	24	5	0.208333	-0.206145	0.757441	PA14_44930	protein_coding	PAAR domain-containing protein	-	-
PA14_RS02825	68	16	0.235294	61	8	0.131148	25	6	0.24	16	3	0.1875	-0.22234	0.65284	PA14_07030	protein_coding	cytochrome c	GO:0005506, GO:0020037, GO:0009055	-
PA14_RS28370	68	61	0.897059	71	51	0.71831	104	90	0.865385	68	59	0.867647	-0.101434	0.578042	PA14_69600	protein_coding	TIGR02647 family protein	-	-
PA14_RS02630	68	40	0.588235	49	36	0.734694	14	9	0.642857	8	5	0.625	0.0613435	0.744804	PA14_06540	protein_coding	malonyl-ACP O-methyltransferase BioC	GO:0008171, GO:0009102	pau00780, pau01100, pau01240
PA14_RS26685	68	57	0.838235	64	53	0.828125	25	15	0.6	13	9	0.692308	0.36675	0.0564607	PA14_65270	protein_coding	protease modulator HflC	GO:0045861, GO:0003674, GO:0030288	-
PA14_RS05160	68	22	0.323529	79	30	0.379747	18	9	0.5	17	8	0.470588	-0.464767	0.0519814	PA14_12810	protein_coding	two-component system response regulator cyclic di-GMP-specific phosphodiesterase RocR	-	-
PA14_RS11490	67	0	0	82	15	0.182927	4	2	0.5	8	3	0.375	-2.258	0.0890144	PA14_28290	protein_coding	NUDIX hydrolase	-	-
PA14_RS30145	67	56	0.835821	69	63	0.913043	33	24	0.727273	31	24	0.774194	0.220046	0.111524	PA14_14540	protein_coding	Com family DNA-binding transcriptional regulator	-	-
PA14_RS20260	67	11	0.164179	60	7	0.116667	9	1	0.111111	22	6	0.272727	-0.450718	0.603175	PA14_49890	protein_coding	diguanylate cyclase TpbB	-	pau02025
PA14_RS22895	67	7	0.104478	43	7	0.162791	5	0	0	4	1	0.25	0.0963599	0.952488	PA14_56100	protein_coding	RDD family protein	-	-
PA14_RS07910	67	3	0.0447761	59	1	0.0169492	23	5	0.217391	14	1	0.0714286	-2.2262	0.266026	PA14_19730	protein_coding	SDR family oxidoreductase	-	-
PA14_RS31195	67	10	0.149254	75	21	0.28	14	0	0	13	3	0.230769	0.895374	0.53229	-	protein_coding	hypothetical protein	-	-
PA14_RS16630	67	4	0.0597015	57	3	0.0526316	46	3	0.0652174	20	1	0.05	-0.0365751	0.87934	PA14_41030	protein_coding	nuclear transport factor 2 family protein	-	-
PA14_RS05360	67	31	0.462687	56	21	0.375	18	10	0.555556	8	4	0.5	-0.333519	0.170693	PA14_13330	protein_coding	alkaline phosphatase	-	pau00790, pau01100, pau01240, pau02020
PA14_RS19960	67	3	0.0447761	74	0	0	24	0	0	21	0	0	14.4505	0.42265	PA14_49150	protein_coding	AraC family transcriptional regulator	-	-
PA14_RS25695	67	0	0	51	1	0.0196078	10	0	0	5	0	0	13.2593	0.42265	PA14_62860	protein_coding	ATP-dependent zinc metalloprotease FtsH	GO:0004176, GO:0006508, GO:0004222	-
PA14_RS08310	67	4	0.0597015	75	6	0.08	58	1	0.0172414	34	0	0	3.01825	0.0441862	PA14_20680	protein_coding	MFS transporter	-	-
PA14_RS22230	67	1	0.0149254	76	10	0.131579	62	1	0.016129	38	1	0.0263158	1.78723	0.467948	PA14_54620	protein_coding	CoA-acylating methylmalonate-semialdehyde dehydrogenase	-	pau00280, pau00410, pau00562, pau00640, pau01100, pau01200
PA14_RS28510	67	0	0	68	1	0.0147059	7	0	0	7	0	0	12.8443	0.42265	PA14_69950	protein_coding	acetyl-CoA hydrolase/transferase family protein	-	-
PA14_RS25315	67	5	0.0746269	59	1	0.0169492	14	0	0	6	0	0	15.4827	0.25327	PA14_61960	protein_coding	Mks condensin complex protein MksB	-	-
PA14_RS06990	67	26	0.38806	66	29	0.439394	12	6	0.5	12	5	0.416667	-0.147718	0.458252	PA14_17420	protein_coding	2-C-methyl-D-erythritol 2,4-cyclodiphosphate synthase	GO:0019288, GO:0008685	pau00900, pau01100, pau01110
PA14_RS04315	67	0	0	44	0	0	14	1	0.0714286	11	5	0.454545	-18.0046	0.303456	PA14_10700	protein_coding	bacteriophytochrome BphP	-	-
PA14_RS12820	66	13	0.19697	74	23	0.310811	15	0	0	6	2	0.333333	0.607236	0.669483	PA14_31300	protein_coding	hypothetical protein	-	pau02024, pau02025
PA14_RS17405	66	39	0.590909	44	21	0.477273	20	12	0.6	8	5	0.625	-0.197624	0.310103	PA14_42860	protein_coding	bacteriohemerythrin	GO:0046872	-
PA14_RS02955	66	49	0.742424	50	39	0.78	8	6	0.75	5	3	0.6	0.173411	0.380849	PA14_07370	protein_coding	YqaE/Pmp3 family membrane protein	-	-
PA14_RS14515	66	10	0.151515	73	5	0.0684932	5	0	0	5	1	0.2	0.137557	0.934804	PA14_35710	protein_coding	hypothetical protein	-	-
PA14_RS02435	66	39	0.590909	76	43	0.565789	17	11	0.647059	12	8	0.666667	-0.183651	0.0388017	PA14_06060	protein_coding	two-component system response regulator CreB	GO:0000160, GO:0003677, GO:0006355	pau02020
PA14_RS23495	66	3	0.0454545	66	1	0.0151515	7	1	0.142857	7	0	0	-1.23701	0.630003	PA14_57630	protein_coding	GlxA family transcriptional regulator	-	-
PA14_RS27930	66	16	0.242424	66	12	0.181818	55	4	0.0727273	33	4	0.121212	1.12927	0.0972828	PA14_68490	protein_coding	thioesterase family protein	-	-
PA14_RS11505	66	18	0.272727	67	23	0.343284	12	0	0	7	4	0.571429	0.108382	0.94533	PA14_28320	protein_coding	TetR/AcrR family transcriptional regulator	-	-
PA14_RS24125	66	31	0.469697	62	20	0.322581	54	27	0.5	35	18	0.514286	-0.356385	0.271937	PA14_59120	protein_coding	hypothetical protein	-	-
PA14_RS01200	66	22	0.333333	60	14	0.233333	15	5	0.333333	5	2	0.4	-0.371968	0.29986	PA14_03010	protein_coding	TetR/AcrR family transcriptional regulator	-	-
PA14_RS24855	66	4	0.0606061	58	0	0	4	0	0	8	0	0	14.8872	0.42265	PA14_60830	protein_coding	multidrug efflux RND transporter permease subunit MexD	-	-
PA14_RS05350	66	10	0.151515	111	28	0.252252	31	7	0.225806	29	6	0.206897	-0.0998522	0.80424	PA14_13300	protein_coding	U32 family peptidase	GO:0006744	-
PA14_RS20395	65	6	0.0923077	47	1	0.0212766	8	1	0.125	5	0	0	-0.138162	0.943943	PA14_50250	protein_coding	flagellar export chaperone FliS	GO:0001539, GO:0009288	pau02040
PA14_RS20245	65	4	0.0615385	56	0	0	329	0	0	174	1	0.00574713	3.42012	0.461968	PA14_49850	protein_coding	DUF2025 family protein	-	-
PA14_RS10655	65	5	0.0769231	51	7	0.137255	7	0	0	3	0	0	16.7085	0.0710021	PA14_26270	protein_coding	LysR substrate-binding domain-containing protein	-	-
PA14_RS07880	65	30	0.461538	75	47	0.626667	2	1	0.5	1	1	1	-0.463011	0.516074	PA14_19670	protein_coding	LysR family transcriptional regulator	-	-
PA14_RS03995	65	2	0.0307692	97	2	0.0206186	46	0	0	28	0	0	14.6492	0.0368738	PA14_09900	protein_coding	protease IV	-	-
PA14_RS24220	65	13	0.2	80	18	0.225	22	3	0.136364	27	7	0.259259	0.103336	0.836591	PA14_59350	protein_coding	shufflon system plasmid conjugative transfer pilus tip adhesin PilV	-	-
PA14_RS26755	65	7	0.107692	58	12	0.206897	26	3	0.115385	10	1	0.1	0.546548	0.427223	PA14_65470	protein_coding	HDOD domain-containing protein	-	-
PA14_RS18195	65	22	0.338462	114	32	0.280702	90	40	0.444444	39	22	0.564103	-0.703885	0.0993825	PA14_44760	protein_coding	xanthine dehydrogenase accessory protein XdhC	GO:0065003, GO:0043546, GO:0009115	-
PA14_RS25725	64	7	0.109375	81	7	0.0864198	51	1	0.0196078	22	1	0.0454545	1.58942	0.0633483	PA14_62920	protein_coding	leucine efflux protein LeuE	GO:0006865	-
PA14_RS09635	64	42	0.65625	39	26	0.666667	43	38	0.883721	27	22	0.814815	-0.360569	0.0327407	PA14_23770	protein_coding	class I SAM-dependent methyltransferase	-	-
PA14_RS03070	64	8	0.125	68	16	0.235294	14	1	0.0714286	16	0	0	2.33457	0.158998	PA14_07680	protein_coding	PrkA family serine protein kinase	GO:0004672	-
PA14_RS15890	64	6	0.09375	44	0	0	12	0	0	8	0	0	15.5166	0.42265	PA14_39140	protein_coding	hypothetical protein	-	-
PA14_RS03140	64	14	0.21875	85	17	0.2	20	7	0.35	23	2	0.0869565	-0.0614003	0.95124	PA14_07850	protein_coding	ABC transporter substrate-binding protein	-	pau02024
PA14_RS09720	64	1	0.015625	50	3	0.06	37	1	0.027027	39	2	0.0512821	-0.050315	0.962497	PA14_24010	protein_coding	GspF family T2SS innner membrane protein variant XcpS	-	pau03070
PA14_RS23165	64	4	0.0625	67	13	0.19403	10	0	0	4	0	0	16.9688	0.19043	PA14_56840	protein_coding	c-type cytochrome	GO:0020037, GO:0009055	-
PA14_RS07110	64	39	0.609375	43	23	0.534884	23	15	0.652174	15	11	0.733333	-0.276001	0.15994	PA14_17675	protein_coding	diacylglycerol kinase	-	pau00561, pau00564, pau01100, pau01110
PA14_RS29375	64	0	0	77	1	0.012987	10	0	0	10	0	0	12.665	0.42265	PA14_72140	protein_coding	AEC family transporter	-	-
PA14_RS09070	64	10	0.15625	68	13	0.191176	10	0	0	11	0	0	17.4064	0.00995544	PA14_22410	protein_coding	GNAT family N-acetyltransferase	-	-
PA14_RS06490	64	27	0.421875	42	16	0.380952	59	41	0.694915	27	20	0.740741	-0.838547	0.00929427	PA14_16200	protein_coding	phospholipase D-like domain-containing protein	-	-
PA14_RS20680	64	18	0.28125	44	6	0.136364	13	10	0.769231	11	3	0.272727	-1.31905	0.350775	PA14_50900	protein_coding	YchJ family protein	-	-
PA14_RS11930	63	8	0.126984	82	26	0.317073	33	5	0.151515	25	6	0.24	0.181677	0.825525	PA14_29260	protein_coding	AraC family transcriptional regulator	-	-
PA14_RS05635	63	10	0.15873	74	19	0.256757	75	34	0.453333	67	24	0.358209	-0.96586	0.101209	PA14_14100	protein_coding	amino acid ABC transporter substrate-binding protein	-	pau02010
PA14_RS16685	63	14	0.222222	84	36	0.428571	131	72	0.549618	117	56	0.478632	-0.659918	0.22582	PA14_41170	protein_coding	enoyl-ACP reductase FabI	-	pau00061, pau00780, pau01100, pau01110, pau01212, pau01240
PA14_RS15810	63	21	0.333333	64	16	0.25	6	3	0.5	3	0	0	0.222392	0.88453	PA14_38930	protein_coding	response regulator AgmR	-	-
PA14_RS04825	63	1	0.015873	99	4	0.040404	20	0	0	7	0	0	14.7803	0.148748	PA14_11930	protein_coding	LrgB family protein	-	-
PA14_RS11880	63	18	0.285714	77	26	0.337662	24	10	0.416667	18	5	0.277778	-0.155755	0.67904	PA14_29150	protein_coding	GFA family protein	-	-
PA14_RS10450	63	13	0.206349	58	11	0.189655	21	9	0.428571	16	1	0.0625	-0.310415	0.819569	PA14_25780	protein_coding	TatD family hydrolase	-	-
PA14_RS05345	63	5	0.0793651	81	6	0.0740741	21	0	0	18	1	0.0555556	1.46563	0.221527	PA14_13290	protein_coding	U32 family peptidase	-	-
PA14_RS31500	63	33	0.52381	51	21	0.411765	5	1	0.2	6	3	0.5	0.418496	0.538536	-	protein_coding	hypothetical protein	-	-
PA14_RS08000	62	25	0.403226	53	31	0.584906	1	0	0	2	2	1	-0.0172251	0.991743	PA14_19990	protein_coding	RNA polymerase sigma factor	-	-
PA14_RS21345	62	22	0.354839	61	20	0.327869	0	0	0	0	0	0	18.3809	0.00155694	PA14_52430	protein_coding	DUF1456 family protein	-	-
PA14_RS27335	62	10	0.16129	60	12	0.2	38	1	0.0263158	24	2	0.0833333	1.72025	0.0674977	PA14_66980	protein_coding	twin-arginine translocase subunit TatC	GO:0015628, GO:0005886	pau03060, pau03070
PA14_RS30605	62	26	0.419355	48	25	0.520833	8	5	0.625	9	3	0.333333	-0.027578	0.958488	PA14_40080	protein_coding	hypothetical protein	-	-
PA14_RS23270	62	41	0.66129	48	34	0.708333	6	5	0.833333	5	4	0.8	-0.254039	0.0446249	PA14_57070	protein_coding	DUF481 domain-containing protein	-	-
PA14_RS24590	62	13	0.209677	54	12	0.222222	49	6	0.122449	33	1	0.030303	1.49949	0.0953719	PA14_60260	protein_coding	two-component system response regulator PilR	-	pau02020
PA14_RS19690	62	1	0.016129	38	8	0.210526	22	1	0.0454545	10	0	0	2.31795	0.459875	PA14_48520	protein_coding	murein transglycosylase A	-	-
PA14_RS17305	62	13	0.209677	63	10	0.15873	1	0	0	3	2	0.666667	-0.855659	0.699179	PA14_42630	protein_coding	SctS family type III secretion system export apparatus subunit PscS	-	pau03070
PA14_RS04650	62	2	0.0322581	63	4	0.0634921	10	1	0.1	8	0	0	-0.0626524	0.971327	PA14_11490	protein_coding	TIGR02281 family clan AA aspartic protease	-	-
PA14_RS08270	62	1	0.016129	66	0	0	40	0	0	22	0	0	12.9776	0.42265	PA14_20590	protein_coding	transcriptional antitermination factor AmiR	-	-
PA14_RS08525	62	2	0.0322581	56	3	0.0535714	3	0	0	6	0	0	15.3892	0.0564895	PA14_21180	protein_coding	NAD(P)-dependent oxidoreductase	-	pau00280, pau01100
PA14_RS07095	62	1	0.016129	55	1	0.0181818	3	0	0	1	0	0	14.0665	0.00356041	PA14_17650	protein_coding	DTW domain-containing protein	-	-
PA14_RS07675	62	18	0.290323	76	11	0.144737	1	0	0	2	1	0.5	-0.200715	0.912163	PA14_19150	protein_coding	carboxylate/amino acid/amine transporter	GO:0016020	-
PA14_RS11155	62	17	0.274194	69	19	0.275362	19	7	0.368421	15	3	0.2	-0.0486937	0.921045	PA14_27570	protein_coding	GAF domain-containing protein	-	pau00270, pau01100
PA14_RS06830	62	34	0.548387	73	44	0.60274	12	10	0.833333	21	13	0.619048	-0.335373	0.30613	PA14_17030	protein_coding	succinyldiaminopimelate transaminase	GO:0009016, GO:0019877	pau00300, pau01100, pau01120, pau01230
PA14_RS02650	62	15	0.241935	52	8	0.153846	34	1	0.0294118	24	0	0	3.75015	0.0586585	PA14_06620	protein_coding	acyl-CoA dehydrogenase C-terminal domain-containing protein	-	pau00920, pau01100
PA14_RS21555	62	2	0.0322581	49	2	0.0408163	9	0	0	2	0	0	15.1571	0.0134405	PA14_52930	protein_coding	LysR family transcriptional regulator	-	-
PA14_RS16390	62	33	0.532258	52	29	0.557692	13	5	0.384615	8	5	0.625	0.110456	0.771233	PA14_40410	protein_coding	molybdate ABC transporter permease subunit	GO:0055052, GO:0015689, GO:0015412, GO:0005886	pau02010
PA14_RS25655	61	0	0	55	2	0.0363636	9	0	0	3	0	0	14.1503	0.42265	PA14_62770	protein_coding	transcription termination factor NusA	GO:0006353	-
PA14_RS18235	61	39	0.639344	81	47	0.580247	45	23	0.511111	31	19	0.612903	0.117737	0.502063	PA14_44860	protein_coding	ureidoglycolate lyase	-	pau00230, pau01100
PA14_RS07480	61	48	0.786885	55	47	0.854545	14	13	0.928571	7	7	1	-0.232578	0.100088	PA14_18670	protein_coding	bacterioferritin BfrB	-	pau00860
PA14_RS30280	61	0	0	66	2	0.030303	17	0	0	2	0	0	13.8873	0.42265	PA14_22240	protein_coding	hypothetical protein	-	-
PA14_RS31610	61	6	0.0983607	40	10	0.25	107	19	0.17757	63	6	0.0952381	0.352692	0.704237	-	protein_coding	colicin-like pore-forming protein	GO:0019835, GO:0050829, GO:0016020	-
PA14_RS03850	61	19	0.311475	75	29	0.386667	490	349	0.712245	300	202	0.673333	-0.988894	0.0148312	PA14_09490	protein_coding	phenazine-1-carboxylate N-methyltransferase PhzM	-	pau00405, pau01100, pau01110
PA14_RS05705	61	10	0.163934	68	11	0.161765	11	1	0.0909091	14	2	0.142857	0.47847	0.219062	PA14_14290	protein_coding	glutathione S-transferase	-	-
PA14_RS01145	61	26	0.42623	37	20	0.540541	49	19	0.387755	45	17	0.377778	0.336708	0.221562	PA14_02850	protein_coding	4-carboxymuconolactone decarboxylase	GO:0047575	pau00362, pau01100, pau01120, pau01220
PA14_RS19195	61	18	0.295082	67	25	0.373134	7	1	0.142857	8	3	0.375	0.36776	0.601791	PA14_47230	protein_coding	MFS transporter	-	-
PA14_RS14540	61	2	0.0327869	48	2	0.0416667	14	0	0	4	0	0	15.1841	0.0139279	PA14_35760	protein_coding	GNAT family N-acetyltransferase	-	-
PA14_RS18760	61	6	0.0983607	114	23	0.201754	21	1	0.047619	11	0	0	2.65585	0.156799	PA14_46240	protein_coding	DUF3772 domain-containing protein	-	-
PA14_RS11455	61	21	0.344262	60	13	0.216667	13	4	0.307692	11	7	0.636364	-0.751052	0.390707	PA14_28210	protein_coding	type IV secretion system toxin Tse4	-	-
PA14_RS01645	61	8	0.131148	59	6	0.101695	19	0	0	9	0	0	16.829	0.0156261	PA14_04030	protein_coding	alpha/beta hydrolase	-	-
PA14_RS01390	61	4	0.0655738	58	1	0.0172414	22	0	0	17	0	0	15.3376	0.228763	-	protein_coding	helix-turn-helix transcriptional regulator	-	-
PA14_RS05105	61	36	0.590164	49	31	0.632653	10	9	0.9	6	4	0.666667	-0.357489	0.284162	PA14_12670	protein_coding	endonuclease/exonuclease/phosphatase family protein	-	-
PA14_RS13465	61	16	0.262295	68	23	0.338235	18	1	0.0555556	14	3	0.214286	1.15412	0.200963	PA14_33030	protein_coding	L-serine ammonia-lyase	GO:0009063, GO:0003941, GO:0051539	pau00260, pau00270, pau01100, pau01110, pau01200, pau01230
PA14_RS04460	61	1	0.0163934	59	4	0.0677966	22	6	0.272727	23	1	0.0434783	-1.90912	0.427473	PA14_11060	protein_coding	fimbrial protein	-	-
PA14_RS28935	60	2	0.0333333	59	2	0.0338983	18	0	0	18	1	0.0555556	0.2752	0.85301	PA14_71070	protein_coding	GlxA family transcriptional regulator	-	-
PA14_RS14195	60	6	0.1	51	9	0.176471	83	8	0.0963855	69	2	0.0289855	1.14091	0.276465	PA14_34870	protein_coding	glycosyl hydrolase family 18 protein	GO:0005975	pau00520, pau01100
PA14_RS10335	60	17	0.283333	50	7	0.14	14	1	0.0714286	9	3	0.333333	0.0647203	0.956058	PA14_25500	protein_coding	biopolymer transporter ExbD	-	-
PA14_RS22830	60	53	0.883333	68	59	0.867647	30	29	0.966667	16	15	0.9375	-0.120997	0.0436973	PA14_55940	protein_coding	type 4b pilus Flp major pilin	-	-
PA14_RS14200	60	6	0.1	67	8	0.119403	18	0	0	20	0	0	16.7432	0.00773025	PA14_34880	protein_coding	GntR family transcriptional regulator	-	-
PA14_RS08990	60	2	0.0333333	39	3	0.0769231	9	0	0	7	0	0	15.7505	0.127162	PA14_22190	protein_coding	hypothetical protein	-	-
PA14_RS09215	60	56	0.933333	59	47	0.79661	7	2	0.285714	6	5	0.833333	0.628453	0.392242	PA14_22720	protein_coding	hypothetical protein	-	-
PA14_RS14175	60	6	0.1	78	2	0.025641	145	8	0.0551724	98	4	0.0408163	0.388363	0.733176	PA14_34820	protein_coding	TauD/TfdA family dioxygenase	-	-
PA14_RS17055	60	18	0.3	97	37	0.381443	13	5	0.384615	5	1	0.2	0.221105	0.678678	PA14_42020	protein_coding	glutathione S-transferase N-terminal domain-containing protein	GO:0005515, GO:0006749	-
PA14_RS30270	60	17	0.283333	63	18	0.285714	10	0	0	5	3	0.6	-0.0764129	0.963547	-	protein_coding	DUF3277 family protein	-	-
PA14_RS08845	60	6	0.1	55	8	0.145455	21	0	0	12	0	0	16.9051	0.0326246	PA14_21900	protein_coding	HAD family phosphatase	-	-
PA14_RS07460	60	1	0.0166667	50	0	0	9	0	0	9	0	0	13.0249	0.42265	PA14_18630	protein_coding	autotransporter domain-containing protein	-	-
PA14_RS15255	60	8	0.133333	79	17	0.21519	10	0	0	3	1	0.333333	0.0642888	0.968722	PA14_37490	protein_coding	TonB-dependent receptor	-	-
PA14_RS11340	60	5	0.0833333	45	1	0.0222222	10	1	0.1	8	0	0	0.078001	0.966499	PA14_27960	protein_coding	transaldolase	GO:0006098, GO:0004801	pau00030, pau01100, pau01110, pau01120, pau01200, pau01230
PA14_RS21595	59	11	0.186441	56	7	0.125	25	3	0.12	19	2	0.105263	0.467342	0.305806	PA14_53030	protein_coding	alternative ribosome rescue aminoacyl-tRNA hydrolase ArfB	GO:0006415, GO:0003747	-
PA14_RS24465	59	38	0.644068	67	29	0.432836	26	19	0.730769	18	15	0.833333	-0.538445	0.173692	PA14_59950	protein_coding	hypothetical protein	-	-
PA14_RS12875	59	8	0.135593	37	3	0.0810811	6	1	0.166667	4	0	0	0.378558	0.802327	PA14_31430	protein_coding	stress response facilitator SrfA	-	-
PA14_RS08555	59	7	0.118644	70	2	0.0285714	10	3	0.3	13	2	0.153846	-1.62426	0.216008	PA14_21250	protein_coding	alpha-ketoglutarate-dependent dioxygenase AlkB	-	-
PA14_RS01380	59	4	0.0677966	45	6	0.133333	16	1	0.0625	10	2	0.2	-0.384186	0.726007	PA14_03360	protein_coding	YaaW family protein	-	-
PA14_RS02405	59	23	0.389831	51	22	0.431373	15	6	0.4	11	5	0.454545	-0.0574181	0.674822	PA14_05970	protein_coding	ATP-dependent zinc protease	-	-
PA14_RS09125	59	28	0.474576	63	23	0.365079	25	12	0.48	20	10	0.5	-0.222983	0.334522	PA14_22530	protein_coding	glutathione binding-like protein	-	pau00480, pau01100
PA14_RS20110	59	28	0.474576	26	13	0.5	14	10	0.714286	14	7	0.5	-0.31726	0.382287	PA14_49530	protein_coding	DUF2195 family protein	-	-
PA14_RS05005	59	12	0.20339	40	4	0.1	9	0	0	3	0	0	17.2108	0.0991594	PA14_12390	protein_coding	glutamate-1-semialdehyde 2,1-aminomutase	GO:0042286, GO:0005737, GO:0006779	pau00860, pau01100, pau01110, pau01120, pau01240
PA14_RS26330	59	30	0.508475	60	41	0.683333	4	1	0.25	5	3	0.6	0.487616	0.474443	PA14_64440	protein_coding	oxaloacetate decarboxylase	-	pau00620, pau01100
PA14_RS28475	59	1	0.0169492	54	1	0.0185185	25	0	0	18	0	0	14.1143	0.00195214	PA14_69870	protein_coding	phosphorylcholine phosphatase	-	-
PA14_RS24655	59	1	0.0169492	64	3	0.046875	22	1	0.0454545	16	1	0.0625	-0.758231	0.328554	PA14_60370	protein_coding	isoleucine--tRNA ligase	GO:0005737, GO:0004822, GO:0006428	pau00970
PA14_RS29365	59	2	0.0338983	68	1	0.0147059	40	4	0.1	20	1	0.05	-1.62577	0.198841	PA14_72110	protein_coding	DUF4105 domain-containing protein	-	-
PA14_RS28195	59	13	0.220339	88	20	0.227273	17	2	0.117647	16	1	0.0625	1.31306	0.040574	PA14_69170	protein_coding	acyltransferase family protein	-	-
PA14_RS18170	59	1	0.0169492	60	0	0	7	0	0	4	0	0	13.0491	0.42265	PA14_44680	protein_coding	chromosome segregation protein SMC	GO:0030261, GO:0007059, GO:0005524	-
PA14_RS03330	59	6	0.101695	69	10	0.144928	105	13	0.12381	78	15	0.192308	-0.358153	0.481319	PA14_08300	protein_coding	phage tail protein	-	-
PA14_RS03790	59	12	0.20339	57	9	0.157895	155	37	0.23871	100	23	0.23	-0.375557	0.146222	PA14_09340	protein_coding	Fe(3+)-pyochelin receptor FptA	-	-
PA14_RS25800	59	5	0.0847458	67	7	0.104478	36	5	0.138889	20	3	0.15	-0.610419	0.0479429	PA14_63100	protein_coding	FAD-binding and (Fe-S)-binding domain-containing protein	-	pau00620, pau01100
PA14_RS09505	59	4	0.0677966	56	1	0.0178571	24	0	0	12	0	0	15.3863	0.228453	PA14_23480	protein_coding	ComEA family DNA-binding protein	-	-
PA14_RS28500	59	28	0.474576	51	21	0.411765	16	4	0.25	9	5	0.555556	0.137877	0.819873	PA14_69925	protein_coding	thiamine pyrophosphate-binding protein	GO:0030976	pau00620, pau01100
PA14_RS04500	59	2	0.0338983	60	4	0.0666667	31	0	0	30	0	0	15.6178	0.0917895	PA14_11140	protein_coding	non-ribosomal peptide synthetase	-	-
PA14_RS12910	58	12	0.206897	58	16	0.275862	81	16	0.197531	79	11	0.139241	0.51953	0.247331	PA14_31530	protein_coding	acetyl-CoA C-acyltransferase	GO:0006631, GO:0003985	pau00071, pau00280, pau00310, pau00362, pau00380, pau00620, pau00630, pau00650, pau00900, pau01100, pau01110, pau01120, pau01200, pau01212, pau02020
PA14_RS09565	58	48	0.827586	37	16	0.432432	5	3	0.6	4	1	0.25	0.567909	0.518593	PA14_23590	protein_coding	TetR/AcrR family transcriptional regulator	-	-
PA14_RS12205	58	2	0.0344828	52	8	0.153846	12	0	0	7	0	0	16.5229	0.255349	PA14_29930	protein_coding	NADH-quinone oxidoreductase subunit NuoH	-	pau00190, pau01100
PA14_RS05320	58	15	0.258621	105	36	0.342857	17	2	0.117647	22	4	0.181818	1.00612	0.104096	PA14_13230	protein_coding	cyclic pyranopterin monophosphate synthase MoaC	GO:0006777, GO:0003824	pau00790, pau01100, pau01240, pau04122
PA14_RS28840	58	1	0.0172414	42	0	0	2	0	0	2	0	0	13.0738	0.42265	PA14_70810	protein_coding	phosphate ABC transporter ATP-binding protein PstB	GO:0055052, GO:0015415, GO:0009898, GO:0005524	pau02010
PA14_RS25890	58	12	0.206897	65	10	0.153846	2	1	0.5	3	1	0.333333	-1.20792	0.11402	PA14_63300	protein_coding	nucleotide pyrophosphohydrolase	-	-
PA14_RS17760	58	1	0.0172414	63	2	0.031746	8	0	0	6	0	0	14.5802	0.0776014	PA14_43720	protein_coding	helix-turn-helix domain-containing protein	-	-
PA14_RS02380	58	4	0.0689655	52	6	0.115385	25	0	0	16	0	0	16.4921	0.0579464	PA14_05890	protein_coding	slipin family protein	-	-
PA14_RS29025	58	0	0	55	1	0.0181818	12	0	0	18	0	0	13.1504	0.42265	PA14_71260	protein_coding	dimethylglycine demethylation protein DgcA	-	pau00260, pau01100
PA14_RS24490	58	5	0.0862069	57	5	0.0877193	28	7	0.25	25	2	0.08	-0.923983	0.45551	PA14_60000	protein_coding	integrating conjugative element protein	-	-
PA14_RS22040	58	1	0.0172414	70	1	0.0142857	23	0	0	13	0	0	13.9444	0.00867486	PA14_54130	protein_coding	LysR substrate-binding domain-containing protein	-	-
PA14_RS29605	57	1	0.0175439	60	0	0	9	3	0.333333	5	0	0	-4.24777	0.443978	PA14_72740	protein_coding	sensor histidine kinase	-	pau02020
PA14_RS10560	57	39	0.684211	43	18	0.418605	18	10	0.555556	8	1	0.125	0.696405	0.491715	PA14_26050	protein_coding	nucleobase:cation symporter-2 family protein	-	-
PA14_RS02785	57	6	0.105263	62	8	0.129032	14	0	0	10	1	0.1	1.22831	0.321404	PA14_06950	protein_coding	helix-turn-helix transcriptional regulator	-	-
PA14_RS21930	57	10	0.175439	53	9	0.169811	7	1	0.142857	11	0	0	1.27306	0.292534	PA14_53850	protein_coding	aldo/keto reductase	-	-
PA14_RS11920	57	18	0.315789	55	18	0.327273	35	10	0.285714	26	8	0.307692	0.115937	0.183167	PA14_29240	protein_coding	hydrolase	-	-
PA14_RS16240	57	18	0.315789	41	21	0.512195	18	5	0.277778	7	3	0.428571	0.229222	0.671882	PA14_40070	protein_coding	glutathione S-transferase	-	pau00480, pau01100
PA14_RS04660	57	9	0.157895	50	2	0.04	13	3	0.230769	9	3	0.333333	-1.51121	0.143816	PA14_11520	protein_coding	hypothetical protein	-	-
PA14_RS25445	57	30	0.526316	55	24	0.436364	18	9	0.5	12	3	0.25	0.360164	0.507411	PA14_62260	protein_coding	cAMP-binding protein CbpA	-	-
PA14_RS15150	57	24	0.421053	45	11	0.244444	1	1	1	3	1	0.333333	-1.00253	0.435025	PA14_37200	protein_coding	hypothetical protein	-	-
PA14_RS20255	57	2	0.0350877	42	0	0	10	0	0	7	0	0	14.0988	0.42265	PA14_49880	protein_coding	diguanylate cyclase inhibitor YfiR	-	-
PA14_RS23275	57	47	0.824561	44	33	0.75	7	3	0.428571	5	2	0.4	0.92625	0.0112636	PA14_57080	protein_coding	MGMT family protein	-	-
PA14_RS11045	57	10	0.175439	59	5	0.0847458	21	3	0.142857	0	0	0	0.864952	0.559779	PA14_27310	protein_coding	winged helix-turn-helix domain-containing protein	-	-
PA14_RS02385	57	1	0.0175439	51	2	0.0392157	7	0	0	13	0	0	14.7926	0.120084	PA14_05910	protein_coding	transporter substrate-binding domain-containing protein	-	-
PA14_RS01685	57	6	0.105263	83	11	0.13253	11	0	0	11	0	0	16.8594	0.0128947	PA14_04110	protein_coding	phosphoglycerate dehydrogenase	GO:0051287, GO:0016616	pau00260, pau00270, pau00680, pau01100, pau01110, pau01120, pau01200, pau01230
PA14_RS15350	57	2	0.0350877	56	3	0.0535714	96	6	0.0625	65	7	0.107692	-0.940809	0.236895	PA14_37745	protein_coding	carbamoyltransferase	-	-
PA14_RS12575	57	9	0.157895	98	7	0.0714286	77	5	0.0649351	51	9	0.176471	-0.0740758	0.939573	PA14_30820	protein_coding	methyl-accepting chemotaxis protein	-	pau02020, pau02030
PA14_RS06450	57	7	0.122807	38	3	0.0789474	28	0	0	16	0	0	16.6223	0.0441526	PA14_16100	protein_coding	alpha/beta hydrolase	-	-
PA14_RS12925	57	2	0.0350877	58	2	0.0344828	68	0	0	50	1	0.02	1.79837	0.13154	PA14_31580	protein_coding	acyl-CoA dehydrogenase	-	pau00071, pau00280, pau01100, pau01110, pau01212
PA14_RS26335	57	3	0.0526316	59	4	0.0677966	13	0	0	5	0	0	15.8778	0.0154899	PA14_64450	protein_coding	Hsp70 family protein	-	-
PA14_RS10095	57	8	0.140351	77	14	0.181818	17	2	0.117647	16	2	0.125	0.408956	0.199599	PA14_24900	protein_coding	molybdenum cofactor biosynthesis protein B	GO:0006777, GO:0003824	pau00790, pau01100, pau01240, pau04122
PA14_RS16510	56	4	0.0714286	63	2	0.031746	6	0	0	2	0	0	15.6548	0.121541	PA14_40730	protein_coding	RNA methyltransferase	GO:0008173, GO:0006364	-
PA14_RS20620	56	4	0.0714286	75	7	0.0933333	42	1	0.0238095	32	2	0.0625	0.932775	0.219691	PA14_50770	protein_coding	GntP family permease	-	-
PA14_RS23655	56	5	0.0892857	78	12	0.153846	17	1	0.0588235	13	0	0	2.04724	0.169294	PA14_58000	protein_coding	superoxide dismutase	-	-
PA14_RS26725	56	1	0.0178571	50	0	0	9	0	0	4	0	0	13.1244	0.42265	PA14_65390	protein_coding	bifunctional ADP-dependent NAD(P)H-hydrate dehydratase/NAD(P)H-hydrate epimerase	-	-
PA14_RS09035	56	25	0.446429	52	23	0.442308	5	4	0.8	3	0	0	0.151755	0.921809	PA14_22320	protein_coding	DUF2061 domain-containing protein	-	-
PA14_RS14950	56	2	0.0357143	55	2	0.0363636	16	0	0	5	0	0	15.1373	8.11524e-05	PA14_36730	protein_coding	maltose alpha-D-glucosyltransferase	GO:0005991, GO:0047471	pau00500, pau01100, pau01110
PA14_RS05285	56	11	0.196429	49	14	0.285714	81	24	0.296296	48	14	0.291667	-0.286264	0.35819	PA14_13140	protein_coding	DUF1329 domain-containing protein	-	-
PA14_RS17880	56	0	0	57	5	0.0877193	12	0	0	10	0	0	15.4206	0.42265	PA14_44030	protein_coding	succinate dehydrogenase flavoprotein subunit	GO:0006099, GO:0022900, GO:0050660, GO:0016627	pau00020, pau00190, pau00650, pau01100, pau01110, pau01120, pau01200
PA14_RS19230	56	2	0.0357143	61	5	0.0819672	10	0	0	13	2	0.153846	-0.386595	0.842798	PA14_47310	protein_coding	LysR substrate-binding domain-containing protein	-	-
PA14_RS13390	56	18	0.321429	72	9	0.125	14	1	0.0714286	3	1	0.333333	0.141355	0.910367	-	protein_coding	hypothetical protein	-	-
PA14_RS24305	56	4	0.0714286	73	1	0.0136986	1	0	0	3	1	0.333333	-1.96925	0.539485	PA14_59620	protein_coding	DUF3218 family protein	-	-
PA14_RS19610	56	19	0.339286	59	20	0.338983	19	8	0.421053	7	3	0.428571	-0.324967	0.00192287	PA14_48320	protein_coding	thioredoxin family protein	-	-
PA14_RS22855	56	10	0.178571	41	9	0.219512	19	3	0.157895	12	4	0.333333	-0.30332	0.656631	PA14_56030	protein_coding	glycosyltransferase family 1 protein	-	pau01100
PA14_RS11290	56	4	0.0714286	37	2	0.0540541	2	0	0	3	0	0	15.9372	0.0186373	PA14_27850	protein_coding	NADPH-dependent 7-cyano-7-deazaguanine reductase QueF	GO:0008616, GO:0043867, GO:0033739	pau00790, pau01100
PA14_RS04845	55	35	0.636364	39	31	0.794872	13	12	0.923077	9	6	0.666667	-0.151533	0.651497	PA14_11980	protein_coding	class I SAM-dependent methyltransferase	-	-
PA14_RS27585	55	2	0.0363636	47	0	0	8	0	0	2	0	0	14.1503	0.42265	PA14_67630	protein_coding	mechanosensitive ion channel family protein	-	-
PA14_RS15900	55	0	0	49	2	0.0408163	15	3	0.2	8	0	0	-2.29273	0.517118	PA14_39160	protein_coding	LysR substrate-binding domain-containing protein	-	-
PA14_RS31490	55	28	0.509091	54	28	0.518519	17	14	0.823529	13	10	0.769231	-0.632236	0.00937576	-	protein_coding	hypothetical protein	-	-
PA14_RS05330	55	10	0.181818	64	13	0.203125	13	3	0.230769	20	5	0.25	-0.320698	0.0792015	PA14_13250	protein_coding	molybdopterin synthase catalytic subunit MoaE	GO:0006777	pau00790, pau01100, pau01240, pau04122
PA14_RS24240	55	8	0.145455	61	6	0.0983607	89	6	0.0674157	63	4	0.0634921	0.897227	0.139453	PA14_59430	protein_coding	hypothetical protein	-	-
PA14_RS10110	55	2	0.0363636	53	5	0.0943396	20	1	0.05	14	0	0	1.38626	0.402369	PA14_24940	protein_coding	FAD-binding oxidoreductase	-	pau00565, pau01100
PA14_RS25010	55	21	0.381818	46	12	0.26087	3	1	0.333333	2	1	0.5	-0.374775	0.452291	PA14_61220	protein_coding	class I SAM-dependent methyltransferase	-	-
PA14_RS02310	55	4	0.0727273	53	1	0.0188679	12	1	0.0833333	18	0	0	0.136375	0.941224	PA14_05690	protein_coding	cytosine deaminase	-	pau00240, pau00330, pau01100, pau01232
PA14_RS05340	55	3	0.0545455	47	9	0.191489	28	1	0.0357143	30	1	0.0333333	1.83317	0.325454	PA14_13280	protein_coding	molybdopterin molybdotransferase MoeA	-	pau00790, pau01100, pau01240
PA14_RS17470	55	4	0.0727273	36	6	0.166667	6	0	0	2	1	0.5	-1.06254	0.659437	PA14_43000	protein_coding	type VI secretion system baseplate subunit TssF	GO:0033103, GO:0003674	-
PA14_RS28415	55	5	0.0909091	39	9	0.230769	28	11	0.392857	18	11	0.611111	-1.64202	0.119102	PA14_69710	protein_coding	tyrosine recombinase XerC	GO:0006310, GO:0009009	-
PA14_RS09705	54	7	0.12963	39	6	0.153846	4	0	0	2	0	0	17.1129	0.00721887	PA14_23970	protein_coding	GspD family T2SS secretin variant XcpQ	-	pau03070
PA14_RS07485	54	37	0.685185	66	55	0.833333	14	11	0.785714	18	13	0.722222	0.0100888	0.953626	PA14_18680	protein_coding	bacterioferritin-associated ferredoxin	-	-
PA14_RS13300	54	2	0.037037	54	5	0.0925926	21	1	0.047619	18	2	0.111111	-0.292177	0.763043	PA14_32610	protein_coding	thiol:disulfide interchange protein DsbG	-	-
PA14_RS02530	54	3	0.0555556	56	16	0.285714	13	4	0.307692	13	4	0.307692	-0.850572	0.355844	PA14_06280	protein_coding	hypothetical protein	-	-
PA14_RS07720	54	7	0.12963	50	3	0.06	9	1	0.111111	10	1	0.1	-0.154817	0.789407	PA14_19310	protein_coding	MFS transporter	-	-
PA14_RS09730	54	10	0.185185	58	18	0.310345	91	39	0.428571	52	19	0.365385	-0.680085	0.167087	PA14_24040	protein_coding	GspH family T2SS minor pseudopilin variant XcpU	-	pau03070
PA14_RS28800	54	3	0.0555556	86	4	0.0465116	17	0	0	17	1	0.0588235	0.795033	0.543003	PA14_70730	protein_coding	4-hydroxybenzoate octaprenyltransferase	GO:0006744, GO:0008412	pau00130, pau01100, pau01110, pau01240
PA14_RS09845	54	17	0.314815	51	17	0.333333	11	2	0.181818	11	2	0.181818	0.833824	0.00420981	PA14_24310	protein_coding	YCF48-related protein	-	-
PA14_RS01825	54	11	0.203704	53	8	0.150943	8	1	0.125	6	2	0.333333	-0.370011	0.677119	PA14_04490	protein_coding	FkbM family methyltransferase	GO:0016740	-
PA14_RS01115	54	46	0.851852	66	55	0.833333	9	6	0.666667	15	13	0.866667	0.136236	0.528549	PA14_02760	protein_coding	CoA transferase subunit A	-	pau00643, pau00650, pau01100, pau01120
PA14_RS06030	54	37	0.685185	58	34	0.586207	51	22	0.431373	39	21	0.538462	0.390598	0.174562	PA14_15140	protein_coding	cysteine hydrolase family protein	-	-
PA14_RS04615	54	16	0.296296	53	8	0.150943	3	1	0.333333	2	0	0	0.42408	0.783751	PA14_11410	protein_coding	riboflavin synthase	-	pau00740, pau01100, pau01110, pau01240
PA14_RS22910	54	3	0.0555556	36	5	0.138889	27	2	0.0740741	18	2	0.111111	0.0703886	0.928389	PA14_56140	protein_coding	DUF4350 domain-containing protein	-	-
PA14_RS17515	54	28	0.518519	42	18	0.428571	6	3	0.5	4	2	0.5	-0.0784265	0.615952	PA14_43110	protein_coding	glutathione S-transferase family protein	-	pau00480, pau01100
PA14_RS05795	53	19	0.358491	34	9	0.264706	10	7	0.7	10	4	0.4	-0.819743	0.268559	PA14_14490	protein_coding	alpha/beta hydrolase	-	-
PA14_RS27350	53	13	0.245283	49	10	0.204082	20	2	0.1	7	0	0	2.16786	0.0839463	PA14_67020	protein_coding	UPF0158 family protein	-	-
PA14_RS27995	53	1	0.0188679	66	3	0.0454545	52	0	0	28	0	0	14.9731	0.136675	PA14_68670	protein_coding	LD-carboxypeptidase	-	-
PA14_RS26545	53	2	0.0377358	55	2	0.0363636	47	0	0	48	2	0.0416667	0.83054	0.518011	PA14_64920	protein_coding	methyl-accepting chemotaxis protein	-	pau02020, pau02030
PA14_RS12695	53	4	0.0754717	37	0	0	15	0	0	7	0	0	15.2037	0.42265	PA14_31050	protein_coding	M56 family metallopeptidase	-	-
PA14_RS30285	53	6	0.113208	52	10	0.192308	13	0	0	4	0	0	17.2209	0.0609671	PA14_22250	protein_coding	hypothetical protein	-	-
PA14_RS02885	53	7	0.132075	48	6	0.125	15	0	0	9	0	0	16.9718	0.000756652	PA14_07200	protein_coding	hypothetical protein	-	-
PA14_RS18875	53	15	0.283019	44	13	0.295455	11	8	0.727273	12	8	0.666667	-1.26884	0.00570691	PA14_46490	protein_coding	beta-ketoacyl-ACP synthase II	GO:0006633, GO:0004315	pau00061, pau00780, pau01100, pau01212, pau01240
PA14_RS17765	53	32	0.603774	48	24	0.5	5	3	0.6	5	5	1	-0.535627	0.352749	PA14_43730	protein_coding	DUF3859 domain-containing protein	-	-
PA14_RS00155	53	8	0.150943	33	3	0.0909091	3	0	0	5	1	0.2	0.274125	0.859679	PA14_00380	protein_coding	choline-sulfatase	GO:0008484	-
PA14_RS04965	53	3	0.0566038	57	1	0.0175439	7	0	0	8	1	0.125	-0.75344	0.735228	PA14_12270	protein_coding	YdcF family protein	-	-
PA14_RS00665	53	3	0.0566038	55	0	0	0	0	0	0	0	0	14.7887	0.42265	PA14_01610	protein_coding	beta-alanine degradation protein BauB	-	-
PA14_RS26750	53	26	0.490566	60	39	0.65	8	7	0.875	7	6	0.857143	-0.602807	0.0663132	PA14_65450	protein_coding	flagellar motor stator protein MotA	-	pau02020, pau02030, pau02040
PA14_RS22210	53	3	0.0566038	59	9	0.152542	18	6	0.333333	13	4	0.307692	-1.61586	0.0490171	PA14_54580	protein_coding	AbrB family transcriptional regulator	-	-
PA14_RS21120	52	16	0.307692	45	9	0.2	11	2	0.181818	14	7	0.5	-0.425431	0.65585	PA14_51890	protein_coding	PaaI family thioesterase	-	-
PA14_RS27715	52	2	0.0384615	34	3	0.0882353	15	2	0.133333	10	1	0.1	-0.881002	0.217017	PA14_67970	protein_coding	NAD(P)/FAD-dependent oxidoreductase	-	-
PA14_RS08970	52	3	0.0576923	44	2	0.0454545	4	2	0.5	1	0	0	-2.27721	0.510688	PA14_22130	protein_coding	hypothetical protein	-	-
PA14_RS06565	52	9	0.173077	113	35	0.309735	59	16	0.271186	36	7	0.194444	0.0522729	0.92272	PA14_16370	protein_coding	tellurite resistance TerB family protein	-	-
PA14_RS01570	52	1	0.0192308	60	1	0.0166667	7	0	0	4	0	0	14.1317	0.00506332	PA14_03840	protein_coding	TetR/AcrR family transcriptional regulator	-	-
PA14_RS21415	52	7	0.134615	51	2	0.0392157	10	0	0	10	0	0	16.4073	0.210017	PA14_52580	protein_coding	aspartate kinase	GO:0009089, GO:0004072	pau00260, pau00261, pau00270, pau00300, pau01100, pau01110, pau01120, pau01210, pau01230
PA14_RS08450	52	2	0.0384615	35	2	0.0571429	7	0	0	2	0	0	15.5448	0.0361257	PA14_21020	protein_coding	non-ribosomal peptide synthetase	-	-
PA14_RS00460	52	0	0	51	3	0.0588235	61	10	0.163934	40	7	0.175	-2.5265	0.042754	PA14_01110	protein_coding	type VI secretion system spike protein VgrG1a	-	pau03070
PA14_RS13215	52	2	0.0384615	77	2	0.025974	6	0	0	8	1	0.125	-0.955977	0.677328	PA14_32390	protein_coding	multidrug efflux RND transporter permease subunit MexF	-	-
PA14_RS24785	52	27	0.519231	41	18	0.439024	15	11	0.733333	9	2	0.222222	0.0040701	0.99631	PA14_60670	protein_coding	RNA 3'-terminal phosphate cyclase	GO:0006396, GO:0003963	-
PA14_RS22360	52	2	0.0384615	38	0	0	5	0	0	7	1	0.142857	-1.89303	0.553528	PA14_54900	protein_coding	saccharopine dehydrogenase NADP-binding domain-containing protein	GO:0016491	-
PA14_RS10165	52	4	0.0769231	93	5	0.0537634	3	0	0	3	0	0	15.9958	0.0299992	PA14_25060	protein_coding	hypothetical protein	-	-
PA14_RS03950	52	25	0.480769	54	34	0.62963	17	7	0.411765	8	4	0.5	0.284344	0.369797	PA14_09770	protein_coding	GlxA family transcriptional regulator	-	-
PA14_RS19770	52	2	0.0384615	66	1	0.0151515	14	0	0	12	1	0.0833333	-0.63629	0.763998	PA14_48700	protein_coding	glutathione-regulated potassium-efflux system protein KefB	-	-
PA14_RS24600	52	5	0.0961538	50	6	0.12	18	2	0.111111	6	0	0	0.960043	0.452892	-	protein_coding	GspH/FimT family pseudopilin	GO:0015627, GO:0015628	-
PA14_RS13830	52	8	0.153846	30	5	0.166667	1	1	1	0	0	0	-1.64154	0.566954	PA14_33910	protein_coding	ABC transporter substrate-binding protein	-	-
PA14_RS06455	52	16	0.307692	62	7	0.112903	19	4	0.210526	13	4	0.307692	-0.301126	0.697717	PA14_16110	protein_coding	DUF3509 domain-containing protein	-	-
PA14_RS02795	52	46	0.884615	100	90	0.9	10	9	0.9	7	7	1	-0.0903861	0.37227	PA14_06970	protein_coding	XRE family transcriptional regulator	-	-
PA14_RS21550	52	13	0.25	31	13	0.419355	10	1	0.1	5	4	0.8	-0.427153	0.779139	PA14_52920	protein_coding	LysR substrate-binding domain-containing protein	-	-
PA14_RS05975	52	14	0.269231	34	14	0.411765	5	0	0	5	0	0	18.3773	0.0411241	PA14_15000	protein_coding	hypothetical protein	-	-
PA14_RS13265	51	8	0.156863	51	8	0.156863	21	2	0.0952381	32	2	0.0625	0.991963	0.0413362	PA14_32520	protein_coding	LLM class flavin-dependent oxidoreductase	-	-
PA14_RS01400	51	19	0.372549	90	27	0.3	23	5	0.217391	24	7	0.291667	0.401808	0.256011	PA14_03390	protein_coding	DUF3596 domain-containing protein	-	-
PA14_RS29815	51	1	0.0196078	38	2	0.0526316	6	1	0.166667	6	0	0	-1.20608	0.634248	PA14_73240	protein_coding	F0F1 ATP synthase subunit beta	GO:0000275, GO:0045261, GO:0015986, GO:0045262, GO:0046933	pau00190, pau01100
PA14_RS03060	51	2	0.0392157	50	3	0.06	20	0	0	9	0	0	15.5983	0.0411919	PA14_07650	protein_coding	SpoVR family protein	-	-
PA14_RS06560	51	1	0.0196078	86	2	0.0232558	12	0	0	15	0	0	14.3875	0.00716534	PA14_16360	protein_coding	NAD(P)/FAD-dependent oxidoreductase	GO:0016491	pau00330, pau00410, pau01100
PA14_RS01770	51	23	0.45098	38	15	0.394737	11	4	0.363636	8	4	0.5	-0.0302485	0.914416	PA14_04340	protein_coding	SDR family oxidoreductase	-	-
PA14_RS05985	51	0	0	62	4	0.0645161	16	0	0	18	0	0	14.9774	0.42265	PA14_15030	protein_coding	2-isopropylmalate synthase	GO:0003852, GO:0009098	pau00290, pau00620, pau01100, pau01110, pau01210, pau01230
PA14_RS05180	51	3	0.0588235	56	2	0.0357143	41	5	0.121951	21	4	0.190476	-1.72454	0.0947576	PA14_12860	protein_coding	nitroreductase family protein	-	-
PA14_RS14455	51	31	0.607843	58	26	0.448276	21	11	0.52381	5	2	0.4	0.193105	0.579677	PA14_35540	protein_coding	Lrp/AsnC family transcriptional regulator	-	-
PA14_RS27050	51	1	0.0196078	46	2	0.0434783	11	0	0	9	0	0	14.9451	0.118298	PA14_66260	protein_coding	branched-chain-amino-acid transaminase	GO:0004084, GO:0009082	pau00270, pau00280, pau00290, pau00770, pau01100, pau01110, pau01210, pau01230, pau01240
PA14_RS08315	51	8	0.156863	42	9	0.214286	17	0	0	19	2	0.105263	1.81798	0.156877	PA14_20690	protein_coding	TIGR04282 family arsenosugar biosynthesis glycosyltransferase	GO:0009058, GO:0016740	-
PA14_RS02770	51	43	0.843137	63	34	0.539683	30	16	0.533333	15	6	0.4	0.567148	0.307879	PA14_06920	protein_coding	aspartate aminotransferase family protein	-	pau00220, pau00300, pau01100, pau01110, pau01120, pau01210, pau01230
PA14_RS00510	51	12	0.235294	38	13	0.342105	46	18	0.391304	32	13	0.40625	-0.466012	0.178001	PA14_01220	protein_coding	hypothetical protein	-	-
PA14_RS05280	51	5	0.0980392	64	7	0.109375	65	6	0.0923077	39	3	0.0769231	0.29352	0.183762	PA14_13130	protein_coding	DUF1302 domain-containing protein	-	-
PA14_RS00505	51	4	0.0784314	64	2	0.03125	80	2	0.025	72	2	0.0277778	1.05529	0.35176	PA14_01200	protein_coding	DUF4150 domain-containing protein	-	-
PA14_RS07895	51	11	0.215686	52	1	0.0192308	17	0	0	14	3	0.214286	0.132615	0.949881	PA14_19700	protein_coding	class II aldolase/adducin family protein	-	-
PA14_RS10875	51	2	0.0392157	66	9	0.136364	9	0	0	4	0	0	16.4218	0.212447	PA14_26880	protein_coding	LysR family transcriptional regulator	-	-
PA14_RS16335	51	7	0.137255	39	2	0.0512821	11	1	0.0909091	7	0	0	1.05233	0.516923	PA14_40280	protein_coding	EcsC family protein	-	-
PA14_RS28565	51	4	0.0784314	44	3	0.0681818	4	0	0	10	0	0	16.1617	0.0048517	PA14_70110	protein_coding	phospholipase D family protein	-	pau00564, pau01100
PA14_RS00675	51	6	0.117647	50	2	0.04	18	1	0.0555556	7	0	0	1.50466	0.396886	PA14_01640	protein_coding	HTH-type transcriptional activator BauR	-	-
PA14_RS25785	51	2	0.0392157	52	1	0.0192308	9	0	0	2	0	0	14.8349	0.0997345	PA14_63070	protein_coding	FCD domain-containing protein	-	-
PA14_RS17335	51	1	0.0196078	36	0	0	6	0	0	10	0	0	13.2593	0.42265	PA14_42700	protein_coding	DNA-3-methyladenine glycosylase	-	pau03410
PA14_RS12905	51	32	0.627451	66	36	0.545455	34	17	0.5	37	17	0.459459	0.289793	0.144799	PA14_31510	protein_coding	3-hydroxyacyl-CoA dehydrogenase	-	-
PA14_RS20745	50	22	0.44	52	28	0.538462	10	2	0.2	7	2	0.285714	1.0104	0.0635685	PA14_51060	protein_coding	hypothetical protein	-	-
PA14_RS27990	50	4	0.08	42	2	0.047619	25	7	0.28	27	2	0.0740741	-1.47219	0.390823	PA14_68660	protein_coding	30S ribosomal protein S6--L-glutamate ligase	GO:0046872, GO:0036211, GO:0005524	-
PA14_RS06685	50	26	0.52	26	15	0.576923	9	4	0.444444	6	0	0	1.30338	0.282631	PA14_16680	protein_coding	hypothetical protein	-	-
PA14_RS05190	50	13	0.26	36	15	0.416667	26	15	0.576923	13	9	0.692308	-0.907435	0.0930182	PA14_12890	protein_coding	HAD family hydrolase	-	-
PA14_RS05605	50	18	0.36	54	14	0.259259	12	0	0	4	1	0.25	1.30861	0.304212	PA14_14000	protein_coding	transcriptional regulator DauR	-	-
PA14_RS10015	50	4	0.08	31	3	0.0967742	6	0	0	13	0	0	16.4316	0.00888439	PA14_24720	protein_coding	ATP-binding protein	-	-
PA14_RS17665	50	23	0.46	48	12	0.25	2	0	0	2	0	0	18.4375	0.0774552	PA14_43490	protein_coding	CynX/NimT family MFS transporter	-	-
PA14_RS02110	50	6	0.12	57	5	0.0877193	19	0	0	23	10	0.434783	-1.06565	0.65442	PA14_05200	protein_coding	CDF family zinc transporter CzcD	-	-
PA14_RS17060	50	14	0.28	49	18	0.367347	6	3	0.5	4	1	0.25	-0.212351	0.735652	PA14_42030	protein_coding	hypothetical protein	-	-
PA14_RS07065	50	9	0.18	46	8	0.173913	40	6	0.15	17	6	0.352941	-0.506992	0.539329	PA14_17590	protein_coding	DUF3820 family protein	-	-
PA14_RS31220	50	3	0.06	37	2	0.0540541	5	0	0	5	0	0	15.7994	0.00270679	-	protein_coding	hypothetical protein	-	-
PA14_RS15725	50	36	0.72	53	26	0.490566	2	2	1	7	4	0.571429	-0.376394	0.53523	PA14_38710	protein_coding	MmcQ/YjbR family DNA-binding protein	-	-
PA14_RS26915	50	12	0.24	42	5	0.119048	10	1	0.1	8	0	0	1.84415	0.240603	PA14_65940	protein_coding	FAD-dependent oxidoreductase	GO:0016491	-
PA14_RS31230	50	10	0.2	64	6	0.09375	8	2	0.25	8	0	0	0.232659	0.886846	-	protein_coding	hypothetical protein	-	-
PA14_RS25795	50	1	0.02	79	6	0.0759494	22	0	0	15	0	0	15.55	0.228493	PA14_63090	protein_coding	FMN-dependent L-lactate dehydrogenase LldD	GO:0006089, GO:0004457, GO:0010181	pau00620, pau01100
PA14_RS04080	50	2	0.04	58	9	0.155172	4	0	0	7	0	0	16.5744	0.232233	PA14_10110	protein_coding	MFS transporter	-	-
PA14_RS21315	50	3	0.06	32	3	0.09375	2	0	0	5	0	0	16.2302	0.0449608	PA14_52340	protein_coding	hypothetical protein	-	-
PA14_RS28200	50	5	0.1	59	10	0.169492	19	0	0	18	0	0	17.0399	0.0605193	PA14_69190	protein_coding	transcription termination factor Rho	GO:0008186, GO:0004386, GO:0006353	pau03018
PA14_RS23170	50	3	0.06	55	5	0.0909091	16	2	0.125	8	0	0	0.271748	0.85914	PA14_56850	protein_coding	hypothetical protein	-	-
PA14_RS26360	50	1	0.02	37	5	0.135135	18	3	0.166667	11	0	0	-0.103439	0.959779	PA14_64500	protein_coding	c-di-GMP-binding multidrug transporter transcriptional regulator BrlR	-	-
PA14_RS28745	50	6	0.12	75	15	0.2	26	4	0.153846	20	1	0.05	0.650586	0.469056	PA14_70590	protein_coding	hypothetical protein	-	-
PA14_RS28235	49	17	0.346939	36	9	0.25	17	6	0.352941	7	1	0.142857	0.267829	0.704684	PA14_69270	protein_coding	thioesterase family protein	-	-
PA14_RS06200	49	9	0.183673	31	5	0.16129	11	1	0.0909091	6	0	0	1.92393	0.113206	PA14_15520	protein_coding	P-type conjugative transfer protein TrbJ	-	pau02024
PA14_RS02035	49	38	0.77551	44	30	0.681818	8	3	0.375	8	5	0.625	0.543325	0.228851	PA14_05010	protein_coding	DUF1329 domain-containing protein	-	-
PA14_RS03940	49	6	0.122449	73	14	0.191781	9	2	0.222222	5	1	0.2	-0.42618	0.276242	PA14_09750	protein_coding	FAD-binding oxidoreductase	-	-
PA14_RS29360	49	16	0.326531	45	15	0.333333	6	4	0.666667	1	1	1	-1.33672	0.0943904	PA14_72090	protein_coding	DUF2388 domain-containing protein	-	-
PA14_RS28175	49	1	0.0204082	56	3	0.0535714	26	2	0.0769231	10	0	0	-0.0562876	0.975161	PA14_69110	protein_coding	NADPH:quinone oxidoreductase family protein	-	-
PA14_RS14350	49	10	0.204082	49	13	0.265306	11	3	0.272727	6	1	0.166667	0.0952648	0.829355	PA14_35250	protein_coding	LysR family transcriptional regulator	-	-
PA14_RS15715	49	2	0.0408163	58	0	0	23	0	0	22	0	0	14.3169	0.42265	PA14_38690	protein_coding	acetoacetate--CoA ligase	GO:0019287, GO:0030729	pau00280, pau00650, pau01100
PA14_RS08575	49	3	0.0612245	59	4	0.0677966	6	0	0	11	2	0.181818	-0.494883	0.79899	PA14_21290	protein_coding	HlyD family secretion protein	-	-
PA14_RS07235	49	2	0.0408163	53	1	0.0188679	26	0	0	29	1	0.0344828	0.79144	0.600364	PA14_18020	protein_coding	PhzF family phenazine biosynthesis protein	-	-
PA14_RS21175	49	7	0.142857	23	1	0.0434783	3	0	0	1	0	0	16.5076	0.201631	PA14_52010	protein_coding	DnaA regulatory inactivator Hda	GO:0032297, GO:0016818	-
PA14_RS04435	49	8	0.163265	29	3	0.103448	6	2	0.333333	3	0	0	-0.321672	0.862227	PA14_11000	protein_coding	4-hydroxyphenylacetate 3-monooxygenase, oxygenase component	-	pau00350, pau01100, pau01120, pau01220
PA14_RS00160	48	6	0.125	37	0	0	17	0	0	10	0	0	15.9316	0.42265	PA14_00400	protein_coding	LysR family transcriptional regulator	-	-
PA14_RS26395	48	20	0.416667	67	22	0.328358	7	4	0.571429	4	2	0.5	-0.524174	0.102759	PA14_64570	protein_coding	heavy metal response regulator transcription factor	GO:0006355, GO:0003677	pau02020
PA14_RS03225	48	27	0.5625	53	14	0.264151	99	63	0.636364	57	29	0.508772	-0.470167	0.429836	PA14_08040	protein_coding	phage tail protein I	GO:0044423, GO:0016032, GO:0005198	-
PA14_RS12590	48	16	0.333333	35	21	0.6	1	0	0	1	0	0	18.832	0.0728274	-	protein_coding	DUF2274 domain-containing protein	-	-
PA14_RS20115	48	4	0.0833333	34	3	0.0882353	19	2	0.105263	9	0	0	0.704775	0.593494	PA14_49540	protein_coding	ATP-grasp domain-containing protein	-	-
PA14_RS29475	48	32	0.666667	46	28	0.608696	7	4	0.571429	5	3	0.6	0.122638	0.249065	PA14_72410	protein_coding	MarC family protein	-	-
PA14_RS13590	48	5	0.104167	58	11	0.189655	13	2	0.153846	8	1	0.125	0.0754717	0.883432	PA14_33330	protein_coding	type I-F CRISPR-associated protein Csy1	GO:0043571, GO:0003674	-
PA14_RS05230	48	1	0.0208333	63	0	0	27	0	0	16	2	0.125	-2.58485	0.497481	PA14_12990	protein_coding	choline BCCT transporter BetT	GO:0071705, GO:0022857, GO:0016020	-
PA14_RS24920	48	23	0.479167	80	36	0.45	15	5	0.333333	11	4	0.363636	0.41484	0.0312788	PA14_61010	protein_coding	YdcH family protein	-	-
PA14_RS28815	48	27	0.5625	29	12	0.413793	14	5	0.357143	15	6	0.4	0.366748	0.292429	PA14_70760	protein_coding	phosphate regulon sensor histidine kinase PhoR	GO:0000160, GO:0006796, GO:0000155	pau02020
PA14_RS06130	48	10	0.208333	64	27	0.421875	7	2	0.285714	2	1	0.5	-0.318175	0.658389	PA14_15380	protein_coding	helicase RepA family protein	-	-
PA14_RS20810	48	17	0.354167	70	33	0.471429	22	10	0.454545	8	4	0.5	-0.209379	0.41302	PA14_51205	protein_coding	IclR family transcriptional regulator	-	-
PA14_RS22780	48	20	0.416667	84	37	0.440476	72	26	0.361111	55	22	0.4	0.171428	0.16981	PA14_55810	protein_coding	two-component response regulator PprB	-	-
PA14_RS29775	48	13	0.270833	26	5	0.192308	12	4	0.333333	2	0	0	0.474484	0.741111	PA14_73140	protein_coding	C17 cyclopropane fatty acid synthase CfaB	-	-
PA14_RS12140	48	0	0	56	3	0.0535714	11	0	0	11	0	0	14.7092	0.42265	PA14_29740	protein_coding	two-component system sensor histidine kinase CarS	-	-
PA14_RS23415	48	5	0.104167	58	15	0.258621	24	2	0.0833333	7	2	0.285714	-0.0246827	0.982615	PA14_57450	protein_coding	16S rRNA (cytosine(1402)-N(4))-methyltransferase RsmH	GO:0016434	-
[truncated: 2,731 more rows]

## Sheet: Fold change>1.5
Genes with higher (>1.5 fold) 5'-terminal stalling following azithromycin treatment
geneid	A1	A1_TSS	A1_ratio	A2	A2_TSS	A2_ratio	WT1	WT1_TSS	WT1_ratio	WT2	WT2_TSS	WT2_ratio	log2FoldChange	Pvalue	gene_name	biotype	product	GO_Annotation	Pathway_Annotation
PA14_RS03505	11863	313	0.0263846	11223	274	0.0244141	4701	24	0.0051053	3268	24	0.00734394	2.02856	0.00599325	PA14_08680	protein_coding	elongation factor Tu	GO:0003746, GO:0006414	-
PA14_RS09470	6697	371	0.0553979	7110	458	0.0644163	4253	70	0.016459	2810	58	0.0206406	1.69127	0.0141377	PA14_23380	protein_coding	UDP-N-acetyl-D-mannosamine dehydrogenase	GO:0051287, GO:0009246, GO:0089714	pau00520, pau00541, pau01100, pau01250, pau02020
PA14_RS09910	3305	223	0.0674735	3550	223	0.0628169	2713	41	0.0151124	1915	57	0.029765	1.53763	0.0309074	PA14_24445	protein_coding	NAD-glutamate dehydrogenase GdhB	-	pau00220, pau00250, pau00430, pau00910, pau01100, pau01120
PA14_RS06230	2725	63	0.0231193	2547	71	0.0278759	1164	6	0.00515464	808	8	0.00990099	1.75992	0.0332257	PA14_15580	protein_coding	class I SAM-dependent DNA methyltransferase	-	-
PA14_RS14785	2593	299	0.11531	2813	339	0.120512	26	0	0	14	0	0	16.8474	0.000486142	PA14_36345	protein_coding	type III secretion system adenylate cyclase effector ExoY	-	-
PA14_RS29915	2280	16	0.00701754	2730	20	0.00732601	2348	5	0.00212947	1438	2	0.00139082	2.02602	0.00542539	PA14_23440	protein_coding	glycosyltransferase family 4 protein	-	-
PA14_RS11665	2060	48	0.023301	2183	55	0.0251947	583	1	0.00171527	424	1	0.00235849	3.57278	0.00202086	PA14_28650	protein_coding	threonine--tRNA ligase	GO:0006435, GO:0005737, GO:0004829	pau00970
PA14_RS06940	1947	129	0.0662558	1727	131	0.0758541	263	6	0.0228137	159	4	0.0251572	1.56673	0.0108366	PA14_17290	protein_coding	CTP synthase	GO:0006221, GO:0006241, GO:0003883	pau00240, pau01100, pau01232, pau01240
PA14_RS10390	1485	26	0.0175084	1394	21	0.0150646	75	0	0	55	0	0	13.9915	0.00558197	PA14_25620	protein_coding	DUF177 domain-containing protein	-	-
PA14_RS17995	1322	84	0.0635401	1159	75	0.064711	384	9	0.0234375	349	7	0.0200573	1.56001	0.00177662	PA14_44300	protein_coding	methyl-accepting chemotaxis protein	GO:0016020, GO:0007165	pau02020, pau02030
PA14_RS17895	1291	34	0.0263362	1143	27	0.023622	358	4	0.0111732	226	1	0.00442478	1.67924	0.0420094	PA14_44070	protein_coding	citrate synthase	GO:0006099, GO:0004108	pau00020, pau00630, pau01100, pau01110, pau01120, pau01200, pau01210, pau01230
PA14_RS29570	1232	202	0.163961	1249	201	0.160929	474	13	0.0274262	292	13	0.0445205	2.17492	0.004678	PA14_72640	protein_coding	MetQ/NlpA family ABC transporter substrate-binding protein	-	pau02010
PA14_RS17280	1137	30	0.0263852	1136	31	0.0272887	15	0	0	3	0	0	14.712	0.000283239	PA14_42570	protein_coding	SctN family type III secretion system ATPase PscN	-	pau03070
PA14_RS22945	1084	49	0.045203	1195	61	0.051046	451	3	0.00665188	295	4	0.0135593	2.2515	0.0138636	PA14_56220	protein_coding	universal stress protein	-	-
PA14_RS16490	1024	2	0.00195312	1115	3	0.00269058	319	0	0	276	0	0	11.1817	0.0243043	PA14_40670	protein_coding	methionine synthase	GO:0009086, GO:0008705, GO:0008270	pau00270, pau00450, pau00670, pau01100, pau01110, pau01230
PA14_RS21765	900	13	0.0144444	927	13	0.0140237	576	3	0.00520833	443	1	0.00225734	1.93072	0.0195545	PA14_53480	protein_coding	phosphate acetyltransferase	GO:0016407	pau00430, pau00620, pau00640, pau00680, pau01100, pau01120, pau01200
PA14_RS31540	850	3	0.00352941	886	4	0.00451467	120	0	0	60	0	0	11.9741	0.0146726	PA14_32820	protein_coding	hypothetical protein	-	-
PA14_RS05880	810	130	0.160494	709	116	0.163611	259	17	0.0656371	172	7	0.0406977	1.60783	0.0130597	PA14_14740	protein_coding	Fe-S cluster assembly scaffold IscU	GO:0005198, GO:0016226	-
PA14_RS15885	753	57	0.0756972	694	53	0.0763689	340	4	0.0117647	210	2	0.00952381	2.83643	0.000319838	PA14_39130	protein_coding	ABC-F family ATPase	GO:0016887, GO:0005524	-
PA14_RS22970	741	194	0.261808	709	189	0.266573	188	18	0.0957447	120	6	0.05	1.85812	0.0141418	PA14_56300	protein_coding	fumarate hydratase	GO:0016829	pau00020, pau00620, pau01100, pau01110, pau01120, pau01200
PA14_RS15610	721	53	0.073509	740	44	0.0594595	13	0	0	15	0	0	16.0207	0.0109807	PA14_38410	protein_coding	multidrug efflux RND transporter permease subunit MexY	-	pau01501, pau02020
PA14_RS27645	689	2	0.00290276	741	3	0.00404858	118	0	0	91	0	0	11.7635	0.0261111	PA14_67790	protein_coding	murein hydrolase activator EnvC	-	-
PA14_RS31580	626	65	0.103834	647	61	0.0942813	30	0	0	18	0	0	16.596	0.00231683	-	protein_coding	cold-shock protein	-	-
PA14_RS00340	595	39	0.0655462	610	35	0.057377	261	3	0.0114943	161	0	0	3.41855	0.0156406	PA14_00790	protein_coding	oligopeptidase A	GO:0006508, GO:0004222	-
PA14_RS25555	539	28	0.0519481	498	32	0.064257	215	1	0.00465116	113	1	0.00884956	3.10538	0.0156591	PA14_62530	protein_coding	two-component system sensor histidine kinase CbrA	-	-
PA14_RS00235	518	74	0.142857	563	106	0.188277	24	1	0.0416667	10	0	0	2.99039	0.0424721	PA14_00570	protein_coding	CsgG/HfaB family protein	-	-
PA14_RS26220	512	30	0.0585938	507	23	0.0453649	57	0	0	34	0	0	15.6657	0.0158099	PA14_64170	protein_coding	DUF3426 domain-containing protein	-	-
PA14_RS14230	511	7	0.0136986	502	7	0.0139442	98	0	0	103	0	0	13.7547	7.8925e-05	PA14_34960	protein_coding	carbohydrate porin OprB	-	-
PA14_RS09435	450	2	0.00444444	434	2	0.00460829	164	0	0	131	0	0	12.1445	0.000327433	PA14_23310	protein_coding	bifunctional prephenate dehydrogenase/3-phosphoshikimate 1-carboxyvinyltransferase	GO:0008977, GO:0009073	pau00400, pau00401, pau01100, pau01110, pau01230
PA14_RS24630	449	25	0.0556793	446	26	0.058296	254	3	0.011811	184	2	0.0108696	2.32909	0.000926558	-	protein_coding	PilY2 family type 4a fimbrial biogenesis protein	-	-
PA14_RS24295	448	5	0.0111607	413	5	0.0121065	152	0	0	80	0	0	13.5061	0.00164837	PA14_59580	protein_coding	IS66 family transposase	GO:0004803	-
PA14_RS11985	445	33	0.0741573	398	32	0.080402	182	1	0.00549451	108	0	0	4.81352	0.00309917	PA14_29390	protein_coding	type VI secretion system tip protein TssI/VgrG	GO:0033103, GO:0003674	pau03070
PA14_RS17990	443	71	0.160271	485	79	0.162887	332	15	0.0451807	272	9	0.0330882	2.0457	0.0025427	PA14_44290	protein_coding	aconitate hydratase AcnA	GO:0003994, GO:0006099	pau00020, pau00630, pau01100, pau01110, pau01120, pau01200, pau01210, pau01230
PA14_RS26235	438	28	0.0639269	355	21	0.0591549	67	0	0	49	0	0	15.9093	0.00149981	PA14_64200	protein_coding	bifunctional phosphoribosylaminoimidazolecarboxamide formyltransferase/IMP cyclohydrolase	GO:0003937, GO:0003824, GO:0004643, GO:0006189, GO:0006164	pau00230, pau00670, pau01100, pau01110
PA14_RS30640	434	46	0.105991	491	58	0.118126	5	0	0	4	0	0	16.7739	0.00291917	PA14_42600	protein_coding	type III secretion system needle length determinant PscP	-	pau03070
PA14_RS14520	405	36	0.0888889	410	37	0.0902439	80	2	0.025	55	2	0.0363636	1.54554	0.00931117	PA14_35720	protein_coding	ribbon-helix-helix protein, CopG family	GO:0006355	-
PA14_RS09360	396	14	0.0353535	309	8	0.02589	39	0	0	21	0	0	14.9023	0.023055	PA14_23110	protein_coding	23S rRNA pseudouridine(2605) synthase RluB	GO:0001522, GO:0003723, GO:0009982	-
PA14_RS27120	384	9	0.0234375	402	6	0.0149254	111	0	0	76	0	0	14.2275	0.0458717	PA14_66460	protein_coding	universal stress protein	-	-
PA14_RS17315	376	17	0.0452128	389	12	0.0308483	17	0	0	11	0	0	15.2149	0.0338645	PA14_42660	protein_coding	SctU family type III secretion system export apparatus subunit PscU	-	pau03070
PA14_RS23620	368	22	0.0597826	320	20	0.0625	137	2	0.0145985	105	3	0.0285714	1.50208	0.0308826	PA14_57930	protein_coding	LPS export ABC transporter ATP-binding protein	GO:0015221, GO:0042626, GO:0043190, GO:0009898, GO:0015920	pau02010
PA14_RS25500	349	13	0.0372493	284	13	0.0457746	161	2	0.0124224	99	1	0.010101	1.88201	0.0206699	PA14_62400	protein_coding	alanine transaminase	GO:0003824, GO:0009058, GO:0030170	-
PA14_RS00845	343	6	0.0174927	252	7	0.0277778	74	0	0	49	0	0	14.4663	0.047935	PA14_02060	protein_coding	hypothetical protein	-	-
PA14_RS25520	340	3	0.00882353	285	4	0.0140351	29	0	0	19	0	0	13.4806	0.0482489	PA14_62440	protein_coding	NCS2 family permease	-	-
PA14_RS28610	335	14	0.041791	377	14	0.0371353	95	1	0.0105263	66	1	0.0151515	1.61991	0.0148521	PA14_70240	protein_coding	bifunctional phosphopantothenoylcysteine decarboxylase/phosphopantothenate--cysteine ligase CoaBC	GO:0015939, GO:0004633, GO:0004632, GO:0015937	pau00770, pau01100, pau01240
PA14_RS09520	330	23	0.069697	330	17	0.0515152	124	1	0.00806452	102	1	0.00980392	2.76191	0.0298452	PA14_23510	protein_coding	excinuclease ABC subunit UvrB	GO:0009381, GO:0009380, GO:0006289	pau03420
PA14_RS21205	328	31	0.0945122	309	36	0.116505	178	8	0.0449438	154	3	0.0194805	1.71165	0.0488517	PA14_52080	protein_coding	thioredoxin family protein	-	-
PA14_RS27125	315	1	0.0031746	347	1	0.00288184	104	0	0	82	0	0	11.5647	0.00232844	PA14_66480	protein_coding	ParA family protein	-	-
PA14_RS08935	309	24	0.0776699	292	18	0.0616438	71	1	0.0140845	43	0	0	3.30597	0.0278211	PA14_22080	protein_coding	recombinase family protein	-	-
PA14_RS16525	297	59	0.198653	197	35	0.177665	198	14	0.0707071	124	6	0.0483871	1.65983	0.0138923	PA14_40770	protein_coding	nitrite/sulfite reductase	-	pau00920, pau01100, pau01120
PA14_RS02025	256	2	0.0078125	285	3	0.0105263	37	0	0	23	0	0	13.1628	0.0212046	PA14_04980	protein_coding	thiazole synthase	-	pau00730, pau01100, pau01240
PA14_RS24395	254	10	0.0393701	304	18	0.0592105	30	0	0	23	0	0	15.589	0.0382001	PA14_59800	protein_coding	response regulator	GO:0000160	pau02020
PA14_RS07715	241	2	0.00829876	250	3	0.012	78	0	0	39	0	0	13.3092	0.0316761	PA14_19290	protein_coding	DEAD/DEAH box helicase	-	-
PA14_RS23830	228	46	0.201754	239	52	0.217573	102	7	0.0686275	78	3	0.0384615	1.96925	0.0116922	PA14_58440	protein_coding	ABC transporter permease subunit	GO:0016020, GO:0055085	pau02010
PA14_RS29240	224	9	0.0401786	250	7	0.028	29	0	0	25	0	0	15.0571	0.0304576	PA14_71820	protein_coding	tRNA 5-hydroxyuridine modification protein YegQ	-	-
PA14_RS23180	223	5	0.0224215	260	8	0.0307692	30	0	0	31	0	0	14.6989	0.0237557	PA14_56880	protein_coding	multidrug efflux RND transporter periplasmic adaptor subunit MexV	-	pau01501, pau01503
PA14_RS05870	215	22	0.102326	176	22	0.125	51	1	0.0196078	35	1	0.0285714	2.23823	0.018024	PA14_14710	protein_coding	Fe-S cluster assembly transcriptional regulator IscR	GO:0003700, GO:0006355, GO:0003690	-
PA14_RS29465	213	10	0.0469484	214	14	0.0654206	93	0	0	73	0	0	15.7779	0.0259754	PA14_72390	protein_coding	ATP-binding protein	-	pau02020
PA14_RS01820	209	49	0.23445	185	35	0.189189	40	3	0.075	28	1	0.0357143	1.93597	0.0347789	PA14_04480	protein_coding	thymidylate synthase	GO:0006231, GO:0004799	pau00240, pau00670, pau01100, pau01232
PA14_RS10400	208	18	0.0865385	208	13	0.0625	46	0	0	39	0	0	16.1853	0.0250415	PA14_25640	protein_coding	phosphate acyltransferase PlsX	GO:0043811, GO:0008610	pau00561, pau01100, pau01110
PA14_RS04030	204	21	0.102941	227	30	0.132159	33	1	0.030303	27	1	0.037037	1.80371	0.0304904	PA14_09970	protein_coding	TonB-dependent siderophore receptor	-	-
PA14_RS09335	197	11	0.0558376	248	9	0.0362903	32	0	0	20	0	0	15.4914	0.0421898	PA14_23060	protein_coding	MurR/RpiR family transcriptional regulator	-	-
PA14_RS07860	195	1	0.00512821	204	1	0.00490196	21	0	0	8	0	0	12.2923	0.000508403	PA14_19630	protein_coding	GTP cyclohydrolase I FolE	GO:0003934, GO:0046654, GO:0042559	pau00790, pau01100, pau01240
PA14_RS14240	188	3	0.0159574	114	2	0.0175439	32	0	0	24	0	0	14.032	0.00223486	PA14_34990	protein_coding	TonB-dependent receptor	-	-
PA14_RS16965	182	21	0.115385	191	19	0.0994764	29	0	0	20	0	0	16.7131	0.00543716	PA14_41820	protein_coding	aminodeoxychorismate synthase component I	GO:0009396, GO:0046820, GO:0008153	pau00790, pau01240
PA14_RS03390	180	37	0.205556	204	35	0.171569	130	9	0.0692308	77	2	0.025974	1.98591	0.0360311	PA14_08430	protein_coding	AAA family ATPase	GO:0016887, GO:0005524	-
PA14_RS26215	180	4	0.0222222	155	3	0.0193548	11	0	0	15	0	0	14.3436	0.00472258	PA14_64140	protein_coding	50S ribosomal protein L11 methyltransferase	GO:0008757, GO:0036211	-
PA14_RS02430	177	5	0.0282486	176	4	0.0227273	61	0	0	41	0	0	14.6376	0.0115291	PA14_06040	protein_coding	ATP-dependent zinc protease	-	-
PA14_RS30955	172	4	0.0232558	141	4	0.0283688	18	0	0	20	0	0	14.6558	0.00966721	PA14_59845	protein_coding	DUF2845 domain-containing protein	-	-
PA14_RS12515	169	4	0.0236686	164	3	0.0182927	13	0	0	18	0	0	14.3568	0.0160206	PA14_30690	protein_coding	fimbrial protein	GO:0007155, GO:0009289	-
PA14_RS12155	168	30	0.178571	133	29	0.218045	8	0	0	6	0	0	17.5974	0.00976065	PA14_29770	protein_coding	Na+/H+ antiporter family protein	-	-
PA14_RS10465	167	18	0.107784	187	19	0.101604	35	1	0.0285714	33	0	0	2.87345	0.0251543	PA14_25810	protein_coding	radical SAM protein	-	-
PA14_RS04900	166	41	0.246988	159	30	0.188679	68	6	0.0882353	64	4	0.0625	1.5312	0.0465684	PA14_12110	protein_coding	DUF493 domain-containing protein	-	-
PA14_RS00245	161	14	0.0869565	153	13	0.0849673	5	0	0	2	0	0	16.3914	0.000133844	PA14_00590	protein_coding	DUF799 domain-containing protein	-	-
PA14_RS24155	158	13	0.0822785	159	19	0.119497	37	0	0	25	0	0	16.6224	0.03238	PA14_59180	protein_coding	type I DNA topoisomerase	GO:0005737, GO:0006265, GO:0003917, GO:0006260, GO:0003677	-
PA14_RS20825	157	4	0.0254777	195	7	0.0358974	121	0	0	102	0	0	14.9054	0.0276332	PA14_51240	protein_coding	phosphoribosylaminoimidazolesuccinocarboxamide synthase	GO:0004639, GO:0006164	pau00230, pau01100, pau01110
PA14_RS25120	151	3	0.0198675	160	3	0.01875	73	0	0	49	0	0	14.237	0.00083641	PA14_61480	protein_coding	uracil-xanthine permease family protein	-	-
PA14_RS05405	148	9	0.0608108	174	9	0.0517241	31	0	0	30	0	0	15.78	0.00645673	PA14_13430	protein_coding	Fe(3+) dicitrate transport protein FecA	-	-
PA14_RS13185	145	1	0.00689655	199	1	0.00502513	30	0	0	22	0	0	12.5415	0.0237667	PA14_32330	protein_coding	CynX/NimT family MFS transporter	-	-
PA14_RS06710	144	15	0.104167	125	20	0.16	25	0	0	17	0	0	17.0111	0.041885	PA14_16730	protein_coding	DUF72 domain-containing protein	-	-
PA14_RS13725	140	4	0.0285714	214	9	0.0420561	45	0	0	24	0	0	15.108	0.0345735	PA14_33690	protein_coding	pyoverdine export ABC transporter PvdE	-	pau02010
PA14_RS17775	138	56	0.405797	129	42	0.325581	58	7	0.12069	20	2	0.1	1.72859	0.0253184	PA14_43760	protein_coding	transporter substrate-binding domain-containing protein	-	-
PA14_RS21155	127	7	0.0551181	138	7	0.0507246	5	0	0	11	0	0	15.6916	0.00171859	PA14_51960	protein_coding	YihY family inner membrane protein	GO:0003674, GO:0008150, GO:0005886	-
PA14_RS16725	126	20	0.15873	112	19	0.169643	26	1	0.0384615	16	0	0	3.09378	0.0184914	PA14_41260	protein_coding	response regulator transcription factor ParR	-	pau01501, pau01503, pau02020
PA14_RS28215	125	1	0.008	135	1	0.00740741	29	0	0	27	0	0	12.9115	0.00147602	PA14_69230	protein_coding	polyphosphate kinase 1	GO:0009358, GO:0008976, GO:0006799	pau00190, pau03018
PA14_RS21340	120	2	0.0166667	93	1	0.0107527	15	0	0	15	0	0	13.743	0.0435071	PA14_52420	protein_coding	30S ribosomal protein S12 methylthiotransferase RimO	GO:0018339, GO:0008172, GO:0016782, GO:0051539, GO:1904047	-
PA14_RS01435	119	6	0.0504202	123	7	0.0569106	37	0	0	15	0	0	15.7117	0.00363681	PA14_03470	protein_coding	HDOD domain-containing protein	-	-
PA14_RS08275	116	9	0.0775862	119	7	0.0588235	23	0	0	16	0	0	16.0576	0.0183985	PA14_20600	protein_coding	DUF3313 domain-containing protein	-	-
PA14_RS22430	115	65	0.565217	105	44	0.419048	10	1	0.1	6	0	0	3.29902	0.0378505	PA14_55060	protein_coding	IS3 family transposase	IS3 family transposase	GO:0004803
PA14_RS19185	113	1	0.00884956	91	1	0.010989	23	0	0	18	0	0	13.2762	0.0114311	PA14_47190	protein_coding	cytochrome o ubiquinol oxidase subunit I	GO:0016020, GO:0015990, GO:0009486	pau00190, pau01100
PA14_RS26015	113	9	0.079646	90	5	0.0555556	22	0	0	7	0	0	16.0448	0.0303126	PA14_63605	protein_coding	formate dehydrogenase-N subunit alpha	GO:0015942, GO:0009326	pau00630, pau00680, pau01100, pau01120, pau01200
PA14_RS24390	109	22	0.201835	97	18	0.185567	20	0	0	15	0	0	17.5635	0.00175869	PA14_59790	protein_coding	EAL domain-containing response regulator	-	-
PA14_RS13375	107	9	0.0841121	99	6	0.0606061	12	0	0	12	0	0	16.1429	0.0253822	PA14_32810	protein_coding	hypothetical protein	-	-
PA14_RS17870	106	1	0.00943396	95	1	0.0105263	7	0	0	9	0	0	13.285	0.00298159	PA14_44010	protein_coding	2-oxoglutarate dehydrogenase E1 component	GO:0004591, GO:0006099, GO:0030976	pau00020, pau00785, pau01100, pau01110, pau01120, pau01200
PA14_RS16505	104	1	0.00961538	91	1	0.010989	11	0	0	5	0	0	13.3308	0.00441503	PA14_40710	protein_coding	DUF1883 domain-containing protein	-	-
PA14_RS00670	101	4	0.039604	79	2	0.0253165	4	0	0	3	0	0	14.9864	0.0451771	PA14_01620	protein_coding	beta-alanine--pyruvate aminotransferase	-	pau00280, pau00410, pau00640, pau01100
PA14_RS05815	101	3	0.029703	95	4	0.0421053	32	0	0	10	0	0	15.1319	0.0285585	PA14_14530	protein_coding	EAL domain-containing protein	-	-
PA14_RS01850	100	9	0.09	88	9	0.102273	8	0	0	16	0	0	16.5528	0.00404951	PA14_04560	protein_coding	hypothetical protein	-	-
PA14_RS04355	98	35	0.357143	101	38	0.376238	33	1	0.030303	13	1	0.0769231	2.77388	0.00641126	PA14_10800	protein_coding	LysR family transcriptional regulator AmpR	-	pau01501
PA14_RS20280	96	9	0.09375	99	10	0.10101	21	0	0	22	0	0	16.5714	0.0013867	PA14_49930	protein_coding	S1 RNA-binding domain-containing protein	-	-
PA14_RS12340	95	24	0.252632	86	23	0.267442	19	0	0	33	3	0.0909091	2.51619	0.0431056	PA14_30280	protein_coding	thioredoxin-disulfide reductase	GO:0004791	pau00450
PA14_RS00175	95	6	0.0631579	88	4	0.0454545	40	0	0	31	0	0	15.7289	0.0255536	PA14_00430	protein_coding	response regulator transcription factor	-	pau02020
PA14_RS26735	94	19	0.202128	127	20	0.15748	50	2	0.04	39	1	0.025641	2.45372	0.0245207	PA14_65410	protein_coding	oligoribonuclease	GO:0003676, GO:0000175	-
PA14_RS16560	91	26	0.285714	70	20	0.285714	23	0	0	35	2	0.0571429	3.32188	0.0121217	PA14_40850	protein_coding	phosphoglycerate mutase family protein	-	-
PA14_RS24230	90	39	0.433333	78	40	0.512821	66	10	0.151515	41	3	0.0731707	2.07416	0.0231041	PA14_59380	protein_coding	hypothetical protein	-	-
PA14_RS24525	89	22	0.247191	111	34	0.306306	21	2	0.0952381	18	1	0.0555556	1.87599	0.029866	PA14_60110	protein_coding	hypothetical protein	-	-
PA14_RS05665	89	11	0.123596	99	13	0.131313	70	1	0.0142857	33	0	0	4.15714	0.00452261	PA14_14170	protein_coding	glutathione S-transferase family protein	-	-
PA14_RS05000	89	3	0.0337079	82	4	0.0487805	3	0	0	0	0	0	15.3319	0.0318039	PA14_12370	protein_coding	tetratricopeptide repeat protein	-	-
PA14_RS26980	87	21	0.241379	83	19	0.228916	26	0	0	27	1	0.037037	3.66645	0.00803729	PA14_66100	protein_coding	O-antigen ligase family protein	-	-
PA14_RS02870	87	2	0.0229885	75	2	0.0266667	17	0	0	10	0	0	14.5997	0.00544222	PA14_07150	protein_coding	hydroxypyruvate isomerase family protein	-	-
PA14_RS15675	87	4	0.045977	101	5	0.049505	14	0	0	5	0	0	15.543	0.00136242	PA14_38570	protein_coding	sigma-54-dependent transcriptional regulator HbcR	-	-
PA14_RS00250	86	76	0.883721	97	75	0.773196	1	0	0	0	0	0	19.6601	0.00442011	PA14_00600	protein_coding	helix-turn-helix transcriptional regulator	-	-
PA14_RS23840	83	1	0.0120482	70	1	0.0142857	33	0	0	25	0	0	13.6847	0.00714219	PA14_58470	protein_coding	ATP-binding cassette domain-containing protein	GO:0005524	pau02010
PA14_RS14430	83	5	0.060241	53	3	0.0566038	11	0	0	8	0	0	15.8343	0.000967571	PA14_35470	protein_coding	transcriptional regulator	-	-
PA14_RS26705	82	3	0.0365854	86	5	0.0581395	15	0	0	5	0	0	15.5315	0.0480737	PA14_65320	protein_coding	tRNA (adenosine(37)-N6)-dimethylallyltransferase MiaA	GO:0006400, GO:0005737, GO:0052381	pau01100, pau01110
PA14_RS06430	79	15	0.189873	103	20	0.194175	38	2	0.0526316	19	1	0.0526316	1.86727	0.000237965	PA14_16040	protein_coding	site-specific tyrosine recombinase XerD	GO:0006310, GO:0009009	-
PA14_RS26940	79	2	0.0253165	87	3	0.0344828	11	0	0	10	0	0	14.8679	0.0226992	PA14_66000	protein_coding	FAD-dependent oxidoreductase	GO:0016491	-
PA14_RS22395	78	1	0.0128205	95	1	0.0105263	10	0	0	9	0	0	13.5111	0.00951854	PA14_54970	protein_coding	ABC transporter ATP-binding protein	-	pau02010
PA14_RS09370	78	13	0.166667	92	16	0.173913	1	0	0	3	0	0	17.3776	0.000452386	PA14_23130	protein_coding	GGDEF domain-containing protein	-	-
PA14_RS13435	77	3	0.038961	94	4	0.0425532	22	0	0	10	0	0	15.3148	0.00193633	PA14_32940	protein_coding	sigma-54-dependent transcriptional regulator	-	-
PA14_RS16425	77	4	0.0519481	64	4	0.0625	60	0	0	40	0	0	15.8044	0.0083937	PA14_40510	protein_coding	cytochrome-c oxidase, cbb3-type subunit I	GO:0004129	pau00190, pau01100, pau02020
PA14_RS14340	76	1	0.0131579	75	1	0.0133333	20	0	0	12	0	0	13.6933	4.38548e-05	PA14_35230	protein_coding	MFS transporter	GO:0022857, GO:0055085	-
PA14_RS28825	76	2	0.0263158	108	2	0.0185185	40	0	0	32	0	0	14.4524	0.0289392	PA14_70780	protein_coding	peptidoglycan DD-metalloendopeptidase family protein	-	-
PA14_RS27935	76	2	0.0263158	85	2	0.0235294	8	0	0	2	0	0	14.6052	0.00311031	PA14_68500	protein_coding	iron-containing alcohol dehydrogenase	-	-
PA14_RS02900	75	14	0.186667	50	8	0.16	8	0	0	7	0	0	17.4032	0.00586515	PA14_07240	protein_coding	hypothetical protein	-	-
PA14_RS29215	74	1	0.0135135	67	1	0.0149254	7	0	0	3	0	0	13.7957	0.00245559	PA14_71740	protein_coding	acetyl-CoA carboxylase biotin carboxylase subunit	GO:0005524	pau00020, pau00620, pau01100, pau01120, pau01200, pau01230
PA14_RS18060	73	1	0.0136986	74	1	0.0135135	49	0	0	42	0	0	13.7321	4.62738e-05	PA14_44440	protein_coding	heavy metal translocating P-type ATPase	-	-
PA14_RS27425	72	1	0.0138889	107	2	0.0186916	17	0	0	8	0	0	13.9918	0.0210462	PA14_67220	protein_coding	type VI secrection system-dependent phospholipase D effector PldB	-	-
PA14_RS11605	72	5	0.0694444	95	5	0.0526316	4	0	0	7	0	0	15.8974	0.0184449	PA14_28530	protein_coding	YihY/virulence factor BrkB family protein	-	-
PA14_RS16970	72	6	0.0833333	76	6	0.0789474	13	0	0	13	0	0	16.3081	0.000729661	PA14_41830	protein_coding	bifunctional phosphoserine phosphatase/homoserine phosphotransferase ThrH	-	pau00260, pau00680, pau01100, pau01110, pau01120, pau01200, pau01230
PA14_RS03005	71	5	0.0704225	81	7	0.0864198	22	0	0	4	0	0	16.259	0.0102435	PA14_07500	protein_coding	bifunctional diguanylate cyclase/phosphodiesterase	-	-
PA14_RS09355	70	8	0.114286	45	4	0.0888889	8	0	0	5	0	0	16.6324	0.0152681	PA14_23100	protein_coding	NUDIX hydrolase	-	-
PA14_RS01670	70	10	0.142857	71	9	0.126761	8	0	0	4	0	0	17.0406	0.00354532	PA14_04080	protein_coding	amino acid ABC transporter permease	-	pau02010
PA14_RS10155	69	28	0.405797	62	31	0.5	2	0	0	0	0	0	18.7888	0.0106436	PA14_25040	protein_coding	universal stress protein	-	-
PA14_RS08915	68	1	0.0147059	46	1	0.0217391	25	0	0	23	0	0	14.1535	0.035283	PA14_22060	protein_coding	patatin-like phospholipase family protein	-	-
PA14_RS26985	68	14	0.205882	44	7	0.159091	9	0	0	5	0	0	17.4774	0.0160421	PA14_66110	protein_coding	alpha-1,3-rhamnosyltransferase	-	-
PA14_RS02010	68	20	0.294118	49	11	0.22449	10	0	0	5	0	0	17.9843	0.0175524	PA14_04950	protein_coding	monofunctional biosynthetic peptidoglycan transglycosylase	GO:0016020, GO:0009274, GO:0009252	pau00550, pau01100
PA14_RS08310	67	4	0.0597015	75	6	0.08	58	1	0.0172414	34	0	0	3.01825	0.0441862	PA14_20680	protein_coding	MFS transporter	-	-
PA14_RS03995	65	2	0.0307692	97	2	0.0206186	46	0	0	28	0	0	14.6492	0.0368738	PA14_09900	protein_coding	protease IV	-	-
PA14_RS09070	64	10	0.15625	68	13	0.191176	10	0	0	11	0	0	17.4064	0.00995544	PA14_22410	protein_coding	GNAT family N-acetyltransferase	-	-
PA14_RS07095	62	1	0.016129	55	1	0.0181818	3	0	0	1	0	0	14.0665	0.00356041	PA14_17650	protein_coding	DTW domain-containing protein	-	-
PA14_RS21555	62	2	0.0322581	49	2	0.0408163	9	0	0	2	0	0	15.1571	0.0134405	PA14_52930	protein_coding	LysR family transcriptional regulator	-	-
PA14_RS21345	62	22	0.354839	61	20	0.327869	0	0	0	0	0	0	18.3809	0.00155694	PA14_52430	protein_coding	DUF1456 family protein	-	-
PA14_RS14540	61	2	0.0327869	48	2	0.0416667	14	0	0	4	0	0	15.1841	0.0139279	PA14_35760	protein_coding	GNAT family N-acetyltransferase	-	-
PA14_RS01645	61	8	0.131148	59	6	0.101695	19	0	0	9	0	0	16.829	0.0156261	PA14_04030	protein_coding	alpha/beta hydrolase	-	-
PA14_RS14200	60	6	0.1	67	8	0.119403	18	0	0	20	0	0	16.7432	0.00773025	PA14_34880	protein_coding	GntR family transcriptional regulator	-	-
PA14_RS08845	60	6	0.1	55	8	0.145455	21	0	0	12	0	0	16.9051	0.0326246	PA14_21900	protein_coding	HAD family phosphatase	-	-
PA14_RS28475	59	1	0.0169492	54	1	0.0185185	25	0	0	18	0	0	14.1143	0.00195214	PA14_69870	protein_coding	phosphorylcholine phosphatase	-	-
PA14_RS22040	58	1	0.0172414	70	1	0.0142857	23	0	0	13	0	0	13.9444	0.00867486	PA14_54130	protein_coding	LysR substrate-binding domain-containing protein	-	-
PA14_RS26335	57	3	0.0526316	59	4	0.0677966	13	0	0	5	0	0	15.8778	0.0154899	PA14_64450	protein_coding	Hsp70 family protein	-	-
PA14_RS06450	57	7	0.122807	38	3	0.0789474	28	0	0	16	0	0	16.6223	0.0441526	PA14_16100	protein_coding	alpha/beta hydrolase	-	-
PA14_RS01685	57	6	0.105263	83	11	0.13253	11	0	0	11	0	0	16.8594	0.0128947	PA14_04110	protein_coding	phosphoglycerate dehydrogenase	GO:0051287, GO:0016616	pau00260, pau00270, pau00680, pau01100, pau01110, pau01120, pau01200, pau01230
PA14_RS14950	56	2	0.0357143	55	2	0.0363636	16	0	0	5	0	0	15.1373	8.11524e-05	PA14_36730	protein_coding	maltose alpha-D-glucosyltransferase	GO:0005991, GO:0047471	pau00500, pau01100, pau01110
PA14_RS11290	56	4	0.0714286	37	2	0.0540541	2	0	0	3	0	0	15.9372	0.0186373	PA14_27850	protein_coding	NADPH-dependent 7-cyano-7-deazaguanine reductase QueF	GO:0008616, GO:0043867, GO:0033739	pau00790, pau01100
PA14_RS09705	54	7	0.12963	39	6	0.153846	4	0	0	2	0	0	17.1129	0.00721887	PA14_23970	protein_coding	GspD family T2SS secretin variant XcpQ	-	pau03070
PA14_RS02885	53	7	0.132075	48	6	0.125	15	0	0	9	0	0	16.9718	0.000756652	PA14_07200	protein_coding	hypothetical protein	-	-
PA14_RS01570	52	1	0.0192308	60	1	0.0166667	7	0	0	4	0	0	14.1317	0.00506332	PA14_03840	protein_coding	TetR/AcrR family transcriptional regulator	-	-
PA14_RS08450	52	2	0.0384615	35	2	0.0571429	7	0	0	2	0	0	15.5448	0.0361257	PA14_21020	protein_coding	non-ribosomal peptide synthetase	-	-
PA14_RS10165	52	4	0.0769231	93	5	0.0537634	3	0	0	3	0	0	15.9958	0.0299992	PA14_25060	protein_coding	hypothetical protein	-	-
PA14_RS05975	52	14	0.269231	34	14	0.411765	5	0	0	5	0	0	18.3773	0.0411241	PA14_15000	protein_coding	hypothetical protein	-	-
PA14_RS06560	51	1	0.0196078	86	2	0.0232558	12	0	0	15	0	0	14.3875	0.00716534	PA14_16360	protein_coding	NAD(P)/FAD-dependent oxidoreductase	GO:0016491	pau00330, pau00410, pau01100
PA14_RS03060	51	2	0.0392157	50	3	0.06	20	0	0	9	0	0	15.5983	0.0411919	PA14_07650	protein_coding	SpoVR family protein	-	-
PA14_RS28565	51	4	0.0784314	44	3	0.0681818	4	0	0	10	0	0	16.1617	0.0048517	PA14_70110	protein_coding	phospholipase D family protein	-	pau00564, pau01100
PA14_RS31220	50	3	0.06	37	2	0.0540541	5	0	0	5	0	0	15.7994	0.00270679	-	protein_coding	hypothetical protein	-	-
PA14_RS21315	50	3	0.06	32	3	0.09375	2	0	0	5	0	0	16.2302	0.0449608	PA14_52340	protein_coding	hypothetical protein	-	-
PA14_RS10015	50	4	0.08	31	3	0.0967742	6	0	0	13	0	0	16.4316	0.00888439	PA14_24720	protein_coding	ATP-binding protein	-	-
PA14_RS04335	45	5	0.111111	56	9	0.160714	5	0	0	5	0	0	17.0523	0.0317235	PA14_10750	protein_coding	sugar transporter	GO:0022857, GO:0055085	-
PA14_RS27105	44	15	0.340909	48	17	0.354167	41	5	0.121951	19	1	0.0526316	1.99325	0.0178939	PA14_66420	protein_coding	sulfite exporter TauE/SafE family protein	-	-
PA14_RS27275	44	9	0.204545	37	9	0.243243	46	2	0.0434783	37	1	0.027027	2.66698	0.0121951	PA14_66840	protein_coding	class II poly(R)-hydroxyalkanoic acid synthase	GO:0042619, GO:0016746	pau00650, pau01100
PA14_RS25395	44	1	0.0227273	43	1	0.0232558	9	0	0	4	0	0	14.4889	0.000132092	PA14_62130	protein_coding	ketol-acid reductoisomerase	-	pau00290, pau00770, pau01100, pau01110, pau01210, pau01230
PA14_RS00330	44	8	0.181818	43	7	0.162791	2	0	0	2	0	0	17.3946	0.00303479	PA14_00770	protein_coding	HAD family hydrolase	-	pau00630, pau01100, pau01110
PA14_RS02600	43	8	0.186047	34	6	0.176471	52	2	0.0384615	33	2	0.0606061	1.87154	0.00828256	PA14_06460	protein_coding	allophanate hydrolase subunit 1	-	pau00220, pau00791, pau01100
PA14_RS10075	43	17	0.395349	62	26	0.419355	1	0	0	7	1	0.142857	2.51169	0.0434802	PA14_24860	protein_coding	cytochrome C Snr1	-	-
PA14_RS12185	43	6	0.139535	37	6	0.162162	14	0	0	5	0	0	17.2028	0.00557798	PA14_29880	protein_coding	NADH-quinone oxidoreductase subunit L	GO:0008137, GO:0042773	pau00190, pau01100
PA14_RS03125	42	12	0.285714	66	17	0.257576	19	0	0	13	1	0.0769231	2.8202	0.0294884	PA14_07810	protein_coding	alpha/beta hydrolase family protein	-	-
PA14_RS09700	42	4	0.0952381	56	6	0.107143	12	0	0	14	0	0	16.6267	0.00344235	PA14_23950	protein_coding	SDR family oxidoreductase	GO:0016491	-
PA14_RS23885	42	6	0.142857	43	4	0.0930233	6	0	0	6	0	0	16.8477	0.0418519	PA14_58570	protein_coding	TonB-dependent siderophore receptor PiuA	-	-
PA14_RS11570	42	6	0.142857	29	3	0.103448	7	0	0	5	0	0	16.9101	0.0246571	PA14_28450	protein_coding	serine protease inhibitor ecotin	GO:0004867	-
PA14_RS17370	41	1	0.0243902	33	1	0.030303	9	0	0	10	0	0	14.7391	0.0114864	PA14_42770	protein_coding	alpha/beta hydrolase	-	-
PA14_RS12995	41	1	0.0243902	65	2	0.0307692	13	0	0	10	0	0	14.7514	0.0131116	PA14_31750	protein_coding	lysophospholipid acyltransferase family protein	-	-
PA14_RS10880	41	6	0.146341	46	7	0.152174	6	0	0	6	0	0	17.1875	0.000381522	PA14_26890	protein_coding	orotidine-5'-phosphate decarboxylase	GO:0004590, GO:0006207, GO:0044205	pau00240, pau01100, pau01240
PA14_RS06150	40	6	0.15	54	8	0.148148	11	0	0	8	0	0	17.1857	3.85765e-05	PA14_15430	protein_coding	recombinase family protein	-	-
PA14_RS21145	40	5	0.125	27	5	0.185185	10	0	0	6	0	0	17.2428	0.0356467	PA14_51940	protein_coding	hypothetical protein	-	-
PA14_RS11185	40	18	0.45	37	21	0.567568	2	0	0	1	0	0	18.9567	0.0130875	PA14_27630	protein_coding	RebB family R body protein	-	-
PA14_RS21030	39	1	0.025641	38	1	0.0263158	15	0	0	12	0	0	14.6651	0.00016862	PA14_51680	protein_coding	7-carboxy-7-deazaguanine synthase QueE	GO:0006400, GO:0051539, GO:1904047	pau00790, pau01100
PA14_RS27010	39	1	0.025641	51	2	0.0392157	4	0	0	5	0	0	14.985	0.0411241	PA14_66170	protein_coding	carbamoyltransferase	-	-
PA14_RS29985	39	3	0.0769231	59	5	0.0847458	9	0	0	10	0	0	16.3027	0.00233312	-	protein_coding	glycosyltransferase	-	-
PA14_RS04145	39	8	0.205128	43	6	0.139535	6	0	0	5	0	0	17.3948	0.0343625	PA14_10250	protein_coding	alpha-ketoacid dehydrogenase subunit beta	-	-
PA14_RS17550	38	1	0.0263158	41	1	0.0243902	23	0	0	22	0	0	14.6299	0.00143896	PA14_43190	protein_coding	NADP-dependent oxidoreductase	-	-
PA14_RS07135	38	13	0.342105	70	19	0.271429	10	0	0	10	0	0	18.2268	0.0130117	PA14_17730	protein_coding	carbon-nitrogen hydrolase family protein	-	-
PA14_RS21900	38	11	0.289474	40	16	0.4	5	0	0	1	0	0	18.3951	0.0247478	PA14_53790	protein_coding	haloacid dehalogenase type II	GO:0006805, GO:0018784	pau00361, pau00625, pau01100, pau01120
PA14_RS11015	38	15	0.394737	34	18	0.529412	1	0	0	0	0	0	18.8178	0.0205834	PA14_27220	protein_coding	organic hydroperoxide resistance protein OhrR	-	-
PA14_RS08550	37	1	0.027027	53	1	0.0188679	22	0	0	13	0	0	14.4861	0.0301814	PA14_21240	protein_coding	hypothetical protein	-	-
PA14_RS26120	37	1	0.027027	33	1	0.030303	15	0	0	6	0	0	14.8071	0.0032494	PA14_63880	protein_coding	TetR/AcrR family transcriptional regulator	-	-
PA14_RS18935	37	4	0.108108	23	3	0.130435	0	0	0	3	0	0	16.8639	0.00864677	PA14_46620	protein_coding	NAD(P)/FAD-dependent oxidoreductase	-	-
PA14_RS09080	37	8	0.216216	35	10	0.285714	1	0	0	5	0	0	17.9371	0.0186373	PA14_22440	protein_coding	ABC transporter ATP-binding protein	-	pau02010
PA14_RS13580	37	19	0.513514	42	14	0.333333	6	0	0	1	0	0	18.6917	0.0424103	PA14_33310	protein_coding	type I-F CRISPR-associated protein Csy3	GO:0043571, GO:0003674	-
PA14_RS03065	36	6	0.166667	84	13	0.154762	26	1	0.0384615	12	0	0	3.06294	0.0196501	PA14_07660	protein_coding	YeaH/YhbH family protein	-	-
PA14_RS09965	36	2	0.0555556	36	2	0.0555556	15	0	0	9	0	0	15.7617	0	PA14_24600	protein_coding	M14 family metallopeptidase	-	-
PA14_RS06375	36	3	0.0833333	54	3	0.0555556	7	0	0	13	0	0	16.0836	0.0377496	PA14_15920	protein_coding	MFS transporter	-	-
PA14_RS27620	36	3	0.0833333	22	2	0.0909091	2	0	0	2	0	0	16.4108	0.00188502	PA14_67720	protein_coding	protein-export chaperone SecB	GO:0015031, GO:0051082, GO:0051262	pau02024, pau03060, pau03070
PA14_RS10540	36	4	0.111111	71	8	0.112676	4	0	0	7	0	0	16.7718	4.88986e-05	PA14_25990	protein_coding	ATP-binding protein	-	pau00860, pau01100, pau01110
PA14_RS09220	36	7	0.194444	39	9	0.230769	4	0	0	4	0	0	17.6978	0.00721887	PA14_22730	protein_coding	HAMP domain-containing sensor histidine kinase	-	-
PA14_RS04670	35	3	0.0857143	66	8	0.121212	2	0	0	5	0	0	16.6588	0.0281903	PA14_11550	protein_coding	1-deoxy-D-xylulose-5-phosphate synthase	GO:0005737, GO:0008661, GO:0008615, GO:0009240, GO:0009228	pau00730, pau00900, pau01100, pau01110
PA14_RS09535	35	6	0.171429	45	9	0.2	5	0	0	4	0	0	17.5027	0.00586515	PA14_23540	protein_coding	LysR family transcriptional regulator	-	-
PA14_RS12005	34	1	0.0294118	33	1	0.030303	12	0	0	7	0	0	14.8658	0.000222692	PA14_29420	protein_coding	dienelactone hydrolase family protein	GO:0016787	pau00361, pau00364, pau00623, pau01100, pau01120
PA14_RS18985	34	2	0.0588235	19	1	0.0526316	6	0	0	1	0	0	15.7661	0.0030722	PA14_46720	protein_coding	VOC family protein	-	-
PA14_RS12420	34	3	0.0882353	29	2	0.0689655	11	0	0	6	0	0	16.2623	0.0146956	PA14_30450	protein_coding	LysR family transcriptional regulator	-	-
PA14_RS26210	34	4	0.117647	23	2	0.0869565	5	0	0	5	0	0	16.6425	0.021768	PA14_64120	protein_coding	EI24 domain-containing protein	-	-
PA14_RS11810	34	3	0.0882353	30	4	0.133333	5	0	0	2	0	0	16.7574	0.0390198	PA14_28990	protein_coding	DUF6348 family protein	-	-
PA14_RS04975	34	4	0.117647	32	4	0.125	3	0	0	4	0	0	16.8885	0.000917011	PA14_12300	protein_coding	HlyC/CorC family transporter	-	-
PA14_RS06750	33	6	0.181818	41	8	0.195122	34	2	0.0588235	23	1	0.0434783	1.88148	0.00542404	PA14_16830	protein_coding	DUF4197 domain-containing protein	-	-
PA14_RS06300	33	2	0.0606061	26	2	0.0769231	3	0	0	5	0	0	16.0694	0.013786	PA14_15720	protein_coding	membrane-bound lytic murein transglycosylase MltF	GO:0016020, GO:0000270, GO:0008933	-
PA14_RS19655	33	2	0.0606061	25	2	0.08	6	0	0	2	0	0	16.1013	0.0184987	PA14_48440	protein_coding	NAD(P)H-dependent oxidoreductase	-	pau00130, pau01100, pau01110, pau01240
PA14_RS20145	33	5	0.151515	18	3	0.166667	4	0	0	4	0	0	17.2795	0.00225989	PA14_49620	protein_coding	HAD-IB family hydrolase	-	-
PA14_RS08725	32	5	0.15625	26	4	0.153846	0	0	0	2	0	0	17.2424	6.00871e-05	PA14_21660	protein_coding	YnfA family protein	GO:0016020	-
PA14_RS24695	32	12	0.375	21	7	0.333333	1	0	0	2	0	0	18.4341	0.00344235	PA14_60460	protein_coding	50S ribosomal protein L21	GO:0003735, GO:0022625, GO:0006412, GO:0000311	pau03010
PA14_RS12080	32	11	0.34375	23	9	0.391304	3	0	0	4	0	0	18.4875	0.00415935	PA14_29590	protein_coding	transcriptional regulator MvaU	-	-
PA14_RS10685	31	2	0.0645161	21	1	0.047619	14	0	0	5	0	0	15.7749	0.0219608	PA14_26350	protein_coding	MBL fold metallo-hydrolase	-	-
PA14_RS25385	31	5	0.16129	39	7	0.179487	3	0	0	5	0	0	17.3785	0.00283921	PA14_62110	protein_coding	protein-methionine-sulfoxide reductase catalytic subunit MsrP	GO:0043546, GO:0016667, GO:0030091	-
PA14_RS17860	31	9	0.290323	19	7	0.368421	5	0	0	2	0	0	18.3294	0.0137661	PA14_43970	protein_coding	dihydrolipoyl dehydrogenase	GO:0045454, GO:0006096, GO:0051068, GO:0004148	pau00010, pau00020, pau00260, pau00280, pau00310, pau00380, pau00620, pau00630, pau00640, pau00785, pau01100, pau01110, pau01120, pau01200, pau01240
PA14_RS21650	30	16	0.533333	34	17	0.5	4	0	0	7	1	0.142857	2.85464	0.0260813	PA14_53180	protein_coding	rhodanese-related sulfurtransferase	-	-
PA14_RS25335	30	2	0.0666667	22	1	0.0454545	1	0	0	4	0	0	15.7747	0.0339788	PA14_62010	protein_coding	iron ABC transporter permease	-	pau02010
PA14_RS10545	30	4	0.133333	36	3	0.0833333	7	0	0	2	0	0	16.7251	0.0493458	PA14_26000	protein_coding	VWA domain-containing protein	-	-
PA14_RS14025	30	3	0.1	29	4	0.137931	3	0	0	6	0	0	16.8602	0.0244853	PA14_34410	protein_coding	sugar ABC transporter permease	-	pau02010
PA14_RS06170	30	4	0.133333	15	2	0.133333	9	0	0	3	0	0	17.0247	0	PA14_15460	protein_coding	mercury(II) reductase	GO:0016152	-
PA14_RS04415	29	6	0.206897	29	9	0.310345	5	0	0	5	0	0	17.9805	0.0377496	PA14_10960	protein_coding	Rieske 2Fe-2S domain-containing protein	GO:0051537	-
PA14_RS19110	29	19	0.655172	20	14	0.7	2	0	0	0	0	0	19.37	0.00109242	PA14_47010	protein_coding	hypothetical protein	-	-
PA14_RS11215	28	2	0.0714286	39	3	0.0769231	6	0	0	2	0	0	16.1787	0.00136893	PA14_27680	protein_coding	hypothetical protein	-	-
PA14_RS18720	28	2	0.0714286	22	2	0.0909091	6	0	0	5	0	0	16.3087	0.0140962	PA14_46120	protein_coding	5-guanidino-2-oxopentanoate decarboxylase	-	pau00290, pau00650, pau00660, pau00770, pau01100, pau01110, pau01210, pau01230
PA14_RS30995	28	4	0.142857	26	3	0.115385	0	0	0	3	0	0	16.9784	0.0111288	-	protein_coding	type II toxin-antitoxin system RelE/ParE family toxin	-	-
PA14_RS26625	28	7	0.25	32	8	0.25	10	0	0	3	0	0	17.9316	0	PA14_65130	protein_coding	replicative DNA helicase	GO:0003678, GO:0006260, GO:0005524, GO:0003677	pau03030
PA14_RS30155	28	8	0.285714	36	8	0.222222	4	0	0	7	0	0	17.9543	0.0152681	-	protein_coding	hypothetical protein	-	-
PA14_RS18155	28	6	0.214286	36	11	0.305556	1	0	0	2	0	0	17.9877	0.0294699	PA14_44650	protein_coding	hypothetical protein	-	-
PA14_RS01165	28	9	0.321429	14	5	0.357143	2	0	0	1	0	0	18.3721	0.00275863	PA14_02910	protein_coding	IclR family transcriptional regulator	-	-
PA14_RS01150	27	1	0.037037	21	1	0.047619	5	0	0	6	0	0	15.3694	0.0152681	PA14_02870	protein_coding	LysR family transcriptional regulator	-	-
PA14_RS12430	27	4	0.148148	29	5	0.172414	14	0	0	8	0	0	17.2903	0.00568128	PA14_30470	protein_coding	ABC transporter substrate-binding protein	-	pau00920, pau02010
PA14_RS03965	26	2	0.0769231	29	2	0.0689655	7	0	0	4	0	0	16.1545	0.00296199	PA14_09810	protein_coding	B3/4 domain-containing protein	-	-
PA14_RS08280	26	7	0.269231	30	10	0.333333	3	0	0	1	0	0	18.2008	0.0111288	PA14_20610	protein_coding	fucose-binding lectin II	-	pau02024
PA14_RS03975	25	1	0.04	36	1	0.0277778	16	0	0	14	0	0	15.0486	0.0310133	PA14_09850	protein_coding	OprD family porin	-	-
PA14_RS27890	25	1	0.04	54	2	0.037037	6	0	0	5	0	0	15.2333	0.00147602	PA14_68400	protein_coding	peptidoglycan-binding protein LysM	-	-
PA14_RS18535	25	1	0.04	20	1	0.05	8	0	0	2	0	0	15.4577	0.0121217	PA14_45640	protein_coding	flagellar synthesis regulator FleN	-	-
PA14_RS29055	24	11	0.458333	20	10	0.5	8	0	0	7	1	0.142857	2.74594	0.0317235	PA14_71340	protein_coding	hypothetical protein	-	-
PA14_RS13025	24	1	0.0416667	24	1	0.0416667	1	0	0	1	0	0	15.3466	0	PA14_31820	protein_coding	pyridoxal phosphate-dependent aminotransferase	-	pau00340, pau00350, pau00360, pau00400, pau00401, pau01100, pau01110, pau01230
PA14_RS24285	24	1	0.0416667	23	1	0.0434783	5	0	0	3	0	0	15.3777	0.000452386	PA14_59540	protein_coding	DEAD/DEAH box helicase	-	-
PA14_RS00325	24	1	0.0416667	18	1	0.0555556	1	0	0	5	0	0	15.569	0.0198039	PA14_00760	protein_coding	hypothetical protein	-	-
PA14_RS13575	24	5	0.208333	22	3	0.136364	5	0	0	1	0	0	17.395	0.0409356	PA14_33300	protein_coding	type I-F CRISPR-associated endoribonuclease Cas6/Csy4	GO:0043571, GO:0004521	-
PA14_RS06530	24	5	0.208333	19	3	0.157895	2	0	0	2	0	0	17.4824	0.0184449	PA14_16300	protein_coding	MexR antirepressor ArmR	-	pau01501
PA14_RS03920	23	1	0.0434783	19	1	0.0526316	1	0	0	3	0	0	15.5524	0.00894873	PA14_09700	protein_coding	FAD-dependent monooxygenase PqsL	-	-
PA14_RS16820	23	2	0.0869565	11	1	0.0909091	0	0	0	1	0	0	16.4404	0.000493462	PA14_41480	protein_coding	CmpA/NrtA family ABC transporter substrate-binding protein	-	-
PA14_RS21225	23	3	0.130435	9	1	0.111111	1	0	0	1	0	0	16.8819	0.00633921	PA14_52130	protein_coding	Wzz/FepE/Etk N-terminal domain-containing protein	GO:0016020, GO:0009103	-
PA14_RS06970	23	3	0.130435	22	3	0.136364	1	0	0	0	0	0	17.0254	0.000493462	PA14_17370	protein_coding	selenium metabolism membrane protein YedE/FdhT	-	-
PA14_RS17570	23	4	0.173913	28	4	0.142857	1	0	0	3	0	0	17.2731	0.00947529	PA14_43240	protein_coding	flavin reductase family protein	-	-
PA14_RS18385	23	4	0.173913	19	4	0.210526	5	0	0	2	0	0	17.5524	0.00894873	PA14_45250	protein_coding	helix-turn-helix transcriptional regulator	GO:0006355	-
PA14_RS16605	23	4	0.173913	13	3	0.230769	2	0	0	0	0	0	17.6264	0.0191732	PA14_40960	protein_coding	type IV pilus/biofilm regulator FimL	-	-
PA14_RS08045	23	7	0.304348	40	9	0.225	5	0	0	5	0	0	18.0139	0.0217392	PA14_20080	protein_coding	efflux RND transporter periplasmic adaptor subunit	-	-
PA14_RS20355	23	7	0.304348	31	9	0.290323	8	0	0	5	0	0	18.1817	0.000555784	PA14_50110	protein_coding	flagellar assembly protein FliH	GO:0009288, GO:0071973, GO:0003774	pau02040
PA14_RS26490	23	10	0.434783	15	5	0.333333	3	0	0	3	0	0	18.551	0.0170004	PA14_64800	protein_coding	aromatic ring-hydroxylating dioxygenase subunit alpha	-	pau00627, pau01120
PA14_RS24570	23	9	0.391304	32	16	0.5	4	0	0	4	0	0	18.7656	0.0145483	PA14_60210	protein_coding	23S rRNA pseudouridine(1911/1915/1917) synthase RluD	GO:0001522, GO:0003723, GO:0009982, GO:0009451	-
PA14_RS02375	22	1	0.0454545	26	1	0.0384615	45	0	0	25	0	0	15.3567	0.00687293	PA14_05880	protein_coding	nodulation protein NfeD	-	-
PA14_RS01975	22	1	0.0454545	21	1	0.047619	7	0	0	7	0	0	15.5061	0.000540395	PA14_04870	protein_coding	pitrilysin family protein	-	-
PA14_RS28000	22	1	0.0454545	21	1	0.047619	5	0	0	1	0	0	15.5061	0.000540395	PA14_68680	protein_coding	two-component system sensor histidine kinase AmgS	-	pau02020
PA14_RS25030	22	2	0.0909091	17	1	0.0588235	3	0	0	1	0	0	16.192	0.0429797	PA14_61280	protein_coding	NAD-dependent epimerase/dehydratase family protein	GO:0003824	-
PA14_RS29860	22	4	0.181818	20	3	0.15	10	0	0	6	0	0	17.34	0.00907006	PA14_73350	protein_coding	chromosome partitioning protein Soj	-	-
PA14_RS11760	22	3	0.136364	15	3	0.2	0	0	0	0	0	0	17.3597	0.0339788	PA14_28880	protein_coding	hypothetical protein	-	-
PA14_RS19680	22	6	0.272727	27	7	0.259259	5	0	0	0	0	0	18.021	0.000640307	PA14_48500	protein_coding	LysR substrate-binding domain-containing protein	-	-
PA14_RS16985	22	6	0.272727	27	8	0.296296	1	0	0	0	0	0	18.1181	0.00171122	PA14_41870	protein_coding	HTH-type transcriptional regulator CysB	GO:0003700, GO:0006355	-
PA14_RS14395	22	11	0.5	25	8	0.32	2	0	0	6	0	0	18.6453	0.0449608	PA14_35380	protein_coding	HTH-type transcriptional regulator PtxR	-	-
PA14_RS11325	22	13	0.590909	24	9	0.375	1	0	0	2	0	0	18.8815	0.0465074	PA14_27930	protein_coding	cyclic di-GMP-binding protein PilZ	-	-
PA14_RS13200	21	18	0.857143	27	17	0.62963	7	1	0.142857	4	1	0.25	1.9201	0.0489974	PA14_32360	protein_coding	LysR substrate-binding domain-containing protein	-	-
PA14_RS09925	21	13	0.619048	16	11	0.6875	9	2	0.222222	5	0	0	2.55567	0.0430389	PA14_24500	protein_coding	pellicle/biofilm biosynthesis outer membrane protein PelC	-	pau02025
PA14_RS23895	21	2	0.0952381	23	2	0.0869565	2	0	0	0	0	0	16.4751	0.00205973	PA14_58600	protein_coding	tetratricopeptide repeat protein	-	-
PA14_RS17845	21	3	0.142857	29	3	0.103448	0	0	0	7	0	0	16.9101	0.0246571	PA14_43920	protein_coding	branched-chain amino acid transport system II carrier protein	GO:0015658, GO:0015803	-
PA14_RS02070	21	4	0.190476	10	2	0.2	2	0	0	0	0	0	17.5749	0.000594354	PA14_05080	protein_coding	homoserine O-acetyltransferase	GO:0009058, GO:0016747	pau00270, pau00920, pau01100, pau01110, pau01230
PA14_RS14425	21	5	0.238095	21	5	0.238095	10	0	0	2	0	0	17.8612	0	PA14_35460	protein_coding	sodium:alanine symporter family protein	-	-
PA14_RS27940	20	1	0.05	26	1	0.0384615	2	0	0	0	0	0	15.4328	0.016591	PA14_68510	protein_coding	acyl-CoA dehydrogenase C-terminal domain-containing protein	-	pau00920, pau01100
PA14_RS25005	20	1	0.05	23	1	0.0434783	0	0	0	1	0	0	15.5124	0.00483224	PA14_61210	protein_coding	2-hydroxyacid dehydrogenase	GO:0051287, GO:0016616	pau00260, pau00630, pau00680, pau01100, pau01110, pau01120, pau01200
PA14_RS16940	20	1	0.05	20	1	0.05	5	0	0	2	0	0	15.6097	0	PA14_41760	protein_coding	transporter	-	-
PA14_RS05740	20	1	0.05	18	1	0.0555556	4	0	0	4	0	0	15.6877	0.00275863	PA14_14360	protein_coding	SLC13 family permease	-	-
PA14_RS26950	20	1	0.05	14	1	0.0714286	2	0	0	0	0	0	15.8898	0.0297588	PA14_66020	protein_coding	hypothetical protein	-	-
PA14_RS16045	20	1	0.05	27	2	0.0740741	5	0	0	1	0	0	15.9209	0.0356467	PA14_39590	protein_coding	5-methyltetrahydropteroyltriglutamate--homocysteine S-methyltransferase	GO:0008652, GO:0009086, GO:0003871, GO:0008270	pau00270, pau00450, pau01100, pau01110, pau01230
PA14_RS21065	20	2	0.1	27	3	0.111111	5	0	0	7	0	0	16.6877	0.00275863	PA14_51770	protein_coding	tol-pal system-associated acyl-CoA thioesterase	GO:0005737, GO:0047617, GO:0005515	pau00130, pau00362, pau01100, pau01110, pau01120
PA14_RS12580	20	3	0.15	18	2	0.111111	2	0	0	2	0	0	16.9943	0.0214702	PA14_30830	protein_coding	response regulator	GO:0000160	-
PA14_RS07370	20	3	0.15	21	3	0.142857	7	0	0	0	0	0	17.1598	0.000594354	PA14_18360	protein_coding	undecaprenyl-phosphate 4-deoxy-4-formamido-L-arabinose transferase	GO:0016780	pau00520, pau01100, pau01503
PA14_RS29210	20	8	0.4	25	7	0.28	4	0	0	4	0	0	18.3752	0.0297588	PA14_71720	protein_coding	sodium-extruding oxaloacetate decarboxylase subunit alpha	GO:0008948, GO:0015081, GO:0006814	pau00020, pau00620, pau01100, pau01120, pau01200, pau01230
PA14_RS18270	20	9	0.45	17	6	0.352941	2	0	0	2	0	0	18.6149	0.0142991	PA14_44950	protein_coding	nucleobase:cation symporter-2 family protein	-	-
PA14_RS00025	20	9	0.45	20	12	0.6	0	0	0	0	0	0	19.002	0.0198039	PA14_00060	protein_coding	1-acyl-sn-glycerol-3-phosphate acyltransferase	-	pau00561, pau00564, pau01100, pau01110
PA14_RS00070	20	15	0.75	23	15	0.652174	0	0	0	0	0	0	19.4192	0.00483224	PA14_00150	protein_coding	hypothetical protein	-	-
PA14_RS17790	19	1	0.0526316	43	2	0.0465116	13	0	0	8	0	0	15.5973	0.00378875	PA14_43790	protein_coding	xanthine dehydrogenase family protein molybdopterin-binding subunit	-	pau00760, pau01100, pau01120
PA14_RS26160	19	2	0.105263	14	1	0.0714286	4	0	0	4	0	0	16.4309	0.0347672	PA14_63990	protein_coding	arginine decarboxylase	GO:0008792, GO:0008295	pau00330, pau01100, pau01110
PA14_RS29230	19	2	0.105263	13	1	0.0769231	1	0	0	2	0	0	16.4751	0.0233532	PA14_71780	protein_coding	transcriptional regulator HexR	GO:0003700, GO:0006355	-
PA14_RS23660	19	2	0.105263	20	2	0.1	2	0	0	0	0	0	16.6471	0.000656815	PA14_58010	protein_coding	hypothetical protein	-	-
PA14_RS08460	19	2	0.105263	16	2	0.125	8	0	0	7	0	0	16.8129	0.00726695	PA14_21040	protein_coding	metal-dependent hydrolase	-	-
PA14_RS24725	19	3	0.157895	10	1	0.1	0	0	0	7	0	0	16.9764	0.0468802	PA14_60530	protein_coding	TIGR00645 family protein	-	-
PA14_RS04850	19	3	0.157895	9	1	0.111111	2	0	0	1	0	0	17.0373	0.0289392	PA14_11990	protein_coding	alpha/beta fold hydrolase	-	-
PA14_RS09000	19	3	0.157895	21	4	0.190476	4	0	0	0	0	0	17.4103	0.00863384	PA14_22230	protein_coding	hypothetical protein	-	-
PA14_RS02090	19	4	0.210526	22	5	0.227273	6	0	0	4	0	0	17.7399	0.00145996	PA14_05150	protein_coding	pyrroline-5-carboxylate reductase	GO:0004735, GO:0006561	pau00330, pau01100, pau01110, pau01230
PA14_RS12250	19	5	0.263158	27	5	0.185185	7	0	0	5	0	0	17.7743	0.0289392	PA14_30050	protein_coding	isocitrate lyase	GO:0004451, GO:0019752	pau00630, pau01100, pau01110, pau01120, pau01200
PA14_RS12945	19	5	0.263158	10	2	0.2	2	0	0	0	0	0	17.8212	0.0180919	PA14_31630	protein_coding	LysR family transcriptional regulator	-	-
PA14_RS07305	19	6	0.315789	26	9	0.346154	5	0	0	7	0	0	18.3364	0.00209758	PA14_18200	protein_coding	LysR family transcriptional regulator	-	-
PA14_RS27410	19	10	0.526316	7	4	0.571429	0	0	0	1	0	0	19.0661	0.00168461	PA14_67170	protein_coding	LysR substrate-binding domain-containing protein	-	-
PA14_RS17065	18	1	0.0555556	16	1	0.0625	2	0	0	0	0	0	15.8491	0.00344235	PA14_42050	protein_coding	aldo/keto reductase	-	-
PA14_RS19105	18	1	0.0555556	27	2	0.0740741	1	0	0	2	0	0	15.9841	0.0198039	PA14_47000	protein_coding	alkene reductase	-	pau00633, pau01120
PA14_RS22385	18	2	0.111111	24	2	0.0833333	5	0	0	3	0	0	16.569	0.0198039	PA14_54950	protein_coding	TonB-dependent receptor	-	-
PA14_RS20360	18	4	0.222222	28	4	0.142857	0	0	0	3	0	0	17.4779	0.0441526	PA14_50130	protein_coding	flagellar motor switch protein FliG	GO:0009433, GO:0001539, GO:0006935, GO:0005198	pau02030, pau02040
PA14_RS02275	18	4	0.222222	22	5	0.227273	3	0	0	1	0	0	17.778	0.000126223	PA14_05590	protein_coding	methylenetetrahydrofolate reductase [NAD(P)H]	GO:0009086, GO:0004489	pau00670, pau01100, pau01120, pau01200
PA14_RS10500	18	6	0.333333	20	9	0.45	5	0	0	1	0	0	18.5793	0.0214702	PA14_25910	protein_coding	alpha/beta fold hydrolase	-	-
PA14_RS05010	18	9	0.5	12	4	0.333333	3	0	0	3	0	0	18.6685	0.0377496	PA14_12400	protein_coding	thiamine phosphate synthase	GO:0004789, GO:0009228	pau00730, pau01100, pau01240
PA14_RS09380	17	1	0.0588235	14	1	0.0714286	0	0	0	1	0	0	15.991	0.0092357	PA14_23170	protein_coding	formimidoylglutamase	GO:0019556, GO:0050415	pau00340, pau01100
PA14_RS27405	17	1	0.0588235	13	1	0.0769231	6	0	0	3	0	0	16.0506	0.0173173	PA14_67150	protein_coding	D-amino acid dehydrogenase	-	pau00360, pau00470, pau01100
PA14_RS07525	17	3	0.176471	27	4	0.148148	4	0	0	2	0	0	17.3084	0.00752644	PA14_18780	protein_coding	multidrug efflux RND transporter permease subunit MexQ	-	-
PA14_RS11225	17	4	0.235294	17	3	0.176471	3	0	0	4	0	0	17.6515	0.0198039	PA14_27690	protein_coding	sigma-70 family RNA polymerase sigma factor	-	-
PA14_RS13495	17	3	0.176471	27	7	0.259259	7	0	0	3	0	0	17.7331	0.0342558	PA14_33110	protein_coding	protease modulator HflK	-	-
PA14_RS06295	17	5	0.294118	16	4	0.25	2	0	0	2	0	0	18.0536	0.00651001	PA14_15710	protein_coding	DUF2239 family protein	-	-
PA14_RS00875	17	6	0.352941	24	6	0.25	1	0	0	1	0	0	18.2017	0.0279337	PA14_02140	protein_coding	biofilm formation regulator kinase SiaB	-	-
PA14_RS28350	17	6	0.352941	15	4	0.266667	0	0	0	3	0	0	18.241	0.0188417	PA14_69560	protein_coding	Hcp family type VI secretion system effector	-	pau02025, pau03070
PA14_RS13130	17	8	0.470588	25	10	0.4	3	0	0	0	0	0	18.7316	0.00651001	PA14_32190	protein_coding	AraC family transcriptional regulator	-	-
PA14_RS24580	17	10	0.588235	17	11	0.647059	2	0	0	1	0	0	19.2364	0.00225989	PA14_60240	protein_coding	PP0621 family protein	-	-
PA14_RS28345	16	1	0.0625	37	2	0.0540541	4	0	0	10	0	0	15.8307	0.00521	PA14_69550	protein_coding	type VI secretion system tip protein VgrG	-	pau03070
PA14_RS12540	16	1	0.0625	17	1	0.0588235	1	0	0	1	0	0	15.8885	0.000917011	PA14_30740	protein_coding	NAD(P)H-dependent oxidoreductase	-	-
PA14_RS13415	16	1	0.0625	12	1	0.0833333	0	0	0	2	0	0	16.154	0.0198039	PA14_32880	protein_coding	class I SAM-dependent methyltransferase	-	-
PA14_RS01070	16	2	0.125	22	2	0.0909091	2	0	0	0	0	0	16.7201	0.0240356	PA14_02650	protein_coding	LysR substrate-binding domain-containing protein	-	-
PA14_RS17655	16	3	0.1875	17	2	0.117647	8	0	0	0	0	0	17.2192	0.048613	PA14_43460	protein_coding	3-hydroxyacyl-CoA dehydrogenase	-	pau00360, pau00362, pau00650, pau01100, pau01120, pau01200
[truncated: 194 more rows]
