# Supplementary material for: Azithromycin represses evolution of ceftazidime/avibactam resistance by translational repression of rpoS in Pseudomonas aeruginosa
Source: J Bacteriol. 2025 Apr 30;207(5):e00552-24. doi: 10.1128/jb.00552-24 (PMC12096824; doi:10.1128/jb.00552-24)
Supplement: Table S7 — Global gene expression following the treatment with CZA, azithromycin, and CZA-azithromycin combination. [file jb.00552-24-s0004.xlsx]

## Sheet: CZA
Table S7 Global gene expression following the treatment with CZA, azithromycin and CZA-azithromycin combination.
geneID	length	WT1.Count	WT1.FPKM	WT2.Count	WT2.FPKM	C1.Count	C1.FPKM	C2.Count	C2.FPKM	baseMean	log2FoldChange	lfcSE	stat	pvalue	padj	Regulation	GeneName	Chr	Start	End	locus_tag	old_locus_tag	Product	KEGG	GO_Biological_Process	GO_Cellular_Component	GO_Molecular_Function	COG
gene-PA14_RS22065	2400	361	27.24	397	22.5	4312	344.43	6317	337.01	2799.1	3.75338	0.0999002	37.5713	0	0	Ups	lon	NC_008463.1	4809758	4812157	PA14_RS22065	PA14_54210	endopeptidase La	K01338	GO:0034605:cellular response to heat;GO:0006515:protein quality control for misfolded or incompletely synthesized proteins	GO:0005737:cytoplasm	GO:0005524:ATP binding;GO:0004176:ATP-dependent peptidase activity;GO:0043565:sequence-specific DNA binding;GO:0004252:serine-type endopeptidase activity	gnl|CDD|223542;COG0466, Lon, ATP-dependent Lon protease, bacterial type [Posttranslational modification, protein turnover, chaperones].
gene-PA14_RS25745	1914	1172	110.89	1677	119.19	14644	1466.74	20596	1377.78	9380.72	3.61739	0.0738388	48.9904	0	0	Ups	dnaK	NC_008463.1	5619127	5621040	PA14_RS25745	PA14_62970	molecular chaperone DnaK	K04043	GO:0071977:bacterial-type flagellum-dependent swimming motility;GO:0034605:cellular response to heat;GO:0034620:cellular response to unfolded protein;GO:0051085:chaperone cofactor-dependent protein refolding;GO:0051701:interaction with host;GO:0042026:protein refolding;GO:0030254:protein secretion by the type III secretion system;GO:0006986:response to unfolded protein;GO:0043107:type IV pilus-de…	GO:0005737:cytoplasm;GO:0005829:cytosol	GO:0005524:ATP binding;GO:0016887:ATPase activity;GO:0042623:ATPase activity, coupled;GO:0031072:heat shock protein binding;GO:0051787:misfolded protein binding;GO:0044183:protein binding involved in protein folding;GO:0051082:unfolded protein binding	gnl|CDD|223520;COG0443, DnaK, Molecular chaperone [Posttranslational modification, protein turnover, chaperones].
gene-PA14_RS02445	1359	40	5.33	47	4.7	2682	378.33	3575	336.82	1570.87	5.95215	0.164627	36.1554	3.0635e-286	4.88118e-283	Ups	creD	NC_008463.1	538283	539641	PA14_RS02445	PA14_06080	cell envelope integrity protein CreD	-	-	-	-	gnl|CDD|226859;COG4452, CreD, Inner membrane protein involved in colicin E2 resistance [Defense mechanisms].
gene-PA14_RS25740	1134	612	97.74	769	92.25	5081	858.96	7970	899.88	3526.97	3.19805	0.0905054	35.3354	1.67875e-273	2.00611e-270	Ups	dnaJ	NC_008463.1	5617878	5619011	PA14_RS25740	PA14_62960	molecular chaperone DnaJ	-	GO:0006260:DNA replication;GO:0006457:protein folding;GO:0009408:response to heat	GO:0005737:cytoplasm	GO:0005524:ATP binding;GO:0031072:heat shock protein binding;GO:0051082:unfolded protein binding;GO:0008270:zinc ion binding	gnl|CDD|223560;COG0484, DnaJ, DnaJ-class molecular chaperone with C-terminal Zn finger domain [Posttranslational modification, protein turnover, chaperones].
gene-PA14_RS17815	1905	523	49.72	777	55.49	5071	510.31	7983	536.55	3502.97	3.29377	0.0933868	35.2702	1.68102e-272	1.60705e-269	Ups	htpG	NC_008463.1	3904068	3905972	PA14_RS17815	PA14_43850	molecular chaperone HtpG	K04079	GO:0006457:protein folding	GO:0005737:cytoplasm	GO:0005524:ATP binding;GO:0051082:unfolded protein binding	gnl|CDD|223403;COG0326, HtpG, Molecular chaperone, HSP90 family [Posttranslational modification, protein turnover, chaperones].
gene-PA14_RS23240	1644	10463	1152.59	13853	1146.3	74223	8655.1	121986	9500.54	53688.5	2.9719	0.0873513	34.0224	1.03976e-253	8.28338e-251	Ups	groL	NC_008463.1	5079035	5080678	PA14_RS23240	PA14_57010	chaperonin GroEL	K04077	GO:0042026:protein refolding	GO:0005737:cytoplasm	GO:0005524:ATP binding;GO:0051082:unfolded protein binding	gnl|CDD|223535;COG0459, GroL, Chaperonin GroEL (HSP60 family) [Posttranslational modification, protein turnover, chaperones].
gene-PA14_RS05565	819	7691	1700.67	9256	1537.43	1145	268.01	1534	239.82	4847.74	-2.63523	0.0838879	-31.4138	1.31285e-216	8.96489e-214	Down	PA14_RS05565	NC_008463.1	1190432	1191250	PA14_RS05565	PA14_13840	peptidylprolyl isomerase	-	-	-	-	gnl|CDD|223831;COG0760, SurA, Parvulin-like peptidyl-prolyl isomerase [Posttranslational modification, protein turnover, chaperones].
gene-PA14_RS05570	990	4521	827.03	5672	779.4	674	130.51	844	109.16	2887.28	-2.70642	0.0912105	-29.6722	1.75422e-193	1.04815e-190	Down	moaA	NC_008463.1	1191307	1192296	PA14_RS05570	PA14_13850	GTP 3'%2C8-cyclase MoaA	K03639	GO:0006777:Mo-molybdopterin cofactor biosynthetic process	GO:0019008:molybdopterin synthase complex	GO:0051539:4 iron, 4 sulfur cluster binding;GO:0061798:GTP 3',8'-cyclase activity;GO:0005525:GTP binding;GO:0046872:metal ion binding;GO:1904047:S-adenosyl-L-methionine binding	gnl|CDD|225449;COG2896, MoaA, Molybdenum cofactor biosynthesis enzyme [Coenzyme metabolism].
gene-PA14_RS25735	807	217	48.7	286	48.21	1909	453.49	2766	438.85	1272.75	3.1709	0.110093	28.802	2.02196e-182	1.07388e-179	Ups	dapB	NC_008463.1	5617015	5617821	PA14_RS25735	PA14_62940	4-hydroxy-tetrahydrodipicolinate reductase	K00215	GO:0019877:diaminopimelate biosynthetic process;GO:0009089:lysine biosynthetic process via diaminopimelate	GO:0005737:cytoplasm	GO:0008839:4-hydroxy-tetrahydrodipicolinate reductase;GO:0051287:NAD binding;GO:0050661:NADP binding;GO:0016726:oxidoreductase activity, acting on CH or CH2 groups, NAD or NADP as acceptor	gnl|CDD|223366;COG0289, DapB, Dihydrodipicolinate reductase [Amino acid transport and metabolism].
gene-PA14_RS05555	741	10553	2579.16	13358	2452.34	1898	491.04	2204	380.83	6910.64	-2.49339	0.090683	-27.4957	1.97611e-166	9.44579e-164	Down	narJ	NC_008463.1	1188951	1189691	PA14_RS05555	PA14_13810	nitrate reductase molybdenum cofactor assembly chaperone	K00373	-	-	-	gnl|CDD|225091;COG2180, NarJ, Nitrate reductase delta subunit [Energy production and conversion].
gene-PA14_RS02735	1398	5543	718.06	6683	650.31	18148	2488.61	27708	2537.69	14242.1	1.88111	0.0773863	24.3081	1.61134e-130	7.00201e-128	Ups	PA14_RS02735	NC_008463.1	592432	593829	PA14_RS02735	PA14_06830	nitric-oxide reductase subunit NorB	K04561	GO:0009060:aerobic respiration;GO:0019333:denitrification pathway	GO:0016021:integral component of membrane;GO:0005886:plasma membrane;GO:0070469:respiratory chain	GO:0004129:cytochrome-c oxidase activity;GO:0020037:heme binding;GO:0046872:metal ion binding;GO:0016966:nitric oxide reductase activity	gnl|CDD|225795;COG3256, NorB, Nitric oxide reductase large subunit [Inorganic ion transport and metabolism].
gene-PA14_RS11065	1704	4957	526.83	6370	508.54	1241	139.62	1759	132.17	3522.67	-1.89811	0.0790786	-24.0028	2.60068e-127	1.03594e-124	Down	PA14_RS11065	NC_008463.1	2373795	2375498	PA14_RS11065	PA14_27370	DEAD/DEAH box helicase	K05592	GO:0070417:cellular response to cold;GO:0000027:ribosomal large subunit assembly;GO:0006401:RNA catabolic process	GO:0005737:cytoplasm	GO:0005524:ATP binding;GO:0004004:ATP-dependent RNA helicase activity;GO:0003723:RNA binding	gnl|CDD|223587;COG0513, SrmB, Superfamily II DNA and RNA helicases [DNA replication, recombination, and repair / Transcription / Translation, ribosomal structure and biogenesis].
gene-PA14_RS24560	2565	759	53.59	993	52.66	2947	220.26	4374	218.34	2226.21	2.04357	0.0877824	23.2799	7.08231e-120	2.60411e-117	Ups	clpB	NC_008463.1	5359875	5362439	PA14_RS24560	PA14_60190	ATP-dependent chaperone ClpB	-	GO:0019538:protein metabolic process;GO:0042026:protein refolding;GO:0006355:regulation of transcription, DNA-templated;GO:0009408:response to heat	GO:0005737:cytoplasm	GO:0005524:ATP binding;GO:0008134:transcription factor binding	gnl|CDD|223616;COG0542, clpA, ATP-binding subunits of Clp protease and DnaK/DnaJ chaperones [Posttranslational modification, protein turnover, chaperones].
gene-PA14_RS27255	1344	189	25.47	260	26.32	1311	187	2087	198.82	938.554	2.85903	0.123834	23.0877	6.1596e-118	2.10306e-115	Ups	hslU	NC_008463.1	5964522	5965865	PA14_RS27255	PA14_66790	ATP-dependent protease ATPase subunit HslU	-	GO:0043335:protein unfolding	GO:0009376:HslUV protease complex	GO:0005524:ATP binding;GO:0016887:ATPase activity;GO:0070011:peptidase activity, acting on L-amino acid peptides	gnl|CDD|224141;COG1220, HslU, ATP-dependent protease HslVU (ClpYQ), ATPase subunit [Posttranslational modification, protein turnover, chaperones].
gene-PA14_RS02730	441	1515	622.15	2100	647.8	4486	1950.1	6528	1895.32	3590.41	1.60226	0.0783537	20.449	6.12906e-93	1.95313e-90	Ups	PA14_RS02730	NC_008463.1	591992	592432	PA14_RS02730	PA14_06810	nitric oxide reductase subunit NorC	K02305	-	GO:0016021:integral component of membrane;GO:0005886:plasma membrane;GO:0070469:respiratory chain	GO:0009055:electron transfer activity;GO:0020037:heme binding;GO:0046872:metal ion binding	-
gene-PA14_RS04620	1098	4812	793.68	6470	801.6	1575	274.99	2130	248.38	3679.92	-1.58159	0.0777836	-20.3332	6.53437e-92	1.95214e-89	Down	ribB	NC_008463.1	990670	991767	PA14_RS04620	PA14_11420	3%2C4-dihydroxy-2-butanone-4-phosphate synthase	K14652	GO:0009231:riboflavin biosynthetic process	GO:0005829:cytosol	GO:0008686:3,4-dihydroxy-2-butanone-4-phosphate synthase activity;GO:0000287:magnesium ion binding;GO:0030145:manganese ion binding	gnl|CDD|223186;COG0108, RibB, 3,4-dihydroxy-2-butanone 4-phosphate synthase [Coenzyme metabolism].
gene-PA14_RS05335	558	819	265.81	1206	294.02	3619	1243.34	4371	1002.97	2488.18	1.98941	0.0992321	20.048	2.10031e-89	5.90559e-87	Ups	moaB	NC_008463.1	1140109	1140666	PA14_RS05335	PA14_13260	molybdenum cofactor biosynthesis protein B	K03638	GO:0006777:Mo-molybdopterin cofactor biosynthetic process	-	GO:0005525:GTP binding	gnl|CDD|223595;COG0521, MoaB, Molybdopterin biosynthesis enzymes [Coenzyme metabolism].
gene-PA14_RS26640	231	1998	1566.4	3049	1795.57	413	342.75	677	375.25	1490.36	-2.17046	0.109336	-19.8513	1.0747e-87	2.85392e-85	Down	rpsR	NC_008463.1	5808435	5808665	PA14_RS26640	PA14_65170	30S ribosomal protein S18	K02963	GO:0006412:translation	GO:0005840:ribosome	GO:0019843:rRNA binding;GO:0003735:structural constituent of ribosome	gnl|CDD|223316;COG0238, RpsR, Ribosomal protein S18 [Translation, ribosomal structure and biogenesis].
gene-PA14_RS02415	2799	964	62.37	1198	58.23	3578	245.06	4393	200.95	2520.41	1.87855	0.0954185	19.6875	2.7618e-86	6.9481e-84	Ups	clpG	NC_008463.1	530849	533647	PA14_RS02415	PA14_06000	AAA family protein disaggregase ClpG	K03696	GO:0019538:protein metabolic process	-	GO:0005524:ATP binding	gnl|CDD|223616;COG0542, clpA, ATP-binding subunits of Clp protease and DnaK/DnaJ chaperones [Posttranslational modification, protein turnover, chaperones].
gene-PA14_RS26645	420	3452	1488.48	5076	1644.1	810	369.72	1378	420.09	2606.33	-1.93948	0.0996726	-19.4585	2.46735e-84	5.89696e-82	Down	rpsF	NC_008463.1	5808695	5809114	PA14_RS26645	PA14_65180	30S ribosomal protein S6	K02990	GO:0006412:translation	GO:0005840:ribosome	GO:0019843:rRNA binding;GO:0003735:structural constituent of ribosome	gnl|CDD|223437;COG0360, RpsF, Ribosomal protein S6 [Translation, ribosomal structure and biogenesis].
gene-PA14_RS06920	1416	7174	917.53	9819	943.32	2410	326.28	3684	333.12	5648.68	-1.46734	0.07562	-19.4042	7.11372e-84	1.61922e-81	Down	PA14_RS06920	NC_008463.1	1477787	1479202	PA14_RS06920	PA14_17250	alanine:cation symporter family protein	-	-	-	-	gnl|CDD|224040;COG1115, AlsT, Na+/alanine symporter [Amino acid transport and metabolism].
gene-PA14_RS15610	3138	1149	66.31	1562	67.72	131	8	265	10.81	758.247	-2.71886	0.141902	-19.1601	7.96749e-82	1.73112e-79	Down	mexY	NC_008463.1	3422892	3426029	PA14_RS15610	PA14_38410	multidrug efflux RND transporter permease subunit MexY	K18095	GO:0006855:drug transmembrane transport;GO:0042493:response to drug	GO:0016021:integral component of membrane;GO:0016020:membrane;GO:0005886:plasma membrane	GO:0015238:drug transmembrane transporter activity;GO:0015307:drug:proton antiporter activity;GO:0015562:efflux transmembrane transporter activity	gnl|CDD|223911;COG0841, AcrB, Cation/multidrug efflux pump [Defense mechanisms].
gene-PA14_RS17810	726	165	41.16	261	48.91	976	257.72	1620	285.71	734.072	2.54429	0.137701	18.4768	3.17258e-76	6.59345e-74	Ups	PA14_RS17810	NC_008463.1	3903275	3904000	PA14_RS17810	PA14_43840	dienelactone hydrolase family protein	-	-	-	-	gnl|CDD|223489;COG0412, COG0412, Dienelactone hydrolase and related enzymes [Secondary metabolites biosynthesis, transport, and catabolism].
gene-PA14_RS03305	1836	906	89.37	1163	86.17	148	15.45	175	12.2	589.327	-2.59516	0.141486	-18.3421	3.81447e-75	7.59715e-73	Down	PA14_RS03305	NC_008463.1	703411	705246	PA14_RS03305	PA14_08240	phage tail tape measure protein	-	-	-	-	gnl|CDD|227606;COG5281, COG5281, Phage-related minor tail protein [Function unknown].
gene-PA14_RS25750	561	43	13.88	71	17.22	526	179.75	821	187.38	356.593	3.40131	0.186845	18.204	4.79857e-74	9.17487e-72	Ups	grpE	NC_008463.1	5621130	5621690	PA14_RS25750	PA14_62990	nucleotide exchange factor GrpE	-	GO:0006457:protein folding	GO:0005737:cytoplasm	GO:0000774:adenyl-nucleotide exchange factor activity;GO:0051087:chaperone binding;GO:0042803:protein homodimerization activity	gnl|CDD|223649;COG0576, GrpE, Molecular chaperone GrpE (heat shock protein) [Posttranslational modification, protein turnover, chaperones].
gene-PA14_RS02455	186	37	36.03	31	22.67	514	529.77	657	452.26	308.243	3.85027	0.213636	18.0226	1.29518e-72	2.38114e-70	Ups	PA14_RS02455	NC_008463.1	539990	540175	PA14_RS02455	--	hypothetical protein	-	-	-	-	-
gene-PA14_RS15090	1227	523	77.19	751	83.26	2072	323.73	2528	263.8	1458.37	1.85524	0.106173	17.4737	2.27096e-68	4.02043e-66	Ups	PA14_RS15090	NC_008463.1	3301756	3302982	PA14_RS15090	PA14_37070	phosphoadenosine phosphosulfate reductase	-	-	-	-	gnl|CDD|226478;COG3969, COG3969, Predicted phosphoadenosine phosphosulfate sulfotransferase [General function prediction only].
gene-PA14_RS00425	1497	4622	559.15	5568	505.98	1491	190.94	2196	187.82	3421.19	-1.46009	0.0848305	-17.2119	2.16384e-66	3.69399e-64	Down	tssC	NC_008463.1	99431	100927	PA14_RS00425	PA14_01020	type VI secretion system contractile sheath large subunit	K11900	-	-	-	gnl|CDD|226048;COG3517, COG3517, Predicted component of the type VI protein secretion system [Intracellular trafficking, secretion, and vesicular transport].
gene-PA14_RS27565	1818	4823	480.44	6708	501.95	1839	193.92	2697	189.94	3931.81	-1.32831	0.0772824	-17.1878	3.27824e-66	5.40344e-64	Down	typA	NC_008463.1	6034912	6036729	PA14_RS27565	PA14_67560	translational GTPase TypA	-	-	-	GO:0005525:GTP binding;GO:0003924:GTPase activity	gnl|CDD|224138;COG1217, TypA, Predicted membrane GTPase involved in stress response [Signal transduction mechanisms].
gene-PA14_RS29170	1029	3107	546.82	3959	523.39	9547	1778.63	11084	1379.18	6907.42	1.556	0.091992	16.9145	3.5196e-64	5.60789e-62	Ups	adhP	NC_008463.1	6380034	6381062	PA14_RS29170	PA14_71630	alcohol dehydrogenase AdhP	K13953	-	-	GO:0004022:alcohol dehydrogenase (NAD) activity;GO:0008270:zinc ion binding	gnl|CDD|223992;COG1064, AdhP, Zn-dependent alcohol dehydrogenases [General function prediction only].
gene-PA14_RS00420	519	2654	926.09	3494	915.83	945	349.06	1300	320.71	2062.7	-1.43104	0.0862309	-16.5954	7.52219e-62	1.15987e-59	Down	tssB	NC_008463.1	98900	99418	PA14_RS00420	PA14_01010	type VI secretion system contractile sheath small subunit	K11901	-	-	-	gnl|CDD|226047;COG3516, COG3516, Predicted component of the type VI protein secretion system [Intracellular trafficking, secretion, and vesicular transport].
gene-PA14_RS27120	816	3065	680.24	4030	671.85	6723	1579.46	10364	1626.21	5919.54	1.25475	0.0762207	16.4621	6.86542e-61	1.02552e-58	Ups	PA14_RS27120	NC_008463.1	5928981	5929796	PA14_RS27120	PA14_66460	universal stress protein	-	-	-	-	gnl|CDD|223662;COG0589, UspA, Universal stress protein UspA and related nucleotide-binding proteins [Signal transduction mechanisms].
gene-PA14_RS29210	1824	1312	130.27	1775	132.38	3226	339.06	4491	315.25	2659.61	1.32121	0.0812078	16.2694	1.62634e-59	2.35573e-57	Ups	oadA	NC_008463.1	6389416	6391239	PA14_RS29210	PA14_71720	sodium-extruding oxaloacetate decarboxylase subunit alpha	K01960	GO:0006094:gluconeogenesis;GO:0006814:sodium ion transport	-	GO:0005524:ATP binding;GO:0046872:metal ion binding;GO:0008948:oxaloacetate decarboxylase activity;GO:0004736:pyruvate carboxylase activity	gnl|CDD|227349;COG5016, COG5016, Pyruvate/oxaloacetate carboxyltransferase [Energy production and conversion].
gene-PA14_RS18000	1158	2617	409.28	3353	393.9	949	157.11	1253	138.54	2013.2	-1.41436	0.0890704	-15.8791	8.84642e-57	1.2437e-54	Down	cprA	NC_008463.1	3945179	3946336	PA14_RS18000	PA14_44311	cationic peptide resistance protein CprA	-	-	-	-	gnl|CDD|223528;COG0451, WcaG, Nucleoside-diphosphate-sugar epimerases [Cell envelope biogenesis, outer membrane / Carbohydrate transport and metabolism].
gene-PA14_RS29530	2205	1346	110.55	1968	121.42	3931	341.77	4890	283.95	3004.22	1.42764	0.0917028	15.5682	1.19818e-54	1.63638e-52	Ups	PA14_RS29530	NC_008463.1	6462110	6464314	PA14_RS29530	PA14_72540	adenosylcobalamin-dependent ribonucleoside-diphosphate reductase	K00525	-	-	-	gnl|CDD|223287;COG0209, NrdA, Ribonucleotide reductase, alpha subunit [Nucleotide transport and metabolism].
gene-PA14_RS26550	696	557	144.93	767	149.91	1553	427.76	2398	441.14	1289.88	1.5571	0.101442	15.3497	3.56067e-53	4.72778e-51	Ups	PA14_RS26550	NC_008463.1	5787767	5788462	PA14_RS26550	PA14_64930	NUDIX hydrolase	-	-	-	-	gnl|CDD|223979;COG1051, COG1051, ADP-ribose pyrophosphatase [Nucleotide transport and metabolism].
gene-PA14_RS00235	687	2140	564.13	2815	557.42	788	219.89	1040	193.83	1668.72	-1.41074	0.0921768	-15.3047	7.11498e-53	9.19179e-51	Down	PA14_RS00235	NC_008463.1	59018	59704	PA14_RS00235	PA14_00570	CsgG/HfaB family protein	-	-	GO:0030288:outer membrane-bounded periplasmic space;GO:0005886:plasma membrane	-	gnl|CDD|224379;COG1462, CsgG, Uncharacterized protein involved in formation of curli polymers [Cell envelope biogenesis, outer membrane].
gene-PA14_RS23245	294	57	35.11	105	48.58	468	305.16	800	348.4	346.223	2.83591	0.185954	15.2506	1.63185e-52	2.05269e-50	Ups	PA14_RS23245	NC_008463.1	5080729	5081022	PA14_RS23245	PA14_57020	co-chaperone GroES	-	GO:0006457:protein folding	GO:0005737:cytoplasm	GO:0005524:ATP binding	gnl|CDD|223312;COG0234, GroS, Co-chaperonin GroES (HSP10) [Posttranslational modification, protein turnover, chaperones].
gene-PA14_RS00120	918	1887	372.26	2670	395.66	4757	993.4	6100	850.8	3809.57	1.26554	0.0833	15.1926	3.95784e-52	4.85089e-50	Ups	hemF	NC_008463.1	25757	26674	PA14_RS00120	PA14_00280	oxygen-dependent coproporphyrinogen oxidase	K00228	GO:0006782:protoporphyrinogen IX biosynthetic process	GO:0005737:cytoplasm	GO:0004109:coproporphyrinogen oxidase activity;GO:0046872:metal ion binding;GO:0042803:protein homodimerization activity	gnl|CDD|223485;COG0408, HemF, Coproporphyrinogen III oxidase [Coenzyme metabolism].
gene-PA14_RS23065	861	3796	798.44	4770	753.65	7740	1723.35	10660	1585.24	6651.97	1.10059	0.0726534	15.1485	7.75583e-52	9.26822e-50	Ups	PA14_RS23065	NC_008463.1	5043868	5044728	PA14_RS23065	PA14_56590	universal stress protein	-	-	-	-	gnl|CDD|223662;COG0589, UspA, Universal stress protein UspA and related nucleotide-binding proteins [Signal transduction mechanisms].
gene-PA14_RS22005	1416	4073	520.92	5601	538.1	1789	242.2	2407	217.65	3404.09	-1.18018	0.0789929	-14.9403	1.80159e-50	2.10039e-48	Down	PA14_RS22005	NC_008463.1	4791877	4793292	PA14_RS22005	PA14_54040	amino acid permease	-	GO:0003333:amino acid transmembrane transport	GO:0016021:integral component of membrane;GO:0005886:plasma membrane	GO:0015171:amino acid transmembrane transporter activity	gnl|CDD|224038;COG1113, AnsP, Gamma-aminobutyrate permease and related permeases [Amino acid transport and metabolism].
gene-PA14_RS15100	636	260	74.03	357	76.36	1263	380.7	1362	274.2	812.899	2.07638	0.139206	14.9159	2.59836e-50	2.95719e-48	Ups	PA14_RS15100	NC_008463.1	3303409	3304044	PA14_RS15100	PA14_37080	ParB/RepB/Spo0J family partition protein	-	-	-	-	gnl|CDD|224392;COG1475, Spo0J, Stage 0 sporulation protein J (antagonist of Soj) containing ParB-like nuclease domain [Transcription].
gene-PA14_RS27865	933	11486	2229.5	15533	2264.81	4903	1007.43	5724	785.52	9277.51	-1.30203	0.0877337	-14.8407	7.98587e-50	8.87731e-48	Down	arcC	NC_008463.1	6096963	6097895	PA14_RS27865	PA14_68350	carbamate kinase	K00926	GO:0019546:arginine deiminase pathway;GO:0035975:carbamoyl phosphate catabolic process	GO:0005829:cytosol	GO:0005524:ATP binding;GO:0008804:carbamate kinase activity	gnl|CDD|223623;COG0549, ArcC, Carbamate kinase [Amino acid transport and metabolism].
gene-PA14_RS12305	1257	6804	980.28	8255	893.39	13346	2035.41	20534	2091.6	12003.3	1.14893	0.0775002	14.8248	1.01241e-49	1.09985e-47	Ups	icd	NC_008463.1	2615108	2616364	PA14_RS12305	PA14_30190	NADP-dependent isocitrate dehydrogenase	K00031	GO:0006097:glyoxylate cycle;GO:0006099:tricarboxylic acid cycle	GO:0005576:extracellular region	GO:0004450:isocitrate dehydrogenase (NADP+) activity;GO:0000287:magnesium ion binding;GO:0051287:NAD binding	gnl|CDD|223612;COG0538, Icd, Isocitrate dehydrogenases [Energy production and conversion].
gene-PA14_RS23475	393	7241	3336.77	10094	3494.04	3379	1648.28	4860	1583.38	6262.23	-1.05641	0.071642	-14.7457	3.28083e-49	3.48497e-47	Down	rpsI	NC_008463.1	5128667	5129059	PA14_RS23475	PA14_57580	30S ribosomal protein S9	K02996	GO:0006412:translation	GO:0005840:ribosome	GO:0003735:structural constituent of ribosome	gnl|CDD|223181;COG0103, RpsI, Ribosomal protein S9 [Translation, ribosomal structure and biogenesis].
gene-PA14_RS18030	1428	4337	550.02	5711	544.05	1696	227.68	2645	237.16	3525.63	-1.20472	0.081921	-14.7059	5.90606e-49	6.13717e-47	Down	ccoN	NC_008463.1	3950769	3952196	PA14_RS18030	PA14_44370	cytochrome-c oxidase%2C cbb3-type subunit I	K00404	GO:0019646:aerobic electron transport chain;GO:0019411:aerobic respiration, using ferrous ions as electron donor;GO:0015990:electron transport coupled proton transport;GO:0055114:oxidation-reduction process;GO:0006119:oxidative phosphorylation;GO:1902600:proton transmembrane transport	GO:0070069:cytochrome complex;GO:0005887:integral component of plasma membrane;GO:0005886:plasma membrane;GO:0070470:plasma membrane respiratory chain;GO:0045278:plasma membrane respiratory chain complex IV	GO:0005507:copper ion binding;GO:0004129:cytochrome-c oxidase activity;GO:0045154:electron transporter, transferring electrons within cytochrome c oxidase complex activity;GO:0020037:heme binding;GO:0005506:iron ion binding;GO:0016705:oxidoreductase activity, acting on paired donors, with incorporation or reduction of molecular oxygen;GO:0019825:oxygen binding	gnl|CDD|225817;COG3278, CcoN, Cbb3-type cytochrome oxidase, subunit 1 [Posttranslational modification, protein turnover, chaperones].
gene-PA14_RS25800	2817	3645	234.33	4683	226.15	1529	104.05	2124	96.54	2948.06	-1.1736	0.0803091	-14.6136	2.30157e-48	2.34075e-46	Down	PA14_RS25800	NC_008463.1	5630365	5633181	PA14_RS25800	PA14_63100	FAD-binding oxidoreductase	-	-	-	-	gnl|CDD|223354;COG0277, GlcD, FAD/FMN-containing dehydrogenases [Energy production and conversion].
gene-PA14_RS00125	825	674	147.95	929	153.19	2200	511.22	2551	395.91	1582.63	1.57643	0.108685	14.5046	1.13333e-47	1.12861e-45	Ups	aroE	NC_008463.1	26732	27556	PA14_RS00125	PA14_00290	shikimate dehydrogenase	K00014	GO:0009073:aromatic amino acid family biosynthetic process;GO:0009423:chorismate biosynthetic process;GO:0019632:shikimate metabolic process	GO:0005829:cytosol	GO:0050661:NADP binding;GO:0004764:shikimate 3-dehydrogenase (NADP+) activity	gnl|CDD|223247;COG0169, AroE, Shikimate 5-dehydrogenase [Amino acid transport and metabolism].
gene-PA14_RS08435	915	2365	468.09	3032	450.78	4748	994.78	6835	956.44	4175.88	1.09567	0.0756132	14.4904	1.39265e-47	1.35855e-45	Ups	PA14_RS08435	NC_008463.1	1806213	1807127	PA14_RS08435	PA14_20980	SDR family NAD(P)-dependent oxidoreductase	-	-	-	-	gnl|CDD|223959;COG1028, FabG, Dehydrogenases with different specificities (related to short-chain alcohol dehydrogenases) [Secondary metabolites biosynthesis, transport, and catabolism / General function prediction only].
gene-PA14_RS05560	684	5320	1408.56	7059	1403.93	790	221.41	841	157.43	3447.02	-2.7473	0.190158	-14.4475	2.59895e-47	2.4846e-45	Down	narI	NC_008463.1	1189694	1190377	PA14_RS05560	PA14_13830	respiratory nitrate reductase subunit gamma	K00374	GO:0042128:nitrate assimilation	GO:0016021:integral component of membrane;GO:0009325:nitrate reductase complex;GO:0005886:plasma membrane	GO:0046872:metal ion binding;GO:0008940:nitrate reductase activity	gnl|CDD|225092;COG2181, NarI, Nitrate reductase gamma subunit [Energy production and conversion].
gene-PA14_RS02660	1482	4510	551.12	5636	517.34	1925	249.01	2576	222.56	3612.66	-1.15603	0.0807715	-14.3124	1.83111e-46	1.71622e-44	Down	PA14_RS02660	NC_008463.1	581088	582569	PA14_RS02660	PA14_06650	dihydro-heme d1 dehydrogenase	-	-	-	-	gnl|CDD|224921;COG2010, CccA, Cytochrome c, mono- and diheme variants [Energy production and conversion].
gene-PA14_RS06545	1707	1276	135.37	1853	147.67	442	49.64	589	44.18	1017.56	-1.55746	0.109251	-14.2557	4.13092e-46	3.79727e-44	Down	PA14_RS06545	NC_008463.1	1394310	1396016	PA14_RS06545	PA14_16330	WG repeat-containing protein	-	-	-	-	-
gene-PA14_RS29830	537	21573	7275.39	30444	7712.31	9294	3317.9	14898	3552.17	18594.7	-1.09764	0.0785886	-13.9669	2.48179e-44	2.2383e-42	Down	PA14_RS29830	NC_008463.1	6525415	6525951	PA14_RS29830	PA14_73280	F0F1 ATP synthase subunit delta	K02113	GO:0015986:ATP synthesis coupled proton transport	GO:0005886:plasma membrane;GO:0045261:proton-transporting ATP synthase complex, catalytic core F(1)	GO:0046933:proton-transporting ATP synthase activity, rotational mechanism	gnl|CDD|223784;COG0712, AtpH, F0F1-type ATP synthase, delta subunit (mitochondrial oligomycin sensitivity protein) [Energy production and conversion].
gene-PA14_RS05740	1833	1762	174.09	2483	184.28	3920	409.98	5263	367.63	3308.82	1.12223	0.0806144	13.9209	4.72685e-44	4.18414e-42	Ups	PA14_RS05740	NC_008463.1	1224114	1225946	PA14_RS05740	PA14_14360	SLC13 family permease	-	GO:0006813:potassium ion transport	GO:0016021:integral component of membrane;GO:0005886:plasma membrane	GO:0008324:cation transmembrane transporter activity	gnl|CDD|223547;COG0471, CitT, Di- and tricarboxylate transporters [Inorganic ion transport and metabolism].
gene-PA14_RS00415	1035	2772	485.04	3579	470.41	993	183.93	1610	199.17	2194.16	-1.28223	0.0925978	-13.8473	1.32015e-43	1.14733e-41	Down	tssA	NC_008463.1	97777	98811	PA14_RS00415	PA14_00990	type VI secretion system protein TssA	K11902	-	-	-	gnl|CDD|226046;COG3515, COG3515, Predicted component of the type VI protein secretion system [Intracellular trafficking, secretion, and vesicular transport].
gene-PA14_RS15490	1230	3645	536.68	4853	536.74	1495	233.01	1711	178.11	2887.51	-1.35934	0.0982916	-13.8296	1.68881e-43	1.44152e-41	Down	sstT	NC_008463.1	3398891	3400120	PA14_RS15490	PA14_38110	serine/threonine transporter SstT	-	GO:0032329:serine transport;GO:0015826:threonine transport	GO:0016021:integral component of membrane;GO:0005886:plasma membrane	GO:0015171:amino acid transmembrane transporter activity;GO:0015293:symporter activity	gnl|CDD|226159;COG3633, SstT, Na+/serine symporter [Amino acid transport and metabolism].
gene-PA14_RS03330	3660	610	30.18	835	31.04	143	7.49	190	6.65	435.991	-2.04413	0.148022	-13.8096	2.22974e-43	1.86985e-41	Down	PA14_RS03330	NC_008463.1	707772	711431	PA14_RS03330	PA14_08300	phage tail protein	-	-	-	-	gnl|CDD|227076;COG4733, COG4733, Phage-related protein, tail component [Function unknown].
gene-PA14_RS02740	1839	5720	563.29	6858	507.31	11011	1147.84	17722	1233.87	10108	1.16261	0.0843025	13.7909	2.88943e-43	2.38129e-41	Ups	PA14_RS02740	NC_008463.1	593831	595669	PA14_RS02740	PA14_06840	VWA domain-containing protein	-	-	GO:0005737:cytoplasm	-	gnl|CDD|226921;COG4548, NorD, Nitric oxide reductase activation protein [Inorganic ion transport and metabolism].
gene-PA14_RS27850	1449	7738	967.12	10651	999.95	16355	2163.8	20748	1833.36	13723.6	1.02912	0.0750887	13.7053	9.43195e-43	7.64148e-41	Ups	arcD	NC_008463.1	6093086	6094534	PA14_RS27850	PA14_68300	arginine-ornithine antiporter	-	GO:0019546:arginine deiminase pathway	GO:0005887:integral component of plasma membrane	GO:0043858:arginine:ornithine antiporter activity	gnl|CDD|223605;COG0531, PotE, Amino acid transporters [Amino acid transport and metabolism].
gene-PA14_RS05845	921	7684	1510.94	10704	1581.04	3129	651.3	5170	718.74	6510.61	-1.14331	0.0846393	-13.508	1.40288e-41	1.11762e-39	Down	secF	NC_008463.1	1249418	1250338	PA14_RS05845	PA14_14650	protein translocase subunit SecF	K03074	GO:0065002:intracellular protein transmembrane transport;GO:0006605:protein targeting;GO:0015031:protein transport;GO:0043952:protein transport by the Sec complex	GO:0016021:integral component of membrane;GO:0005886:plasma membrane	GO:0015450:P-P-bond-hydrolysis-driven protein transmembrane transporter activity	gnl|CDD|223418;COG0341, SecF, Preprotein translocase subunit SecF [Intracellular trafficking and secretion].
gene-PA14_RS20525	2295	1976	155.93	2824	167.39	759	63.4	1186	66.17	1645.79	-1.28385	0.0961269	-13.3558	1.09624e-40	8.59019e-39	Down	PA14_RS20525	NC_008463.1	4492050	4494344	PA14_RS20525	PA14_50570	hypothetical protein	-	-	-	-	-
gene-PA14_RS07785	1572	1810	208.52	2719	235.3	714	87.07	816	66.46	1484.57	-1.50109	0.112543	-13.3379	1.39278e-40	1.07379e-38	Down	PA14_RS07785	NC_008463.1	1682727	1684298	PA14_RS07785	PA14_19470	malate:quinone oxidoreductase	K00116	GO:0006099:tricarboxylic acid cycle	-	GO:0052589:malate dehydrogenase (menaquinone) activity;GO:0008924:malate dehydrogenase (quinone) activity	gnl|CDD|223652;COG0579, COG0579, Predicted dehydrogenase [General function prediction only].
gene-PA14_RS27250	534	124	42.05	148	37.7	506	181.65	979	234.74	423.563	2.31964	0.174378	13.3023	2.24341e-40	1.70214e-38	Ups	hslV	NC_008463.1	5963960	5964493	PA14_RS27250	PA14_66770	ATP-dependent protease subunit HslV	-	GO:0051603:proteolysis involved in cellular protein catabolic process	GO:0009376:HslUV protease complex;GO:0005839:proteasome core complex	GO:0046872:metal ion binding;GO:0004298:threonine-type endopeptidase activity	gnl|CDD|227692;COG5405, HslV, ATP-dependent protease HslVU (ClpYQ), peptidase subunit [Posttranslational modification, protein turnover, chaperones].
gene-PA14_RS00245	666	1032	280.62	1350	275.75	342	98.44	464	89.2	783.926	-1.52764	0.115963	-13.1735	1.24627e-39	9.30807e-38	Down	PA14_RS00245	NC_008463.1	60085	60750	PA14_RS00245	PA14_00590	DUF799 domain-containing protein	-	-	-	-	gnl|CDD|226815;COG4380, COG4380, Uncharacterized protein conserved in bacteria [Function unknown].
gene-PA14_RS05345	996	547	99.46	762	104.08	2079	400.16	2129	273.69	1385.76	1.69611	0.13018	13.029	8.36841e-39	5.9703e-37	Ups	PA14_RS05345	NC_008463.1	1142001	1142996	PA14_RS05345	PA14_13290	U32 family peptidase	K08303	-	-	GO:0008233:peptidase activity	gnl|CDD|223896;COG0826, COG0826, Collagenase and related proteases [Posttranslational modification, protein turnover, chaperones].
gene-PA14_RS16720	1311	7469	1031.76	11084	1150.14	3852	563.27	5092	497.31	6729.03	-1.01869	0.0795782	-12.8012	1.61504e-37	1.10284e-35	Down	tig	NC_008463.1	3680702	3682012	PA14_RS16720	PA14_41250	trigger factor	-	GO:0007049:cell cycle;GO:0051301:cell division;GO:0006457:protein folding;GO:0015031:protein transport	GO:0005737:cytoplasm	GO:0003755:peptidyl-prolyl cis-trans isomerase activity	gnl|CDD|223618;COG0544, Tig, FKBP-type peptidyl-prolyl cis-trans isomerase (trigger factor) [Posttranslational modification, protein turnover, chaperones].
gene-PA14_RS28900	1473	1494	183.68	1916	176.95	3906	508.35	4436	385.59	2932.52	1.30294	0.102199	12.7491	3.15482e-37	2.12395e-35	Ups	betB	NC_008463.1	6322104	6323576	PA14_RS28900	PA14_70950	betaine-aldehyde dehydrogenase	K00130	GO:0019285:glycine betaine biosynthetic process from choline	-	GO:0008802:betaine-aldehyde dehydrogenase activity;GO:0046872:metal ion binding	gnl|CDD|223944;COG1012, PutA, NAD-dependent aldehyde dehydrogenases [Energy production and conversion].
gene-PA14_RS12105	1194	361	54.75	424	48.31	932	149.64	1462	156.78	778.786	1.56505	0.123089	12.7149	4.89043e-37	3.24671e-35	Ups	PA14_RS12105	NC_008463.1	2569612	2570805	PA14_RS12105	PA14_29660	NnrS family protein	-	-	-	-	gnl|CDD|225754;COG3213, NnrS, Uncharacterized protein involved in response to NO [Inorganic ion transport and metabolism].
gene-PA14_RS08075	537	1506	507.89	1971	499.31	534	190.63	849	202.43	1190.72	-1.31685	0.103643	-12.7057	5.50015e-37	3.60147e-35	Down	PA14_RS08075	NC_008463.1	1736789	1737325	PA14_RS08075	PA14_20150	nitrous oxide reductase accessory protein NosL	-	-	GO:0005886:plasma membrane	GO:0046872:metal ion binding	gnl|CDD|226764;COG4314, NosL, Predicted lipoprotein involved in nitrous oxide reduction [Energy production and conversion].
gene-PA14_RS00430	489	1407	521.08	1703	473.76	500	196.02	703	184.07	1064.15	-1.35122	0.107136	-12.6122	1.80851e-36	1.1682e-34	Down	PA14_RS00430	NC_008463.1	101003	101491	PA14_RS00430	PA14_01030	type VI secretion system receptor/chaperone Hcp	K11903	-	GO:0005576:extracellular region	GO:0042802:identical protein binding	gnl|CDD|225699;COG3157, Hcp, Type VI protein secretion system component Hcp (secreted cytotoxin) [Intracellular trafficking, secretion, and vesicular transport].
gene-PA14_RS25280	1239	307	44.87	380	41.72	842	130.28	1191	123.08	670.142	1.53727	0.123249	12.4729	1.04976e-35	6.60244e-34	Ups	PA14_RS25280	NC_008463.1	5518127	5519365	PA14_RS25280	PA14_61870	C69 family dipeptidase	-	-	-	-	gnl|CDD|227034;COG4690, PepD, Dipeptidase [Amino acid transport and metabolism].
gene-PA14_RS18660	2709	2665	178.16	3381	169.78	6098	431.53	7184	339.55	4811.32	1.14752	0.0920377	12.4679	1.11728e-35	6.93584e-34	Ups	PA14_RS18660	NC_008463.1	4086509	4089217	PA14_RS18660	PA14_45970	cation-transporting P-type ATPase	-	-	-	-	gnl|CDD|223550;COG0474, MgtA, Cation transport ATPase [Inorganic ion transport and metabolism].
gene-PA14_RS02700	360	628	315.92	841	317.8	1429	760.97	2010	714.88	1207.59	1.22037	0.0984965	12.39	2.95938e-35	1.79061e-33	Ups	PA14_RS02700	NC_008463.1	587650	588009	PA14_RS02700	PA14_06730	cytochrome c55X	-	-	GO:0042597:periplasmic space	GO:0009055:electron transfer activity;GO:0020037:heme binding;GO:0046872:metal ion binding	gnl|CDD|224921;COG2010, CccA, Cytochrome c, mono- and diheme variants [Energy production and conversion].
gene-PA14_RS29275	204	917	814.07	1360	906.91	2191	2058.96	3957	2483.57	2037.58	1.39876	0.113171	12.3596	4.32052e-35	2.54964e-33	Ups	PA14_RS29275	NC_008463.1	6408629	6408832	PA14_RS29275	PA14_71900	DUF1127 domain-containing protein	-	-	-	-	gnl|CDD|227744;COG5457, COG5457, Uncharacterized conserved small protein [Function unknown].
gene-PA14_RS00390	3534	1712	87.73	2516	96.85	718	38.95	1073	38.88	1468.27	-1.21316	0.098219	-12.3516	4.77377e-35	2.74923e-33	Down	tssM	NC_008463.1	89166	92699	PA14_RS00390	PA14_00910	type VI secretion system membrane subunit TssM	K11891	-	-	-	gnl|CDD|226054;COG3523, IcmF, Type VI protein secretion system component VasK [Intracellular trafficking, secretion, and vesicular transport].
gene-PA14_RS01040	864	80	16.77	109	17.16	384	85.2	540	80.02	274.003	2.20257	0.178628	12.3305	6.20921e-35	3.53334e-33	Ups	PA14_RS01040	NC_008463.1	230222	231085	PA14_RS01040	PA14_02580	biotin-independent malonate decarboxylase subunit beta	-	-	-	-	gnl|CDD|223848;COG0777, AccD, Acetyl-CoA carboxylase beta subunit [Lipid metabolism].
gene-PA14_RS00435	846	1301	278.5	1729	278.02	452	102.42	748	113.21	1034.57	-1.3225	0.110785	-11.9376	7.53618e-33	4.04752e-31	Down	PA14_RS00435	NC_008463.1	101659	102504	PA14_RS00435	PA14_01040	type VI secretion system accessory protein TagJ	-	-	-	-	gnl|CDD|226862;COG4455, ImpE, Protein of avirulence locus involved in temperature-dependent protein secretion [General function prediction only].
gene-PA14_RS03240	1161	758	118.24	894	104.75	227	37.48	291	32.09	537.216	-1.6275	0.138957	-11.7122	1.10356e-31	5.79673e-30	Down	PA14_RS03240	NC_008463.1	694084	695244	PA14_RS03240	PA14_08070	phage tail sheath family protein	-	-	GO:0005576:extracellular region	-	gnl|CDD|226028;COG3497, COG3497, Phage tail sheath protein FI [General function prediction only].
gene-PA14_RS08430	1257	2147	309.33	2539	274.78	4100	625.29	5413	551.37	3516.1	1.01615	0.0867947	11.7075	1.16704e-31	6.06352e-30	Ups	PA14_RS08430	NC_008463.1	1804964	1806220	PA14_RS08430	PA14_20970	cytochrome P450	-	-	-	-	gnl|CDD|225035;COG2124, CypX, Cytochrome P450 [Secondary metabolites biosynthesis, transport, and catabolism].
gene-PA14_RS03255	2238	511	41.35	626	38.05	124	10.62	175	10.01	354.071	-1.86337	0.159464	-11.6851	1.51815e-31	7.80295e-30	Down	PA14_RS03255	NC_008463.1	696289	698526	PA14_RS03255	PA14_08120	hypothetical protein	-	-	-	-	gnl|CDD|226450;COG3941, COG3941, Mu-like prophage protein [General function prediction only].
gene-PA14_RS26570	828	368	80.49	482	79.19	975	225.74	1254	193.91	762.251	1.38175	0.119052	11.6063	3.82918e-31	1.92668e-29	Ups	nadE	NC_008463.1	5791079	5791906	PA14_RS26570	PA14_64980	ammonia-dependent NAD(+) synthetase	K01916	GO:0009435:NAD biosynthetic process	-	GO:0005524:ATP binding;GO:0046872:metal ion binding;GO:0003952:NAD+ synthase (glutamine-hydrolyzing) activity;GO:0008795:NAD+ synthase activity	gnl|CDD|223249;COG0171, NadE, NAD synthase [Coenzyme metabolism].
gene-PA14_RS07060	2406	3379	254.34	4139	234.02	6915	550.97	8363	445.05	5668.99	1.03061	0.0888355	11.6013	4.05704e-31	2.02007e-29	Ups	PA14_RS07060	NC_008463.1	1509670	1512075	PA14_RS07060	PA14_17580	D-xylulose 5-phosphate/D-fructose 6-phosphate phosphoketolase	-	-	-	-	gnl|CDD|226466;COG3957, COG3957, Phosphoketolase [Carbohydrate transport and metabolism].
gene-PA14_RS05550	1542	10603	1245.27	13556	1195.93	2097	260.7	2209	183.42	7027.59	-2.31962	0.200462	-11.5714	5.75678e-31	2.83685e-29	Down	narH	NC_008463.1	1187404	1188945	PA14_RS05550	PA14_13800	nitrate reductase subunit beta	K00371	GO:0019645:anaerobic electron transport chain;GO:0009061:anaerobic respiration;GO:0006974:cellular response to DNA damage stimulus;GO:0042128:nitrate assimilation	GO:0009325:nitrate reductase complex;GO:0005886:plasma membrane	GO:0051538:3 iron, 4 sulfur cluster binding;GO:0051539:4 iron, 4 sulfur cluster binding;GO:0009055:electron transfer activity;GO:0051536:iron-sulfur cluster binding;GO:0046872:metal ion binding;GO:0008940:nitrate reductase activity	gnl|CDD|224063;COG1140, NarY, Nitrate reductase beta subunit [Energy production and conversion].
gene-PA14_RS03755	1644	1322	145.63	1374	113.7	2908	339.1	3703	288.4	2316.27	1.27103	0.11019	11.5348	8.80501e-31	4.29469e-29	Ups	pchD	NC_008463.1	782751	784394	PA14_RS03755	PA14_09240	pyochelin biosynthesis salicyl-AMP ligase PchD	K12238	-	-	-	gnl|CDD|223952;COG1021, EntE, Peptide arylation enzymes [Secondary metabolites biosynthesis, transport, and catabolism].
gene-PA14_RS08080	828	775	169.51	1006	165.28	254	58.81	373	57.68	591.353	-1.47269	0.127946	-11.5102	1.17154e-30	5.65653e-29	Down	PA14_RS08080	NC_008463.1	1737342	1738169	PA14_RS08080	PA14_20170	ABC transporter permease subunit	K19341	GO:0055085:transmembrane transport	GO:0016021:integral component of membrane;GO:0005886:plasma membrane	-	gnl|CDD|224196;COG1277, NosY, ABC-type transport system involved in multi-copper enzyme maturation, permease component [General function prediction only].
gene-PA14_RS01030	882	157	32.24	192	29.61	495	107.59	972	141.1	437.693	1.96074	0.170617	11.4921	1.44638e-30	6.91368e-29	Ups	PA14_RS01030	NC_008463.1	229047	229928	PA14_RS01030	PA14_02560	triphosphoribosyl-dephospho-CoA synthase	-	GO:0016310:phosphorylation	-	GO:0005524:ATP binding;GO:0046917:triphosphoribosyl-dephospho-CoA synthase activity	gnl|CDD|224681;COG1767, CitG, Triphosphoribosyl-dephospho-CoA synthetase [Coenzyme metabolism].
gene-PA14_RS01500	990	844	154.39	1111	152.66	1804	349.33	2354	304.45	1511.11	1.09134	0.0950265	11.4846	1.57747e-30	7.46566e-29	Ups	PA14_RS01500	NC_008463.1	328093	329082	PA14_RS01500	PA14_03650	sulfate ABC transporter ATP-binding protein	K02045	GO:0008272:sulfate transport	GO:0043190:ATP-binding cassette (ABC) transporter complex	GO:0005524:ATP binding;GO:0015419:ATPase-coupled sulfate transmembrane transporter activity	gnl|CDD|224043;COG1118, CysA, ABC-type sulfate/molybdate transport systems, ATPase component [Inorganic ion transport and metabolism].
gene-PA14_RS02665	840	2633	567.66	3400	550.63	1145	261.31	1813	276.35	2203.91	-1.02486	0.0899979	-11.3876	4.82075e-30	2.25913e-28	Down	cobA	NC_008463.1	582560	583399	PA14_RS02665	PA14_06660	uroporphyrinogen-III C-methyltransferase	K02303	GO:0009236:cobalamin biosynthetic process;GO:0019354:siroheme biosynthetic process	-	GO:0051287:NAD binding;GO:0043115:precorrin-2 dehydrogenase activity;GO:0051266:sirohydrochlorin ferrochelatase activity;GO:0004851:uroporphyrin-III C-methyltransferase activity	gnl|CDD|223086;COG0007, CysG, Uroporphyrinogen-III methylase [Coenzyme metabolism].
gene-PA14_RS02450	303	7	4.18	8	3.59	141	89.21	209	88.32	89.5991	3.71295	0.327869	11.3245	9.92778e-30	4.56296e-28	Ups	PA14_RS02450	NC_008463.1	539691	539993	PA14_RS02450	PA14_06090	hypothetical protein	-	-	-	-	-
gene-PA14_RS05350	891	632	128.46	787	120.16	1650	355.01	1877	269.73	1234.9	1.31663	0.116967	11.2564	2.15288e-29	9.80074e-28	Ups	PA14_RS05350	NC_008463.1	1143008	1143898	PA14_RS05350	PA14_13300	U32 family peptidase	-	-	-	-	gnl|CDD|223896;COG0826, COG0826, Collagenase and related proteases [Posttranslational modification, protein turnover, chaperones].
gene-PA14_RS03220	888	318	64.85	475	72.77	49	10.58	100	14.42	228.398	-2.28423	0.20339	-11.2308	2.87878e-29	1.29817e-27	Down	PA14_RS03220	NC_008463.1	690096	690983	PA14_RS03220	PA14_08030	bacteriophage protein	-	-	GO:0098025:virus tail, baseplate	-	gnl|CDD|226457;COG3948, COG3948, Phage-related baseplate assembly protein [General function prediction only].
gene-PA14_RS07625	1227	798	117.78	1155	128.05	313	48.9	371	38.71	646.98	-1.45094	0.131391	-11.0429	2.37283e-28	1.0502e-26	Down	PA14_RS07625	NC_008463.1	1642132	1643358	PA14_RS07625	PA14_19020	type VI secretion system effector muramidase Tse3	-	-	-	-	-
gene-PA14_RS15605	1191	272	41.36	340	38.84	38	6.12	64	6.88	175.465	-2.42268	0.220018	-11.0113	3.37062e-28	1.47812e-26	Down	mexX	NC_008463.1	3421686	3422876	PA14_RS15605	PA14_38395	multidrug efflux RND transporter periplasmic adaptor subunit MexX	K18094	-	-	-	gnl|CDD|223914;COG0845, AcrA, Membrane-fusion protein [Cell envelope biogenesis, outer membrane].
gene-PA14_RS03860	3090	265	15.53	348	15.32	801	49.69	945	39.16	587.332	1.49881	0.137346	10.9127	1.00262e-27	4.31759e-26	Ups	mexI	NC_008463.1	816306	819395	PA14_RS03860	PA14_09520	multidrug efflux RND transporter permease MexI	K18307	-	-	-	gnl|CDD|223911;COG0841, AcrB, Cation/multidrug efflux pump [Defense mechanisms].
gene-PA14_RS09865	2925	357	22.1	437	20.32	66	4.33	111	4.86	238.789	-2.07235	0.190378	-10.8855	1.35219e-27	5.77097e-26	Down	PA14_RS09865	NC_008463.1	2117776	2120700	PA14_RS09865	PA14_24360	S8 family serine peptidase	-	-	-	-	gnl|CDD|224322;COG1404, AprE, Subtilisin-like serine proteases [Posttranslational modification, protein turnover, chaperones].
gene-PA14_RS03310	342	208	110.14	269	107	18	10.09	38	14.23	130.518	-2.80927	0.258624	-10.8624	1.74174e-27	7.3677e-26	Down	PA14_RS03310	NC_008463.1	705239	705580	PA14_RS03310	PA14_08250	phage tail protein	-	-	-	-	gnl|CDD|227062;COG4718, COG4718, Phage-related protein [Function unknown].
gene-PA14_RS04615	660	1289	353.7	1692	348.75	572	166.15	681	132.11	1044.79	-1.20876	0.111756	-10.8161	2.88956e-27	1.21159e-25	Down	PA14_RS04615	NC_008463.1	989984	990643	PA14_RS04615	PA14_11410	riboflavin synthase	K00793	GO:0009231:riboflavin biosynthetic process	-	GO:0004746:riboflavin synthase activity	gnl|CDD|223384;COG0307, RibC, Riboflavin synthase alpha chain [Coenzyme metabolism].
gene-PA14_RS30515	1410	1089	139.87	1446	139.51	451	61.32	652	59.21	892.76	-1.17747	0.108923	-10.8101	3.08306e-27	1.28148e-25	Down	PA14_RS30515	NC_008463.1	3183178	3184587	PA14_RS30515	PA14_35790	saccharopine dehydrogenase NADP-binding domain-containing protein	K00808	-	-	-	gnl|CDD|227626;COG5310, COG5310, Homospermidine synthase [Secondary metabolites biosynthesis, transport, and catabolism].
gene-PA14_RS05910	432	1422	596.12	1883	592.96	644	285.78	916	271.49	1194.62	-1.06365	0.0984612	-10.8028	3.33963e-27	1.37616e-25	Down	ndk	NC_008463.1	1259590	1260021	PA14_RS05910	PA14_14820	nucleoside-diphosphate kinase	K00940	GO:0006241:CTP biosynthetic process;GO:0006183:GTP biosynthetic process;GO:0006228:UTP biosynthetic process	GO:0005737:cytoplasm	GO:0005524:ATP binding;GO:0046872:metal ion binding;GO:0004550:nucleoside diphosphate kinase activity	gnl|CDD|223183;COG0105, Ndk, Nucleoside diphosphate kinase [Nucleotide transport and metabolism].
gene-PA14_RS26005	627	1909	551.39	2266	491.64	816	249.49	1179	240.76	1522.54	-1.05783	0.098272	-10.7643	5.07545e-27	2.05599e-25	Down	PA14_RS26005	NC_008463.1	5667632	5668258	PA14_RS26005	PA14_63570	formate dehydrogenase subunit gamma	K00127	-	-	-	gnl|CDD|225419;COG2864, FdnI, Cytochrome b subunit of formate dehydrogenase [Energy production and conversion].
gene-PA14_RS02715	783	191	44.18	369	64.11	695	170.16	1168	190.99	586.036	1.69382	0.158168	10.709	9.23709e-27	3.67944e-25	Ups	PA14_RS02715	NC_008463.1	590293	591075	PA14_RS02715	PA14_06770	transcriptional regulator NirQ	-	-	GO:0005737:cytoplasm	GO:0005524:ATP binding;GO:0016887:ATPase activity;GO:0003677:DNA binding	gnl|CDD|223786;COG0714, COG0714, MoxR-like ATPases [General function prediction only].
gene-PA14_RS00445	1860	715	69.62	944	69.04	251	25.87	369	25.4	559.161	-1.38608	0.129821	-10.6768	1.30654e-26	5.16138e-25	Down	tssF	NC_008463.1	103012	104871	PA14_RS00445	PA14_01070	type VI secretion system baseplate subunit TssF	-	-	-	-	gnl|CDD|226050;COG3519, COG3519, Type VI protein secretion system component VasA [Intracellular trafficking, secretion, and vesicular transport].
gene-PA14_RS23930	2256	668	53.62	920	55.48	1425	121.09	2723	154.54	1384.74	1.3342	0.125571	10.6251	2.27842e-26	8.92691e-25	Ups	PA14_RS23930	NC_008463.1	5229197	5231452	PA14_RS23930	PA14_58690	DUF1631 domain-containing protein	-	-	-	-	-
gene-PA14_RS02460	621	131	38.2	155	33.95	407	125.64	598	123.3	317.495	1.74561	0.165004	10.5792	3.7232e-26	1.4469e-24	Ups	PA14_RS02460	NC_008463.1	540138	540758	PA14_RS02460	PA14_06120	glutathione S-transferase	-	-	-	-	gnl|CDD|223698;COG0625, Gst, Glutathione S-transferase [Posttranslational modification, protein turnover, chaperones].
gene-PA14_RS28160	2751	3053	200.98	4035	199.53	6572	457.98	7479	348.09	5265.48	1.0081	0.095754	10.528	6.42012e-26	2.45505e-24	Ups	rbbA	NC_008463.1	6159295	6162045	PA14_RS28160	PA14_69070	ribosome-associated ATPase/putative transporter RbbA	-	GO:0045727:positive regulation of translation;GO:0055085:transmembrane transport	GO:0043190:ATP-binding cassette (ABC) transporter complex;GO:0060187:cell pole;GO:0022627:cytosolic small ribosomal subunit;GO:0016020:membrane;GO:0005886:plasma membrane	GO:0005524:ATP binding;GO:0016887:ATPase activity;GO:0042623:ATPase activity, coupled;GO:0043024:ribosomal small subunit binding	gnl|CDD|224054;COG1131, CcmA, ABC-type multidrug transport system, ATPase component [Defense mechanisms].
gene-PA14_RS29385	1305	620	86.04	823	85.79	223	32.76	261	25.61	475.002	-1.51234	0.143916	-10.5084	7.89928e-26	2.99671e-24	Down	PA14_RS29385	NC_008463.1	6429771	6431075	PA14_RS29385	PA14_72170	CitMHS family transporter	-	GO:0006101:citrate metabolic process	GO:0016021:integral component of membrane;GO:0005886:plasma membrane	GO:0015137:citrate transmembrane transporter activity;GO:0015293:symporter activity	gnl|CDD|225407;COG2851, CitM, H+/citrate symporter [Energy production and conversion].
gene-PA14_RS14050	1068	514	87.16	582	74.13	1061	190.45	1920	230.18	991.12	1.37888	0.131426	10.4917	9.43302e-26	3.49533e-24	Ups	PA14_RS14050	NC_008463.1	3065399	3066466	PA14_RS14050	PA14_34490	acyl-CoA/acyl-ACP dehydrogenase	-	-	-	-	gnl|CDD|224871;COG1960, CaiA, Acyl-CoA dehydrogenases [Lipid metabolism].
gene-PA14_RS23060	777	624	145.44	706	123.61	1395	344.18	1721	283.6	1106.62	1.21625	0.116024	10.4827	1.03695e-25	3.81277e-24	Ups	PA14_RS23060	NC_008463.1	5043095	5043871	PA14_RS23060	PA14_56570	lyso-ornithine lipid O-acyltransferase	K00655	-	-	-	gnl|CDD|223282;COG0204, PlsC, 1-acyl-sn-glycerol-3-phosphate acyltransferase [Lipid metabolism].
gene-PA14_RS03230	2076	475	41.44	733	48.03	140	12.93	228	14.06	382.594	-1.65026	0.158458	-10.4145	2.13014e-25	7.7137e-24	Down	PA14_RS03230	NC_008463.1	691511	693586	PA14_RS03230	PA14_08050	phage tail protein	-	-	-	-	gnl|CDD|227618;COG5301, COG5301, Phage-related tail fibre protein [General function prediction only].
gene-PA14_RS08420	993	684	124.75	835	114.39	1419	273.95	1830	235.96	1181.5	1.09184	0.104911	10.4072	2.29796e-25	8.25884e-24	Ups	PA14_RS08420	NC_008463.1	1803546	1804538	PA14_RS08420	PA14_20950	ketoacyl-ACP synthase III	K00648	GO:0006633:fatty acid biosynthetic process	GO:0005737:cytoplasm	GO:0004315:3-oxoacyl-[acyl-carrier-protein] synthase activity;GO:0033818:beta-ketoacyl-acyl-carrier-protein synthase III activity	gnl|CDD|223409;COG0332, FabH, 3-oxoacyl-[acyl-carrier-protein].
gene-PA14_RS04350	1194	32	4.85	30	3.42	171	27.46	373	40	144.883	2.76567	0.267022	10.3575	3.86993e-25	1.37024e-23	Ups	PA14_RS04350	NC_008463.1	932631	933824	PA14_RS04350	PA14_10790	class C beta-lactamase PDC-34	K01467	GO:0017001:antibiotic catabolic process;GO:0033252:regulation of beta-lactamase activity;GO:0046677:response to antibiotic	GO:0030288:outer membrane-bounded periplasmic space	GO:0008800:beta-lactamase activity	gnl|CDD|224594;COG1680, AmpC, Beta-lactamase class C and other penicillin binding proteins [Defense mechanisms].
gene-PA14_RS03290	495	358	130.98	427	117.35	83	32.14	109	28.19	241.566	-1.93547	0.186985	-10.3509	4.14388e-25	1.45645e-23	Down	PA14_RS03290	NC_008463.1	702227	702721	PA14_RS03290	PA14_08210	hypothetical protein	-	-	-	-	-
gene-PA14_RS00475	1383	465	60.89	656	64.53	155	21.49	178	16.48	357.178	-1.66511	0.161125	-10.3343	4.93065e-25	1.72033e-23	Down	tas1	NC_008463.1	111195	112577	PA14_RS00475	PA14_01140	T6SS effector (p)ppApp synthetase Tas1	-	-	-	-	gnl|CDD|226589;COG4104, COG4104, Uncharacterized conserved protein [Function unknown].
gene-PA14_RS29390	765	557	131.86	756	134.44	177	44.36	280	46.86	432.933	-1.48135	0.144837	-10.2277	1.49013e-24	5.08772e-23	Down	PA14_RS29390	NC_008463.1	6431096	6431860	PA14_RS29390	PA14_72180	TerC family protein	-	-	-	-	gnl|CDD|223930;COG0861, TerC, Membrane protein TerC, possibly involved in tellurium resistance [Inorganic ion transport and metabolism].
gene-PA14_RS05330	453	323	129.13	435	130.63	847	358.44	1039	293.67	656.022	1.31032	0.128178	10.2227	1.56989e-24	5.32204e-23	Ups	moaE	NC_008463.1	1139555	1140007	PA14_RS05330	PA14_13250	molybdopterin synthase catalytic subunit MoaE	K03635	GO:0006777:Mo-molybdopterin cofactor biosynthetic process;GO:0032324:molybdopterin cofactor biosynthetic process	GO:0005829:cytosol	GO:0030366:molybdopterin synthase activity	gnl|CDD|223391;COG0314, MoaE, Molybdopterin converting factor, large subunit [Coenzyme metabolism].
gene-PA14_RS12095	1182	722	110.62	959	110.37	1407	228.2	2556	276.87	1368.08	1.19501	0.117701	10.1529	3.21528e-24	1.08233e-22	Ups	hmpA	NC_008463.1	2568133	2569314	PA14_RS12095	PA14_29640	NO-inducible flavohemoprotein	K05916	GO:0071500:cellular response to nitrosative stress;GO:0046210:nitric oxide catabolic process;GO:0009636:response to toxic substance	-	GO:0071949:FAD binding;GO:0020037:heme binding;GO:0046872:metal ion binding;GO:0008941:nitric oxide dioxygenase activity;GO:0019825:oxygen binding;GO:0005344:oxygen carrier activity	gnl|CDD|223949;COG1018, Hmp, Flavodoxin reductases (ferredoxin-NADPH reductases) family 1 [Energy production and conversion].
gene-PA14_RS00455	2709	1141	76.28	1554	78.04	445	31.49	748	35.35	949.192	-1.16253	0.114711	-10.1344	3.88882e-24	1.2999e-22	Down	tssH	NC_008463.1	105874	108582	PA14_RS00455	PA14_01100	type VI secretion system ATPase TssH	K11907	GO:0019538:protein metabolic process	GO:0005737:cytoplasm	GO:0005524:ATP binding	gnl|CDD|223616;COG0542, clpA, ATP-binding subunits of Clp protease and DnaK/DnaJ chaperones [Posttranslational modification, protein turnover, chaperones].
gene-PA14_RS03575	312	1530	888.09	2139	932.64	692	425.19	1108	454.7	1335.04	-1.0143	0.101264	-10.0164	1.29164e-23	4.20003e-22	Down	rpsJ	NC_008463.1	759165	759476	PA14_RS03575	PA14_08840	30S ribosomal protein S10	K02946	GO:0006412:translation	GO:0005840:ribosome	GO:0003735:structural constituent of ribosome;GO:0000049:tRNA binding	gnl|CDD|223129;COG0051, RpsJ, Ribosomal protein S10 [Translation, ribosomal structure and biogenesis].
gene-PA14_RS22890	738	953	233.86	1218	224.52	361	93.77	578	100.28	762.658	-1.19438	0.11942	-10.0015	1.50134e-23	4.84893e-22	Down	PA14_RS22890	NC_008463.1	5009374	5010111	PA14_RS22890	PA14_56090	hypothetical protein	-	-	-	-	-
gene-PA14_RS24385	3255	624	34.72	635	26.54	1397	82.28	1700	66.87	1087.59	1.27263	0.12856	9.89911	4.20017e-23	1.32084e-21	Ups	PA14_RS24385	NC_008463.1	5320295	5323549	PA14_RS24385	PA14_59780	hybrid sensor histidine kinase/response regulator	K07677	GO:0046777:protein autophosphorylation;GO:0006355:regulation of transcription, DNA-templated	GO:0005887:integral component of plasma membrane	GO:0005524:ATP binding;GO:0000155:phosphorelay sensor kinase activity	gnl|CDD|223715;COG0642, BaeS, Signal transduction histidine kinase [Signal transduction mechanisms].
gene-PA14_RS24740	327	1343	743.79	1629	677.69	2284	1339.01	3944	1544.29	2242.07	1.02889	0.104492	9.84654	7.09448e-23	2.20205e-21	Ups	PA14_RS24740	NC_008463.1	5398072	5398398	PA14_RS24740	PA14_60560	TraR/DksA family transcriptional regulator	-	-	-	-	gnl|CDD|224648;COG1734, DksA, DnaK suppressor protein [Signal transduction mechanisms].
gene-PA14_RS00835	1617	642	71.9	992	83.46	1375	163.02	1952	154.56	1215.69	1.03022	0.104675	9.84206	7.41769e-23	2.28752e-21	Ups	PA14_RS00835	NC_008463.1	185692	187308	PA14_RS00835	PA14_02050	gamma-glutamyltransferase family protein	K00681	-	-	-	gnl|CDD|223482;COG0405, Ggt, Gamma-glutamyltransferase [Amino acid transport and metabolism].
gene-PA14_RS00450	1047	497	85.97	721	93.68	157	28.75	259	31.67	397.896	-1.50076	0.152601	-9.83459	7.98922e-23	2.44798e-21	Down	tssG	NC_008463.1	104835	105881	PA14_RS00450	PA14_01080	type VI secretion system baseplate subunit TssG	K11895	-	-	-	gnl|CDD|226051;COG3520, COG3520, Predicted component of the type VI protein secretion system [Intracellular trafficking, secretion, and vesicular transport].
gene-PA14_RS03300	255	192	136.36	288	153.64	27	20.3	50	25.11	135.208	-2.41632	0.24586	-9.82802	8.52764e-23	2.57988e-21	Down	PA14_RS03300	NC_008463.1	703110	703364	PA14_RS03300	PA14_08230	hypothetical protein	-	-	-	-	-
gene-PA14_RS18820	1623	370	41.29	522	43.75	109	12.87	156	12.31	282.971	-1.67386	0.170619	-9.81053	1.01439e-22	3.04954e-21	Down	PA14_RS18820	NC_008463.1	4125450	4127072	PA14_RS18820	PA14_46370	two-component system sensor histidine kinase	-	-	-	-	gnl|CDD|223715;COG0642, BaeS, Signal transduction histidine kinase [Signal transduction mechanisms].
gene-PA14_RS02585	759	609	145.31	914	163.82	1465	370.03	1755	296.06	1174.86	1.0976	0.113473	9.67276	3.93604e-22	1.14721e-20	Ups	PA14_RS02585	NC_008463.1	564699	565457	PA14_RS02585	PA14_06420	5-oxoprolinase subunit PxpA	-	GO:0005975:carbohydrate metabolic process	-	GO:0017168:5-oxoprolinase (ATP-hydrolyzing) activity;GO:0005524:ATP binding	gnl|CDD|224457;COG1540, COG1540, Uncharacterized proteins, homologs of lactam utilization protein B [General function prediction only].
gene-PA14_RS03320	771	163	38.29	231	40.76	18	4.48	35	5.81	108.864	-2.59438	0.27012	-9.60457	7.6475e-22	2.20211e-20	Down	PA14_RS03320	NC_008463.1	706286	707056	PA14_RS03320	PA14_08270	C40 family peptidase	-	-	-	-	gnl|CDD|224229;COG1310, COG1310, Predicted metal-dependent protease of the PAD1/JAB1 superfamily [General function prediction only].
gene-PA14_RS16080	2028	394	35.18	525	35.22	1095	103.51	1170	73.87	796.917	1.30801	0.136836	9.55896	1.18943e-21	3.40446e-20	Ups	PA14_RS16080	NC_008463.1	3535976	3538003	PA14_RS16080	PA14_39690	ribonucleoside triphosphate reductase	K00527	-	-	-	gnl|CDD|224247;COG1328, NrdD, Oxygen-sensitive ribonucleoside-triphosphate reductase [Nucleotide transport and metabolism].
gene-PA14_RS10400	1011	983	176.09	1316	177.08	460	87.23	614	77.76	829.248	-1.06781	0.112096	-9.5259	1.63623e-21	4.62791e-20	Down	plsX	NC_008463.1	2241145	2242155	PA14_RS10400	PA14_25640	phosphate acyltransferase PlsX	K03621	GO:0006633:fatty acid biosynthetic process;GO:0008654:phospholipid biosynthetic process	GO:0005737:cytoplasm	GO:0043811:phosphate:acyl-[acyl carrier protein] acyltransferase activity	gnl|CDD|223493;COG0416, PlsX, Fatty acid/phospholipid biosynthesis enzyme [Lipid metabolism].
gene-PA14_RS28905	594	338	103.05	394	90.23	714	230.43	997	214.91	603.154	1.19795	0.12898	9.28783	1.57465e-20	4.22857e-19	Ups	betI	NC_008463.1	6323637	6324230	PA14_RS28905	PA14_70970	transcriptional regulator BetI	-	GO:0019285:glycine betaine biosynthetic process from choline;GO:0045892:negative regulation of transcription, DNA-templated	-	GO:0003677:DNA binding;GO:0003700:DNA-binding transcription factor activity	gnl|CDD|224228;COG1309, AcrR, Transcriptional regulator [Transcription].
gene-PA14_RS22970	1524	1282	152.34	1775	158.44	568	71.45	944	79.31	1114.7	-1.00487	0.109051	-9.21467	3.12231e-20	8.29146e-19	Down	PA14_RS22970	NC_008463.1	5025202	5026725	PA14_RS22970	PA14_56300	fumarate hydratase	K01676	-	-	-	gnl|CDD|224862;COG1951, TtdA, Tartrate dehydratase alpha subunit/Fumarate hydratase class I, N-terminal domain [Energy production and conversion].
gene-PA14_RS16795	1332	418	56.83	476	48.61	117	16.84	170	16.34	292.179	-1.5837	0.172413	-9.1855	4.09615e-20	1.0758e-18	Down	PA14_RS16795	NC_008463.1	3693088	3694419	PA14_RS16795	PA14_41420	hypothetical protein	-	-	-	-	gnl|CDD|223407;COG0330, HflC, Membrane protease subunits, stomatin/prohibitin homologs [Posttranslational modification, protein turnover, chaperones].
gene-PA14_RS04555	357	307	155.74	469	178.72	764	410.26	1000	358.65	625.846	1.1846	0.128981	9.1843	4.14214e-20	1.08194e-18	Ups	PA14_RS04555	NC_008463.1	980731	981087	PA14_RS04555	--	SirB2 family protein	-	-	-	-	-
gene-PA14_RS00135	1287	604	84.99	779	82.34	1340	199.6	1550	154.2	1064.22	1.07124	0.11706	9.15125	5.6278e-20	1.4541e-18	Ups	PA14_RS00135	NC_008463.1	28634	29920	PA14_RS00135	PA14_00310	peptidylprolyl isomerase	-	-	-	-	gnl|CDD|223831;COG0760, SurA, Parvulin-like peptidyl-prolyl isomerase [Posttranslational modification, protein turnover, chaperones].
gene-PA14_RS03505	1194	830	125.89	1318	150.16	375	60.21	574	61.55	752.193	-1.1391	0.126444	-9.00871	2.0849e-19	5.2177e-18	Down	tuf	NC_008463.1	741311	742504	PA14_RS03505	PA14_08680	elongation factor Tu	-	-	GO:0005737:cytoplasm	GO:0005525:GTP binding;GO:0003924:GTPase activity;GO:0003746:translation elongation factor activity	gnl|CDD|223128;COG0050, TufB, GTPases - translation elongation factors [Translation, ribosomal structure and biogenesis].
gene-PA14_RS22090	969	781	145.96	985	138.28	313	61.92	486	64.22	629.881	-1.12654	0.125858	-8.95089	3.52644e-19	8.64429e-18	Down	cmoB	NC_008463.1	4815069	4816037	PA14_RS22090	PA14_54270	tRNA 5-methoxyuridine(34)/uridine 5-oxyacetic acid(34) synthase CmoB	-	GO:0002098:tRNA wobble uridine modification	-	GO:0016765:transferase activity, transferring alkyl or aryl (other than methyl) groups	gnl|CDD|225137;COG2227, UbiG, 2-polyprenyl-3-methyl-5-hydroxy-6-metoxy-1,4-benzoquinol methylase [Coenzyme metabolism].
gene-PA14_RS00355	915	954	188.82	1431	212.75	489	102.45	644	90.12	860.517	-1.0315	0.115815	-8.9065	5.26697e-19	1.27152e-17	Down	PA14_RS00355	NC_008463.1	80049	80963	PA14_RS00355	PA14_00820	type VI secretion system-associated lipoprotein TagQ	-	-	-	-	-
gene-PA14_RS29250	2202	1218	100.17	1627	100.51	632	55.02	735	42.74	1039.74	-1.01376	0.114025	-8.89073	6.07086e-19	1.45094e-17	Down	PA14_RS29250	NC_008463.1	6398719	6400920	PA14_RS29250	PA14_71840	hypothetical protein	-	-	-	-	-
gene-PA14_RS21665	1020	829	147.19	1126	150.17	401	75.37	494	62.01	701.676	-1.08465	0.122623	-8.84538	9.12154e-19	2.1373e-17	Down	PA14_RS21665	NC_008463.1	4716344	4717363	PA14_RS21665	PA14_53210	DUF2804 domain-containing protein	-	-	-	-	-
gene-PA14_RS28040	1269	704	100.47	909	97.44	1738	262.56	1772	178.79	1285.72	1.1388	0.130611	8.719	2.80678e-18	6.4502e-17	Ups	PA14_RS28040	NC_008463.1	6133932	6135200	PA14_RS28040	PA14_68780	inorganic phosphate transporter	-	-	-	-	gnl|CDD|223383;COG0306, PitA, Phosphate/sulphate permeases [Inorganic ion transport and metabolism].
gene-PA14_RS03750	756	351	84.08	320	57.58	765	193.99	1000	169.36	606.816	1.33852	0.154132	8.68419	3.81436e-18	8.72376e-17	Ups	pchC	NC_008463.1	781999	782754	PA14_RS03750	PA14_09230	pyochelin biosynthesis editing thioesterase PchC	-	-	-	-	gnl|CDD|225749;COG3208, GrsT, Predicted thioesterase involved in non-ribosomal peptide biosynthesis [Secondary metabolites biosynthesis, transport, and catabolism].
gene-PA14_RS00910	1920	244	23.01	269	19.06	602	60.11	711	47.41	456.011	1.32714	0.153163	8.66488	4.52006e-18	1.01915e-16	Ups	PA14_RS00910	NC_008463.1	201007	202926	PA14_RS00910	PA14_02250	chemotaxis protein CheA	K03407	GO:0006935:chemotaxis	GO:0005737:cytoplasm	GO:0005524:ATP binding;GO:0000155:phosphorelay sensor kinase activity	gnl|CDD|223716;COG0643, CheA, Chemotaxis protein histidine kinase and related kinases [Cell motility and secretion / Signal transduction mechanisms].
gene-PA14_RS25335	1539	204	24.01	241	21.3	463	57.67	653	54.33	385.035	1.28754	0.150209	8.57166	1.02e-17	2.21618e-16	Ups	PA14_RS25335	NC_008463.1	5530657	5532195	PA14_RS25335	PA14_62010	iron ABC transporter permease	K02011	-	-	-	gnl|CDD|224099;COG1178, ThiP, ABC-type Fe3+ transport system, permease component [Inorganic ion transport and metabolism].
gene-PA14_RS10705	2157	384	32.24	576	36.33	148	13.15	204	12.11	320.239	-1.37936	0.162481	-8.48938	2.07751e-17	4.39403e-16	Down	PA14_RS10705	NC_008463.1	2301354	2303510	PA14_RS10705	PA14_26420	TonB-dependent receptor	-	-	-	-	gnl|CDD|224544;COG1629, CirA, Outer membrane receptor proteins, mostly Fe transport [Inorganic ion transport and metabolism].
gene-PA14_RS14060	1200	253	38.18	259	29.36	505	80.68	934	99.66	474.509	1.39783	0.165012	8.47105	2.43181e-17	5.01038e-16	Ups	PA14_RS14060	NC_008463.1	3067265	3068464	PA14_RS14060	PA14_34510	ABC transporter substrate-binding protein	-	-	-	-	gnl|CDD|223787;COG0715, TauA, ABC-type nitrate/sulfonate/bicarbonate transport systems, periplasmic components [Inorganic ion transport and metabolism].
gene-PA14_RS02770	1182	202	30.95	213	24.51	436	70.71	670	72.58	374.012	1.35063	0.15968	8.45833	2.71239e-17	5.56447e-16	Ups	PA14_RS02770	NC_008463.1	598897	600078	PA14_RS02770	PA14_06920	aspartate aminotransferase family protein	K00821	-	-	-	gnl|CDD|227325;COG4992, ArgD, Ornithine/acetylornithine aminotransferase [Amino acid transport and metabolism].
gene-PA14_RS03260	873	197	40.87	304	47.37	43	9.44	76	11.15	150.293	-1.92286	0.228105	-8.42969	3.46596e-17	7.02004e-16	Down	PA14_RS03260	NC_008463.1	698536	699408	PA14_RS03260	PA14_08130	phage tail protein	-	-	-	-	gnl|CDD|226030;COG3499, COG3499, Phage protein U [General function prediction only].
gene-PA14_RS05340	1224	275	40.69	402	44.68	2567	402.05	2227	232.96	1396.47	2.52177	0.300895	8.38089	5.25273e-17	1.05496e-15	Ups	PA14_RS05340	NC_008463.1	1140663	1141886	PA14_RS05340	PA14_13280	molybdopterin molybdotransferase MoeA	K03750	-	-	-	gnl|CDD|223380;COG0303, MoeA, Molybdopterin biosynthesis enzyme [Coenzyme metabolism].
gene-PA14_RS05370	720	910	228.89	1305	246.57	390	103.84	676	120.21	798.223	-1.03915	0.124629	-8.33796	7.55804e-17	1.50531e-15	Down	PA14_RS05370	NC_008463.1	1148922	1149641	PA14_RS05370	PA14_13350	type VI secretion system immunity protein TsiT	-	-	-	-	-
gene-PA14_RS06045	1281	188	26.58	297	31.54	45	6.73	71	7.1	145.76	-1.90313	0.229494	-8.29275	1.1066e-16	2.17677e-15	Down	PA14_RS06045	NC_008463.1	1285902	1287182	PA14_RS06045	PA14_15180	TRAP transporter large permease	-	-	-	-	gnl|CDD|224509;COG1593, DctQ, TRAP-type C4-dicarboxylate transport system, large permease component [Carbohydrate transport and metabolism].
gene-PA14_RS15095	513	50	17.65	79	20.95	272	101.65	259	64.64	166.585	1.94194	0.235818	8.23491	1.79691e-16	3.50582e-15	Ups	PA14_RS15095	NC_008463.1	3302979	3303491	PA14_RS15095	--	N-acetyltransferase	-	-	-	-	-
gene-PA14_RS25035	822	499	109.94	734	121.47	218	50.84	309	48.13	429.906	-1.17865	0.143779	-8.19762	2.45196e-16	4.70697e-15	Down	PA14_RS25035	NC_008463.1	5471482	5472303	PA14_RS25035	PA14_61290	M48 family metallopeptidase	-	-	-	-	gnl|CDD|223575;COG0501, HtpX, Zn-dependent protease with chaperone function [Posttranslational modification, protein turnover, chaperones].
gene-PA14_RS12275	1371	498	65.78	728	72.24	230	32.16	272	25.4	424.12	-1.22152	0.149567	-8.16704	3.16058e-16	5.9014e-15	Down	purB	NC_008463.1	2607840	2609210	PA14_RS12275	PA14_30110	adenylosuccinate lyase	K01756	GO:0044208:'de novo' AMP biosynthetic process;GO:0006189:'de novo' IMP biosynthetic process	GO:0005829:cytosol	GO:0070626:(S)-2-(5-amino-1-(5-phospho-D-ribosyl)imidazole-4-carboxamido)succinate AMP-lyase (fumarate-forming) activity;GO:0004018:N6-(1,2-dicarboxyethyl)AMP AMP-lyase (fumarate-forming) activity	gnl|CDD|223094;COG0015, PurB, Adenylosuccinate lyase [Nucleotide transport and metabolism].
gene-PA14_RS05535	1296	2402	335.65	3110	326.45	11080	1638.97	11009	1087.63	6963.73	1.90047	0.233327	8.14508	3.79024e-16	7.02223e-15	Ups	PA14_RS05535	NC_008463.1	1180817	1182112	PA14_RS05535	PA14_13750	NarK/NasA family nitrate transporter	K02575	-	-	-	gnl|CDD|225133;COG2223, NarK, Nitrate/nitrite transporter [Inorganic ion transport and metabolism].
gene-PA14_RS12980	1761	602	61.91	759	58.63	261	28.41	358	26.03	487.838	-1.10483	0.135685	-8.14261	3.86847e-16	7.11204e-15	Down	PA14_RS12980	NC_008463.1	2758086	2759846	PA14_RS12980	PA14_31720	bifunctional alpha/beta hydrolase/class I SAM-dependent methyltransferase	-	-	-	-	gnl|CDD|225176;COG2267, PldB, Lysophospholipase [Lipid metabolism].
gene-PA14_RS02720	528	68	23.32	84	21.64	205	74.43	347	84.15	171.398	1.73335	0.213579	8.11573	4.8286e-16	8.7427e-15	Ups	PA14_RS02720	NC_008463.1	591110	591637	PA14_RS02720	PA14_06790	cytochrome C oxidase subunit	-	-	-	-	gnl|CDD|224758;COG1845, CyoC, Heme/copper-type cytochrome/quinol oxidase, subunit 3 [Energy production and conversion].
gene-PA14_RS20530	1911	633	59.99	989	70.4	322	32.3	400	26.8	572.959	-1.10728	0.137327	-8.06306	7.44108e-16	1.32224e-14	Down	PA14_RS20530	NC_008463.1	4494381	4496291	PA14_RS20530	PA14_50590	ATP-binding protein	K04079	-	-	-	gnl|CDD|223403;COG0326, HtpG, Molecular chaperone, HSP90 family [Posttranslational modification, protein turnover, chaperones].
gene-PA14_RS03225	534	108	36.63	193	49.17	22	7.9	20	4.8	83.0127	-2.40851	0.301433	-7.99017	1.34747e-15	2.34216e-14	Down	PA14_RS03225	NC_008463.1	690976	691509	PA14_RS03225	PA14_08040	phage tail protein I	-	-	-	-	gnl|CDD|226820;COG4385, gpI, Bacteriophage P2-related tail formation protein [General function prediction only].
gene-PA14_RS01485	759	131	31.26	184	32.98	28	7.07	21	3.54	89.6627	-2.31148	0.290437	-7.95861	1.73986e-15	2.99156e-14	Down	PA14_RS01485	NC_008463.1	325606	326364	PA14_RS01485	PA14_03610	M48 family metallopeptidase	-	-	GO:0005886:plasma membrane	GO:0046872:metal ion binding;GO:0004222:metalloendopeptidase activity;GO:0008237:metallopeptidase activity	gnl|CDD|223575;COG0501, HtpX, Zn-dependent protease with chaperone function [Posttranslational modification, protein turnover, chaperones].
gene-PA14_RS00640	624	452	131.18	592	129.06	167	51.31	274	56.22	363.505	-1.21107	0.154147	-7.85658	3.94752e-15	6.64406e-14	Down	PA14_RS00640	NC_008463.1	142162	142785	PA14_RS00640	PA14_01540	hypothetical protein	-	-	-	-	-
gene-PA14_RS14055	837	118	25.53	125	20.32	267	61.15	499	76.33	244.899	1.53679	0.196927	7.80387	6.00387e-15	9.93028e-14	Ups	PA14_RS14055	NC_008463.1	3066463	3067299	PA14_RS14055	PA14_34500	ABC transporter ATP-binding protein	-	-	-	-	gnl|CDD|224041;COG1116, TauB, ABC-type nitrate/sulfonate/bicarbonate transport system, ATPase component [Inorganic ion transport and metabolism].
gene-PA14_RS17600	606	299	89.35	435	97.65	112	35.43	155	32.75	244.689	-1.38264	0.178604	-7.74137	9.83475e-15	1.59898e-13	Down	PA14_RS17600	NC_008463.1	3857768	3858373	PA14_RS17600	PA14_43310	DUF4893 domain-containing protein	-	-	-	-	-
gene-PA14_RS15330	1668	22	2.39	37	3.02	108	12.41	229	17.58	94.5012	2.19552	0.287624	7.6333	2.28813e-14	3.63365e-13	Ups	PA14_RS15330	NC_008463.1	3354806	3356473	PA14_RS15330	PA14_37680	hypothetical protein	-	-	-	-	-
gene-PA14_RS10700	774	304	71.13	449	78.92	103	25.51	175	28.95	250.65	-1.37419	0.180891	-7.59682	3.03489e-14	4.78771e-13	Down	PA14_RS10700	NC_008463.1	2300528	2301301	PA14_RS10700	PA14_26400	ABC transporter ATP-binding protein	K02013	-	-	-	gnl|CDD|224045;COG1120, FepC, ABC-type cobalamin/Fe3+-siderophores transport systems, ATPase components [Inorganic ion transport and metabolism / Coenzyme metabolism].
gene-PA14_RS18715	1392	563	73.25	756	73.88	272	37.46	354	32.56	478.46	-1.03489	0.136511	-7.58099	3.42918e-14	5.33925e-13	Down	PA14_RS18715	NC_008463.1	4100014	4101405	PA14_RS18715	PA14_46110	sodium:solute symporter	-	-	-	-	gnl|CDD|223664;COG0591, PutP, Na+/proline symporter [Amino acid transport and metabolism / General function prediction only].
gene-PA14_RS12155	1326	317	43.29	417	42.78	117	16.92	163	15.74	249.154	-1.32745	0.175528	-7.56264	3.94964e-14	6.09009e-13	Down	PA14_RS12155	NC_008463.1	2578707	2580032	PA14_RS12155	PA14_29770	Na+/H+ antiporter family protein	-	-	-	-	gnl|CDD|224967;COG2056, COG2056, Predicted permease [General function prediction only].
gene-PA14_RS07480	477	453	171.99	756	215.61	220	88.42	295	79.19	419.102	-1.16266	0.154792	-7.51106	5.86488e-14	8.95659e-13	Down	bfr	NC_008463.1	1607376	1607852	PA14_RS07480	PA14_18670	bacterioferritin BfrB	K03594	GO:0006879:cellular iron ion homeostasis;GO:0006826:iron ion transport	GO:0005623:cell	GO:0008199:ferric iron binding;GO:0004322:ferroxidase activity	gnl|CDD|225104;COG2193, Bfr, Bacterioferritin (cytochrome b1) [Inorganic ion transport and metabolism].
gene-PA14_RS00485	2226	490	39.86	596	36.42	199	17.14	292	16.8	388.54	-1.11592	0.148886	-7.4951	6.62457e-14	1.00845e-12	Down	vgrG1b	NC_008463.1	113281	115506	PA14_RS00485	PA14_01160	type VI secretion system spike protein VgrG1b	K11904	-	-	-	gnl|CDD|226032;COG3501, VgrG, Uncharacterized protein conserved in bacteria [Function unknown].
gene-PA14_RS11450	438	478	197.64	719	223.31	235	102.86	304	88.87	424.684	-1.0948	0.146496	-7.47328	7.82176e-14	1.18317e-12	Down	PA14_RS11450	NC_008463.1	2441012	2441449	PA14_RS11450	PA14_28200	type VI secretion system immunity protein Tsi4	-	-	-	-	-
gene-PA14_RS01045	807	239	53.63	268	45.18	452	107.37	691	109.63	405.561	1.126	0.150721	7.47076	7.97335e-14	1.19851e-12	Ups	mdcE	NC_008463.1	231082	231888	PA14_RS01045	PA14_02590	biotin-independent malonate decarboxylase subunit gamma	-	-	-	-	-
gene-PA14_RS27195	624	336	97.52	479	104.43	768	235.95	878	180.16	611.818	1.02421	0.137387	7.45498	8.98809e-14	1.3468e-12	Ups	pilO	NC_008463.1	5949823	5950446	PA14_RS27195	PA14_66640	type 4a pilus biogenesis protein PilO	-	-	-	-	gnl|CDD|225708;COG3167, PilO, Tfp pilus assembly protein PilO [Cell motility and secretion / Intracellular trafficking and secretion].
gene-PA14_RS05630	648	512	143.09	594	124.7	1078	318.92	1154	228.02	837.059	1.01446	0.137867	7.35827	1.86306e-13	2.70682e-12	Ups	PA14_RS05630	NC_008463.1	1206731	1207378	PA14_RS05630	PA14_14080	alpha/beta hydrolase	-	-	-	GO:0080030:methyl indole-3-acetate esterase activity	gnl|CDD|223477;COG0400, COG0400, Predicted esterase [General function prediction only].
gene-PA14_RS05355	516	141	49.49	171	45.08	347	128.92	429	106.45	270.4	1.2768	0.174102	7.33361	2.24035e-13	3.23531e-12	Ups	PA14_RS05355	NC_008463.1	1143892	1144407	PA14_RS05355	PA14_13320	phosphatidic acid-binding protein	-	-	-	-	gnl|CDD|225696;COG3154, COG3154, Putative lipid carrier protein [Lipid metabolism].
gene-PA14_RS07955	1026	157	27.71	180	23.87	316	59.04	520	64.89	286.832	1.24254	0.17281	7.19021	6.46903e-13	9.04151e-12	Ups	PA14_RS07955	NC_008463.1	1713500	1714525	PA14_RS07955	PA14_19870	Glu/Leu/Phe/Val dehydrogenase	K00263	-	-	-	gnl|CDD|223411;COG0334, GdhA, Glutamate dehydrogenase/leucine dehydrogenase [Amino acid transport and metabolism].
gene-PA14_RS00460	1932	550	51.56	707	49.78	273	27.09	304	20.15	454.022	-1.06671	0.148605	-7.17819	7.06389e-13	9.84414e-12	Down	vgrG1a	NC_008463.1	108629	110560	PA14_RS00460	PA14_01110	type VI secretion system spike protein VgrG1a	K11904	-	-	-	gnl|CDD|226032;COG3501, VgrG, Uncharacterized protein conserved in bacteria [Function unknown].
gene-PA14_RS03315	696	96	24.98	137	26.78	13	3.58	26	4.78	66.166	-2.2056	0.312265	-7.06325	1.6265e-12	2.16451e-11	Down	PA14_RS03315	NC_008463.1	705588	706283	PA14_RS03315	PA14_08260	phage minor tail protein L	-	-	-	-	gnl|CDD|227018;COG4672, gp18, Phage-related protein [Function unknown].
gene-PA14_RS17330	861	477	100.33	734	115.97	217	48.32	355	52.79	432.987	-1.04433	0.148991	-7.00933	2.39463e-12	3.13598e-11	Down	speE	NC_008463.1	3797585	3798445	PA14_RS17330	PA14_42690	polyamine aminopropyltransferase	K00797	GO:0008295:spermidine biosynthetic process	GO:0005829:cytosol	GO:0004766:spermidine synthase activity	gnl|CDD|223498;COG0421, SpeE, Spermidine synthase [Amino acid transport and metabolism].
gene-PA14_RS12535	1041	255	44.36	389	50.83	90	16.57	152	18.7	215.066	-1.33863	0.192186	-6.96527	3.27781e-12	4.20052e-11	Down	PA14_RS12535	NC_008463.1	2665498	2666538	PA14_RS12535	PA14_30730	hypothetical protein	-	-	-	-	-
gene-PA14_RS06285	549	70	23.09	82	20.32	243	84.85	243	56.67	160.965	1.5906	0.229071	6.9437	3.81971e-12	4.86886e-11	Ups	tadA	NC_008463.1	1333891	1334439	PA14_RS06285	PA14_15680	tRNA adenosine(34) deaminase TadA	-	GO:0002100:tRNA wobble adenosine to inosine editing	GO:0052718:tRNA-specific adenosine-34 deaminase complex	GO:0052717:tRNA-specific adenosine-34 deaminase activity;GO:0008270:zinc ion binding	gnl|CDD|223663;COG0590, CumB, Cytosine/adenosine deaminases [Nucleotide transport and metabolism / Translation, ribosomal structure and biogenesis].
gene-PA14_RS19540	1446	216	27.05	240	22.58	422	55.95	568	50.29	358.188	1.08254	0.156655	6.91036	4.8341e-12	6.04895e-11	Ups	PA14_RS19540	NC_008463.1	4279323	4280768	PA14_RS19540	PA14_48090	alkaline protease secretion protein AprF	-	GO:0046903:secretion	GO:0009279:cell outer membrane;GO:1990281:efflux pump complex	GO:0015562:efflux transmembrane transporter activity;GO:0015288:porin activity	gnl|CDD|224455;COG1538, TolC, Outer membrane protein [Cell envelope biogenesis, outer membrane / Intracellular trafficking and secretion].
gene-PA14_RS17465	1008	417	74.92	543	73.28	200	38.04	206	26.17	338.497	-1.16373	0.169198	-6.87791	6.07363e-12	7.48247e-11	Down	tssG	NC_008463.1	3824071	3825078	PA14_RS17465	PA14_42990	type VI secretion system baseplate subunit TssG	K11895	-	-	-	gnl|CDD|226051;COG3520, COG3520, Predicted component of the type VI protein secretion system [Intracellular trafficking, secretion, and vesicular transport].
gene-PA14_RS06975	909	38	7.57	44	6.58	120	25.31	217	30.57	101.625	1.81785	0.264373	6.87607	6.15253e-12	7.56018e-11	Ups	gfnR	NC_008463.1	1491983	1492891	PA14_RS06975	PA14_17380	glutathione-dependent formaldehyde neutralization regulator	-	-	-	-	gnl|CDD|223656;COG0583, LysR, Transcriptional regulator [Transcription].
gene-PA14_RS05030	1650	495	54.33	466	38.42	1301	151.16	2046	158.77	1058.69	1.62763	0.236725	6.87562	6.17227e-12	7.56499e-11	Ups	PA14_RS05030	NC_008463.1	1072466	1074115	PA14_RS05030	PA14_12450	acyl-CoA dehydrogenase family protein	-	-	-	-	gnl|CDD|224871;COG1960, CaiA, Acyl-CoA dehydrogenases [Lipid metabolism].
gene-PA14_RS29175	909	268	53.39	286	42.8	534	112.62	645	90.85	432.424	1.06275	0.155096	6.85224	7.27028e-12	8.88796e-11	Ups	PA14_RS29175	NC_008463.1	6381099	6382007	PA14_RS29175	PA14_71640	LysR family transcriptional regulator	-	-	-	-	gnl|CDD|223656;COG0583, LysR, Transcriptional regulator [Transcription].
gene-PA14_RS09915	2847	310	19.72	371	17.73	127	8.55	140	6.3	235.431	-1.27096	0.187852	-6.76577	1.32601e-11	1.58855e-10	Down	PA14_RS09915	NC_008463.1	2135468	2138314	PA14_RS09915	PA14_24480	bifunctional glycoside hydrolase 114/ polysaccharide deacetylase family protein	-	-	-	-	gnl|CDD|226386;COG3868, COG3868, Uncharacterized conserved protein [Function unknown].
gene-PA14_RS26615	1902	170	16.19	210	15.02	319	32.15	552	37.16	304.603	1.13446	0.169838	6.67966	2.39491e-11	2.81269e-10	Ups	PA14_RS26615	NC_008463.1	5802490	5804391	PA14_RS26615	PA14_65090	sensor domain-containing diguanylate cyclase	-	-	-	-	gnl|CDD|225109;COG2199, COG2199, c-di-GMP synthetase (diguanylate cyclase, GGDEF domain) [Signal transduction mechanisms].
gene-PA14_RS00440	510	188	66.76	214	57.08	37	13.91	82	20.59	127.913	-1.6438	0.246987	-6.65542	2.82498e-11	3.2855e-10	Down	tssE	NC_008463.1	102506	103015	PA14_RS00440	PA14_01060	type VI secretion system baseplate subunit TssE	-	-	-	-	gnl|CDD|226049;COG3518, COG3518, Predicted component of the type VI protein secretion system [Intracellular trafficking, secretion, and vesicular transport].
gene-PA14_RS14065	765	34	8.05	38	6.76	110	27.57	186	31.13	89.7009	1.80631	0.273735	6.59875	4.14636e-11	4.7529e-10	Ups	PA14_RS14065	NC_008463.1	3068461	3069225	PA14_RS14065	PA14_34520	ABC transporter permease	-	-	-	-	gnl|CDD|223673;COG0600, TauC, ABC-type nitrate/sulfonate/bicarbonate transport system, permease component [Inorganic ion transport and metabolism].
gene-PA14_RS05540	1407	2233	287.42	2618	253.12	15280	2081.92	12559	1142.88	8384.7	2.16328	0.329314	6.56905	5.06362e-11	5.73557e-10	Ups	narK2	NC_008463.1	1182125	1183531	PA14_RS05540	PA14_13770	nitrate/nitrite transporter NarK2	K02575	-	-	-	gnl|CDD|225133;COG2223, NarK, Nitrate/nitrite transporter [Inorganic ion transport and metabolism].
gene-PA14_RS23090	243	58	43.23	65	36.39	199	156.99	202	106.44	132.182	1.59397	0.244169	6.52813	6.65953e-11	7.40292e-10	Ups	PA14_RS23090	NC_008463.1	5048269	5048511	PA14_RS23090	PA14_56670	FeoC-like transcriptional regulator	-	-	-	-	-
gene-PA14_RS17280	1323	375	51.33	545	56.04	182	26.37	257	24.87	332.277	-1.0195	0.15649	-6.5148	7.27851e-11	8.07069e-10	Down	pscN	NC_008463.1	3787767	3789089	PA14_RS17280	PA14_42570	SctN family type III secretion system ATPase PscN	K03224	GO:0006754:ATP biosynthetic process;GO:0009405:pathogenesis;GO:0030254:protein secretion by the type III secretion system	GO:0005737:cytoplasm;GO:0030257:type III protein secretion system complex	GO:0005524:ATP binding;GO:0046961:proton-transporting ATPase activity, rotational mechanism	gnl|CDD|224079;COG1157, FliI, Flagellar biosynthesis/type III secretory pathway ATPase [Cell motility and secretion / Intracellular trafficking and secretion].
gene-PA14_RS07895	780	102	23.68	114	19.88	236	58	318	52.2	190.675	1.28935	0.198181	6.50593	7.72122e-11	8.50472e-10	Ups	PA14_RS07895	NC_008463.1	1699716	1700495	PA14_RS07895	PA14_19700	class II aldolase/adducin family protein	-	GO:0051017:actin filament bundle assembly;GO:0051016:barbed-end actin filament capping	GO:0005856:cytoskeleton;GO:0044853:plasma membrane raft	GO:0051015:actin filament binding;GO:0046872:metal ion binding;GO:0030507:spectrin binding;GO:0005198:structural molecule activity	gnl|CDD|223313;COG0235, AraD, Ribulose-5-phosphate 4-epimerase and related epimerases and aldolases [Carbohydrate transport and metabolism].
gene-PA14_RS15845	1314	193	26.6	270	27.95	68	9.92	102	9.94	154.765	-1.35126	0.213245	-6.33666	2.34799e-10	2.46667e-09	Down	brnQ	NC_008463.1	3481126	3482439	PA14_RS15845	PA14_39050	branched-chain amino acid transport system II carrier protein	-	GO:0015803:branched-chain amino acid transport;GO:0015818:isoleucine transport;GO:0015820:leucine transport;GO:0015829:valine transport	GO:0016021:integral component of membrane;GO:0005886:plasma membrane	GO:0015188:L-isoleucine transmembrane transporter activity;GO:0015190:L-leucine transmembrane transporter activity;GO:0005304:L-valine transmembrane transporter activity	gnl|CDD|224039;COG1114, BrnQ, Branched-chain amino acid permeases [Amino acid transport and metabolism].
gene-PA14_RS05135	717	86	21.72	102	19.35	176	47.06	379	67.68	178.515	1.41455	0.225977	6.2597	3.85708e-10	3.96492e-09	Ups	PA14_RS05135	NC_008463.1	1091695	1092411	PA14_RS05135	PA14_12740	DUF2076 domain-containing protein	-	-	-	-	gnl|CDD|225950;COG3416, COG3416, Uncharacterized protein conserved in bacteria [Function unknown].
gene-PA14_RS21340	1323	211	28.88	284	29.2	86	12.46	101	9.77	168.059	-1.30274	0.208148	-6.25874	3.8811e-10	3.98105e-09	Down	rimO	NC_008463.1	4651789	4653111	PA14_RS21340	PA14_52420	30S ribosomal protein S12 methylthiotransferase RimO	-	GO:0018339:peptidyl-L-beta-methylthioaspartic acid biosynthetic process from peptidyl-aspartic acid;GO:0006400:tRNA modification	GO:0005737:cytoplasm	GO:0051539:4 iron, 4 sulfur cluster binding;GO:0046872:metal ion binding;GO:0103039:protein methylthiotransferase activity	gnl|CDD|223694;COG0621, MiaB, 2-methylthioadenine synthetase [Translation, ribosomal structure and biogenesis].
gene-PA14_RS01305	3060	285	16.87	401	17.83	135	8.46	167	6.99	242.759	-1.11309	0.178251	-6.24453	4.25073e-10	4.32309e-09	Down	PA14_RS01305	NC_008463.1	285213	288272	PA14_RS01305	PA14_03220	type VI secretion system tip protein VgrG	K11904	-	-	-	gnl|CDD|226032;COG3501, VgrG, Uncharacterized protein conserved in bacteria [Function unknown].
gene-PA14_RS10395	183	203	200.89	354	263.15	76	79.62	132	92.36	184.313	-1.32321	0.211976	-6.24226	4.3129e-10	4.377e-09	Down	rpmF	NC_008463.1	2240959	2241141	PA14_RS10395	PA14_25630	50S ribosomal protein L32	K02911	GO:0006412:translation	GO:0015934:large ribosomal subunit	GO:0003735:structural constituent of ribosome	gnl|CDD|223410;COG0333, RpmF, Ribosomal protein L32 [Translation, ribosomal structure and biogenesis].
gene-PA14_RS16185	1218	62	9.22	91	10.16	162	25.5	272	28.59	142.62	1.39919	0.224637	6.22866	4.70437e-10	4.75409e-09	Ups	phzC	NC_008463.1	3559479	3560696	PA14_RS16185	PA14_39945	phenazine biosynthesis protein PhzC	K01626	GO:0009073:aromatic amino acid family biosynthetic process;GO:0009405:pathogenesis;GO:0002047:phenazine biosynthetic process	-	GO:0003849:3-deoxy-7-phosphoheptulonate synthase activity	gnl|CDD|225741;COG3200, AroG, 3-deoxy-D-arabino-heptulosonate 7-phosphate (DAHP) synthase [Amino acid transport and metabolism].
gene-PA14_RS17250	2121	242	20.66	345	22.13	87	7.86	155	9.36	201.657	-1.21836	0.195839	-6.22123	4.93266e-10	4.97429e-09	Down	pcrD	NC_008463.1	3783280	3785400	PA14_RS17250	PA14_42500	SctV family type III secretion system export apparatus subunit PcrD	K03230	GO:0009405:pathogenesis;GO:0009306:protein secretion	GO:0016021:integral component of membrane;GO:0005886:plasma membrane	-	gnl|CDD|227127;COG4789, EscV, Type III secretory pathway, component EscV [Intracellular trafficking and secretion].
gene-PA14_RS07610	3312	309	16.9	422	17.33	148	8.57	188	7.27	262.411	-1.06126	0.171556	-6.18606	6.16884e-10	6.16884e-09	Down	PA14_RS07610	NC_008463.1	1635662	1638973	PA14_RS07610	PA14_18970	phospholipase D	-	-	-	-	gnl|CDD|224419;COG1502, Cls, Phosphatidylserine/phosphatidylglycerophosphate/cardiolipin synthases and related enzymes [Lipid metabolism].
gene-PA14_RS10365	3174	11475	654.74	15796	677.01	5661	341.92	6133	247.4	9642.11	-1.11496	0.182983	-6.09327	1.10628e-09	1.08361e-08	Down	rne	NC_008463.1	2233274	2236447	PA14_RS10365	PA14_25560	ribonuclease E	K08300	GO:0006402:mRNA catabolic process;GO:0006364:rRNA processing;GO:0008033:tRNA processing	GO:0005737:cytoplasm;GO:0009898:cytoplasmic side of plasma membrane	GO:0004521:endoribonuclease activity;GO:0000287:magnesium ion binding;GO:0008995:ribonuclease E activity;GO:0003723:RNA binding;GO:0008270:zinc ion binding	gnl|CDD|224447;COG1530, CafA, Ribonucleases G and E [Translation, ribosomal structure and biogenesis].
gene-PA14_RS02725	258	12	8.42	29	15.29	69	51.27	147	72.95	61.082	1.99576	0.330174	6.04455	1.49826e-09	1.44389e-08	Ups	PA14_RS02725	NC_008463.1	591645	591902	PA14_RS02725	PA14_06800	cytochrome C oxidase subunit IV family protein	-	-	-	-	-
gene-PA14_RS02935	354	121	61.9	158	60.72	34	18.41	46	16.64	88.272	-1.61267	0.268341	-6.00979	1.85767e-09	1.77593e-08	Down	PA14_RS02935	NC_008463.1	630110	630463	PA14_RS02935	PA14_07330	DUF805 domain-containing protein	-	-	-	-	gnl|CDD|225694;COG3152, COG3152, Predicted membrane protein [Function unknown].
gene-PA14_RS03270	990	146	26.71	143	19.65	30	5.81	52	6.73	92.2875	-1.65237	0.275156	-6.0052	1.91093e-09	1.81637e-08	Down	PA14_RS03270	NC_008463.1	699647	700636	PA14_RS03270	PA14_08150	phage late control D family protein	-	-	-	-	gnl|CDD|226031;COG3500, COG3500, Phage protein D [General function prediction only].
gene-PA14_RS00880	1992	252	22.91	325	22.19	103	9.91	150	9.64	203.94	-1.13156	0.188755	-5.99486	2.0366e-09	1.92771e-08	Down	siaA	NC_008463.1	193617	195608	PA14_RS00880	PA14_02150	biofilm regulation protein phosphatase SiaA	-	-	-	-	gnl|CDD|225118;COG2208, RsbU, Serine phosphatase RsbU, regulator of sigma subunit [Signal transduction mechanisms / Transcription].
gene-PA14_RS23095	2301	598	47.07	626	37.01	2293	191.04	2199	122.36	1449.57	1.68561	0.286369	5.88614	3.95317e-09	3.64087e-08	Ups	feoB	NC_008463.1	5048511	5050811	PA14_RS23095	PA14_56680	Fe(2+) transporter permease subunit FeoB	-	GO:0055072:iron ion homeostasis	GO:0016021:integral component of membrane;GO:0005886:plasma membrane	GO:0015093:ferrous iron transmembrane transporter activity;GO:0005525:GTP binding	gnl|CDD|223447;COG0370, FeoB, Fe2+ transport system protein B [Inorganic ion transport and metabolism].
gene-PA14_RS05515	465	149	58.03	192	56.17	328	135.22	382	105.18	261.655	1.03834	0.177236	5.85854	4.66946e-09	4.25954e-08	Ups	PA14_RS05515	NC_008463.1	1177008	1177472	PA14_RS05515	PA14_13710	hypothetical protein	-	-	-	-	-
gene-PA14_RS23900	1803	126	12.66	181	13.66	260	27.64	392	27.84	234.6	1.04731	0.178897	5.85424	4.79202e-09	4.36302e-08	Ups	PA14_RS23900	NC_008463.1	5221422	5223224	PA14_RS23900	PA14_58610	phosphoethanolamine transferase CptA	K19353	GO:0009244:lipopolysaccharide core region biosynthetic process	GO:0016021:integral component of membrane;GO:0005886:plasma membrane	GO:0008484:sulfuric ester hydrolase activity;GO:0016772:transferase activity, transferring phosphorus-containing groups	gnl|CDD|225105;COG2194, COG2194, Predicted membrane-associated, metal-dependent hydrolase [General function prediction only].
gene-PA14_RS11360	597	144	43.68	197	44.89	55	17.66	54	11.58	111.138	-1.46963	0.251311	-5.84785	4.97957e-09	4.51657e-08	Down	PA14_RS11360	NC_008463.1	2424932	2425528	PA14_RS11360	PA14_28010	hypothetical protein	-	-	-	-	-
gene-PA14_RS06055	1041	187	32.53	179	23.39	51	9.39	75	9.22	122.818	-1.43178	0.246865	-5.79986	6.63715e-09	6.00863e-08	Down	dctP	NC_008463.1	1287746	1288786	PA14_RS06055	PA14_15200	TRAP transporter substrate-binding protein DctP	-	-	-	-	gnl|CDD|224553;COG1638, DctP, TRAP-type C4-dicarboxylate transport system, periplasmic component [Carbohydrate transport and metabolism].
gene-PA14_RS03795	282	62	39.82	94	45.35	161	109.45	239	108.51	136.025	1.2766	0.224483	5.68682	1.29426e-08	1.12688e-07	Ups	PA14_RS03795	NC_008463.1	802180	802461	PA14_RS03795	PA14_09350	hypothetical protein	-	-	-	-	-
gene-PA14_RS11355	1041	238	41.4	402	52.53	117	21.55	171	21.03	225.009	-1.07425	0.190135	-5.64994	1.605e-08	1.38232e-07	Down	PA14_RS11355	NC_008463.1	2423812	2424852	PA14_RS11355	PA14_28000	hypothetical protein	-	-	-	-	-
gene-PA14_RS16480	519	78	27.22	100	26.21	14	5.17	25	6.17	53.1733	-1.84304	0.326623	-5.6427	1.67402e-08	1.43659e-07	Down	PA14_RS16480	NC_008463.1	3629785	3630303	PA14_RS16480	PA14_40650	hypothetical protein	-	-	-	-	-
gene-PA14_RS00480	435	131	54.54	154	48.16	37	16.31	55	16.19	93.0625	-1.48033	0.262796	-5.63299	1.77113e-08	1.51721e-07	Down	PA14_RS00480	NC_008463.1	112593	113027	PA14_RS00480	PA14_01150	type VI secretion system effector EagT6	-	-	-	-	gnl|CDD|227722;COG5435, COG5435, Uncharacterized conserved protein [Function unknown].
gene-PA14_RS05210	792	132	30.18	142	24.39	213	51.56	475	76.79	231.445	1.19439	0.214692	5.56326	2.64776e-08	2.23609e-07	Ups	PA14_RS05210	NC_008463.1	1108535	1109326	PA14_RS05210	PA14_12940	ATP-binding cassette domain-containing protein	K10831	-	GO:0005886:plasma membrane	GO:0005524:ATP binding;GO:0015411:taurine-transporting ATPase activity	gnl|CDD|226905;COG4525, TauB, ABC-type taurine transport system, ATPase component [Inorganic ion transport and metabolism].
gene-PA14_RS00500	1038	169	29.49	177	23.2	42	7.76	83	10.24	116.244	-1.37573	0.251539	-5.46925	4.51945e-08	3.75703e-07	Down	PA14_RS00500	NC_008463.1	117109	118146	PA14_RS00500	PA14_01190	3-oxoacyl-ACP synthase	K00647	-	-	-	gnl|CDD|223381;COG0304, FabB, 3-oxoacyl-(acyl-carrier-protein) synthase [Lipid metabolism / Secondary metabolites biosynthesis, transport, and catabolism].
gene-PA14_RS15105	1449	43	5.37	81	7.6	147	19.45	190	16.79	113.332	1.35506	0.248248	5.45848	4.80219e-08	3.97825e-07	Ups	PA14_RS15105	NC_008463.1	3304080	3305528	PA14_RS15105	PA14_37090	aldehyde dehydrogenase family protein	K00135	-	-	-	gnl|CDD|223944;COG1012, PutA, NAD-dependent aldehyde dehydrogenases [Energy production and conversion].
gene-PA14_RS18710	1512	234	28.03	291	26.18	100	12.68	142	12.02	188.929	-1.0603	0.194646	-5.44731	5.11383e-08	4.20725e-07	Down	PA14_RS18710	NC_008463.1	4098409	4099920	PA14_RS18710	PA14_46100	cytosine permease	-	-	-	-	gnl|CDD|224374;COG1457, CodB, Purine-cytosine permease and related proteins [Nucleotide transport and metabolism].
gene-PA14_RS14045	561	362	116.86	340	82.45	780	266.54	1358	309.94	694.008	1.41137	0.25945	5.43985	5.3326e-08	4.35723e-07	Ups	PA14_RS14045	NC_008463.1	3064789	3065349	PA14_RS14045	PA14_34460	carboxymuconolactone decarboxylase family protein	-	-	-	-	gnl|CDD|225039;COG2128, COG2128, Uncharacterized conserved protein [Function unknown].
gene-PA14_RS03195	360	58	29.18	63	23.81	7	3.73	12	4.27	34.7056	-2.03489	0.377256	-5.39393	6.89337e-08	5.52858e-07	Down	PA14_RS03195	NC_008463.1	687357	687716	PA14_RS03195	PA14_07980	hypothetical protein	-	-	-	-	-
gene-PA14_RS00205	1689	139	14.9	268	21.59	61	6.92	90	6.82	134.274	-1.28661	0.2402	-5.35641	8.48907e-08	6.74049e-07	Down	tpsB2	NC_008463.1	41133	42821	PA14_RS00205	PA14_00490	two-partner secretion system transporter TpsB2	K07326	-	-	-	gnl|CDD|225387;COG2831, FhaC, Hemolysin activation/secretion protein [Intracellular trafficking and secretion].
gene-PA14_RS31075	210	102	87.96	114	73.85	172	157.02	354	215.84	179.219	1.1606	0.220695	5.25884	1.44964e-07	1.11943e-06	Ups	PA14_RS31075	NC_008463.1	6213760	6213969	PA14_RS31075	--	DUF1289 domain-containing protein	-	-	-	-	gnl|CDD|225850;COG3313, COG3313, Predicted Fe-S protein [General function prediction only].
gene-PA14_RS07090	1092	77	12.77	82	10.22	18	3.16	18	2.11	48.7477	-1.75436	0.338341	-5.18518	2.15804e-07	1.61765e-06	Down	PA14_RS07090	NC_008463.1	1515839	1516930	PA14_RS07090	PA14_17640	ABC transporter ATP-binding protein	K11072	-	GO:0043190:ATP-binding cassette (ABC) transporter complex	GO:0005524:ATP binding;GO:0015594:putrescine-importing ATPase activity;GO:0015595:spermidine-importing ATPase activity	gnl|CDD|226361;COG3842, PotA, ABC-type spermidine/putrescine transport systems, ATPase components [Amino acid transport and metabolism].
gene-PA14_RS11675	195	171	158.81	312	217.66	81	79.63	124	81.42	165.958	-1.13245	0.218503	-5.18274	2.18654e-07	1.63563e-06	Down	rpmI	NC_008463.1	2469754	2469948	PA14_RS11675	PA14_28670	50S ribosomal protein L35	K02916	GO:0006412:translation	GO:0005840:ribosome	GO:0003735:structural constituent of ribosome	gnl|CDD|223368;COG0291, RpmI, Ribosomal protein L35 [Translation, ribosomal structure and biogenesis].
gene-PA14_RS00845	837	88	19.04	119	19.34	25	5.73	36	5.51	65.6907	-1.53111	0.29727	-5.15056	2.59704e-07	1.91572e-06	Down	PA14_RS00845	NC_008463.1	187980	188816	PA14_RS00845	PA14_02060	hypothetical protein	-	-	-	-	gnl|CDD|225787;COG3248, Tsx, Nucleoside-binding outer membrane protein [Cell envelope biogenesis, outer membrane].
gene-PA14_RS03245	504	203	72.94	240	64.78	92	34.99	103	26.17	158.547	-1.09576	0.215154	-5.09289	3.52642e-07	2.56564e-06	Down	PA14_RS03245	NC_008463.1	695257	695760	PA14_RS03245	PA14_08090	phage major tail tube protein	-	-	-	-	gnl|CDD|226029;COG3498, COG3498, Phage tail tube protein FII [General function prediction only].
gene-PA14_RS20000	2505	157	11.35	160	8.69	319	24.41	333	17.02	244.107	1.00432	0.198419	5.06163	4.15679e-07	2.99238e-06	Ups	napA	NC_008463.1	4373199	4375703	PA14_RS20000	PA14_49250	nitrate reductase catalytic subunit NapA	K02567	GO:0006777:Mo-molybdopterin cofactor biosynthetic process;GO:0042128:nitrate assimilation	GO:0042597:periplasmic space	GO:0051539:4 iron, 4 sulfur cluster binding;GO:0009055:electron transfer activity;GO:0005506:iron ion binding;GO:0030151:molybdenum ion binding;GO:0043546:molybdopterin cofactor binding;GO:0050140:nitrate reductase (cytochrome) activity;GO:0008940:nitrate reductase activity	gnl|CDD|223321;COG0243, BisC, Anaerobic dehydrogenases, typically selenocysteine-containing [Energy production and conversion].
gene-PA14_RS00140	603	87	26.13	103	23.24	174	55.32	248	52.66	150.867	1.08049	0.21353	5.06016	4.18916e-07	3.01115e-06	Ups	PA14_RS00140	NC_008463.1	29917	30519	PA14_RS00140	PA14_00320	hypothetical protein	-	-	-	-	-
gene-PA14_RS12100	258	71	49.84	59	31.11	147	109.23	197	97.77	118.106	1.26605	0.250712	5.0498	4.42267e-07	3.16e-06	Ups	PA14_RS12100	NC_008463.1	2569368	2569625	PA14_RS12100	PA14_29650	psl/pyoverdine operon transcriptional regulator PpyR	-	-	-	-	-
gene-PA14_RS05325	252	109	78.33	115	62.08	216	164.32	266	135.15	176.009	1.04732	0.207473	5.04799	4.46493e-07	3.18068e-06	Ups	moaD	NC_008463.1	1139299	1139550	PA14_RS05325	PA14_13240	molybdopterin converting factor subunit 1	K03636	-	-	-	gnl|CDD|224888;COG1977, MoaD, Molybdopterin converting factor, small subunit [Coenzyme metabolism].
gene-PA14_RS29455	162	294	328.66	259	217.49	96	113.6	159	125.67	201.635	-1.08718	0.21647	-5.02231	5.10532e-07	3.59933e-06	Down	PA14_RS29455	NC_008463.1	6445630	6445791	PA14_RS29455	PA14_72370	DUF1328 domain-containing protein	-	-	-	-	-
gene-PA14_RS16485	465	67	26.09	83	24.28	15	6.18	21	5.78	45.8383	-1.69137	0.338951	-4.99	6.03794e-07	4.2195e-06	Down	tse1	NC_008463.1	3630345	3630809	PA14_RS16485	PA14_40660	type VI secretion system effector peptidoglycanhydrolase Tse1	-	-	-	-	-
gene-PA14_RS12870	288	227	142.74	257	121.39	77	51.25	149	66.24	174.274	-1.06195	0.21325	-4.97983	6.36409e-07	4.43445e-06	Down	PA14_RS12870	NC_008463.1	2732652	2732939	PA14_RS12870	PA14_31420	hypothetical protein	-	-	-	-	-
gene-PA14_RS08895	255	179	127.13	314	167.51	96	72.17	125	62.76	173.347	-1.05411	0.211689	-4.97951	6.37448e-07	4.43523e-06	Down	minE	NC_008463.1	1914545	1914799	PA14_RS08895	PA14_22010	cell division topological specificity factor MinE	-	GO:0007049:cell cycle;GO:0051301:cell division;GO:0032955:regulation of division septum assembly	-	-	gnl|CDD|223920;COG0851, MinE, Septum formation topological specificity factor [Cell division and chromosome partitioning].
gene-PA14_RS06020	477	69	26.2	95	27.09	165	66.31	206	55.3	132.491	1.11712	0.22591	4.94498	7.61504e-07	5.22237e-06	Ups	PA14_RS06020	NC_008463.1	1282296	1282772	PA14_RS06020	PA14_15120	copper chaperone PCu(A)C	-	-	-	-	gnl|CDD|225403;COG2847, COG2847, Copper(I)-binding protein [Inorganic ion transport and metabolism].
gene-PA14_RS24690	258	125	87.74	156	82.25	43	31.95	64	31.76	95.4504	-1.26805	0.256497	-4.94372	7.66438e-07	5.24867e-06	Down	rpmA	NC_008463.1	5388497	5388754	PA14_RS24690	PA14_60450	50S ribosomal protein L27	K02899	GO:0006412:translation	GO:0005840:ribosome	GO:0003735:structural constituent of ribosome	gnl|CDD|223289;COG0211, RpmA, Ribosomal protein L27 [Translation, ribosomal structure and biogenesis].
gene-PA14_RS19890	435	75	31.22	92	28.77	17	7.49	30	8.83	52.5442	-1.55429	0.323055	-4.81122	1.5001e-06	9.94518e-06	Down	PA14_RS19890	NC_008463.1	4351485	4351919	PA14_RS19890	PA14_48970	hypothetical protein	-	GO:0006260:DNA replication	-	GO:0003677:DNA binding	-
gene-PA14_RS19990	492	32	11.78	47	13	94	36.63	131	34.09	74.7312	1.35363	0.281503	4.80858	1.52008e-06	1.00637e-05	Ups	napF	NC_008463.1	4372405	4372896	PA14_RS19990	PA14_49220	ferredoxin-type protein NapF	-	-	-	-	gnl|CDD|224068;COG1145, NapF, Ferredoxin [Energy production and conversion].
gene-PA14_RS03235	459	53	20.91	48	14.23	8	3.34	9	2.51	29.727	-1.87471	0.392559	-4.77562	1.79154e-06	1.1747e-05	Down	PA14_RS03235	NC_008463.1	693583	694041	PA14_RS03235	PA14_08060	hypothetical protein	-	-	-	-	-
gene-PA14_RS01005	720	60	15.09	74	13.98	132	35.15	184	32.72	110.977	1.14401	0.240661	4.75361	1.99815e-06	1.29771e-05	Ups	PA14_RS01005	NC_008463.1	224960	225679	PA14_RS01005	PA14_02500	MotA/TolQ/ExbB proton channel family protein	-	-	-	-	gnl|CDD|223881;COG0811, TolQ, Biopolymer transport proteins [Intracellular trafficking and secretion].
gene-PA14_RS25170	984	575	105.83	730	100.92	1053	205.15	2166	281.84	1089.65	1.15893	0.24418	4.74623	2.07244e-06	1.34231e-05	Ups	PA14_RS25170	NC_008463.1	5496830	5497813	PA14_RS25170	PA14_61600	NAD(P)/FAD-dependent oxidoreductase	-	-	-	GO:0071949:FAD binding;GO:0051287:NAD binding;GO:0050661:NADP binding;GO:0050664:oxidoreductase activity, acting on NAD(P)H, oxygen as acceptor	gnl|CDD|225915;COG3380, COG3380, Predicted NAD/FAD-dependent oxidoreductase [General function prediction only].
gene-PA14_RS26090	2712	372	24.84	504	25.28	44	3.11	132	6.23	255.313	-1.80742	0.38195	-4.73209	2.22215e-06	1.43345e-05	Down	mgtA	NC_008463.1	5686053	5688764	PA14_RS26090	PA14_63800	magnesium-translocating P-type ATPase	-	-	GO:0016021:integral component of membrane;GO:0005886:plasma membrane	GO:0005524:ATP binding;GO:0015444:magnesium-importing ATPase activity;GO:0046872:metal ion binding	gnl|CDD|223550;COG0474, MgtA, Cation transport ATPase [Inorganic ion transport and metabolism].
gene-PA14_RS21765	2115	3166	271.09	4021	258.63	8810	798.55	8445	511.25	6163.41	1.19823	0.253865	4.71996	2.35893e-06	1.51352e-05	Ups	pta	NC_008463.1	4740071	4742185	PA14_RS21765	PA14_53480	phosphate acetyltransferase	K13788	GO:0006085:acetyl-CoA biosynthetic process	GO:0005737:cytoplasm	GO:0008959:phosphate acetyltransferase activity	gnl|CDD|223357;COG0280, Pta, Phosphotransacetylase [Energy production and conversion].
gene-PA14_RS07900	897	43	8.68	61	9.25	118	25.22	144	20.55	90.7495	1.22876	0.262487	4.6812	2.85195e-06	1.79137e-05	Ups	PA14_RS07900	NC_008463.1	1700492	1701388	PA14_RS07900	PA14_19710	alpha/beta hydrolase	-	-	-	-	gnl|CDD|223669;COG0596, MhpC, Predicted hydrolases or acyltransferases (alpha/beta hydrolase superfamily) [General function prediction only].
gene-PA14_RS22085	741	127	31.04	158	29.01	52	13.45	63	10.89	98.9169	-1.18169	0.253435	-4.66271	3.12077e-06	1.95508e-05	Down	cmoA	NC_008463.1	4814332	4815072	PA14_RS22085	PA14_54260	carboxy-S-adenosyl-L-methionine synthase CmoA	-	GO:0002098:tRNA wobble uridine modification	-	GO:0016743:carboxyl- or carbamoyltransferase activity;GO:1904047:S-adenosyl-L-methionine binding	gnl|CDD|226591;COG4106, Tam, Trans-aconitate methyltransferase [General function prediction only].
gene-PA14_RS07080	771	50	11.74	66	11.65	3	0.75	19	3.16	33.3413	-1.81355	0.389995	-4.65018	3.31646e-06	2.06684e-05	Down	PA14_RS07080	NC_008463.1	1514178	1514948	PA14_RS07080	PA14_17620	ABC transporter permease	K11070	-	-	-	gnl|CDD|224098;COG1177, PotC, ABC-type spermidine/putrescine transport system, permease component II [Amino acid transport and metabolism].
gene-PA14_RS30640	1119	181	29.29	201	24.44	60	10.28	116	13.27	137.114	-1.0668	0.232264	-4.59304	4.36839e-06	2.65999e-05	Down	pscP	NC_008463.1	3789550	3790668	PA14_RS30640	PA14_42600	type III secretion system needle length determinant PscP	K04057	-	-	-	-
gene-PA14_RS27150	981	103	19.01	159	22.05	37	7.23	65	8.48	88.2218	-1.22261	0.267287	-4.57416	4.78134e-06	2.89668e-05	Down	PA14_RS27150	NC_008463.1	5935291	5936271	PA14_RS27150	PA14_66540	hypothetical protein	-	-	-	-	-
gene-PA14_RS14880	366	129	63.83	116	43.12	45	23.57	39	13.64	83.362	-1.34252	0.293651	-4.57181	4.83531e-06	2.92567e-05	Down	PA14_RS14880	NC_008463.1	3252774	3253139	PA14_RS14880	PA14_36560	DUF3509 domain-containing protein	-	-	-	-	-
gene-PA14_RS19880	252	79	56.77	116	62.62	18	13.69	45	22.86	62.2834	-1.41776	0.311525	-4.55101	5.3388e-06	3.21404e-05	Down	PA14_RS19880	NC_008463.1	4351112	4351363	PA14_RS19880	PA14_48950	hypothetical protein	-	-	GO:0033644:host cell membrane;GO:0016021:integral component of membrane	-	-
gene-PA14_RS11455	588	180	55.44	240	55.53	98	31.95	91	19.82	151.223	-1.03262	0.227084	-4.54732	5.43322e-06	3.26677e-05	Down	PA14_RS11455	NC_008463.1	2441454	2442041	PA14_RS11455	PA14_28210	hypothetical protein	-	-	-	-	-
gene-PA14_RS06685	345	61	32.02	65	25.63	110	61.12	188	69.77	103.635	1.1097	0.253174	4.38313	1.16988e-05	6.70508e-05	Ups	PA14_RS06685	NC_008463.1	1427074	1427418	PA14_RS06685	PA14_16680	hypothetical protein	-	-	-	-	-
gene-PA14_RS26085	777	97	22.61	149	26.09	39	9.62	59	9.72	83.6945	-1.18081	0.269686	-4.37845	1.19525e-05	6.82593e-05	Down	PA14_RS26085	NC_008463.1	5685179	5685955	PA14_RS26085	PA14_63780	hypothetical protein	-	-	-	-	-
gene-PA14_RS25110	558	111	36.03	145	35.35	45	15.46	62	14.23	89.26	-1.13305	0.260986	-4.34144	1.41552e-05	7.97898e-05	Down	PA14_RS25110	NC_008463.1	5484062	5484619	PA14_RS25110	PA14_61460	hypoxanthine-guanine phosphoribosyltransferase	K00760	-	-	-	gnl|CDD|223707;COG0634, Hpt, Hypoxanthine-guanine phosphoribosyltransferase [Nucleotide transport and metabolism].
gene-PA14_RS26110	1404	18	2.32	31	3	60	8.19	97	8.85	50.0356	1.41793	0.326948	4.33686	1.44535e-05	8.13757e-05	Ups	lpdA	NC_008463.1	5690963	5692366	PA14_RS26110	PA14_63850	dihydrolipoyl dehydrogenase	K00382	GO:0045454:cell redox homeostasis;GO:0006096:glycolytic process	GO:0005737:cytoplasm	GO:0004148:dihydrolipoyl dehydrogenase activity;GO:0009055:electron transfer activity;GO:0050660:flavin adenine dinucleotide binding	gnl|CDD|224169;COG1249, Lpd, Pyruvate/2-oxoglutarate dehydrogenase complex, dihydrolipoamide dehydrogenase (E3) component, and related enzymes [Energy production and conversion].
gene-PA14_RS07085	894	85	17.22	88	13.39	27	5.79	30	4.3	57.523	-1.36407	0.314876	-4.3321	1.47695e-05	8.29593e-05	Down	PA14_RS07085	NC_008463.1	1514941	1515834	PA14_RS07085	PA14_17630	ABC transporter permease	K11071	-	-	-	gnl|CDD|224097;COG1176, PotB, ABC-type spermidine/putrescine transport system, permease component I [Amino acid transport and metabolism].
gene-PA14_RS10055	933	128	24.85	192	27.99	62	12.74	85	11.66	114.088	-1.01835	0.238193	-4.27533	1.90854e-05	0.000105223	Down	PA14_RS10055	NC_008463.1	2169708	2170640	PA14_RS10055	PA14_24820	pyridoxamine 5'-phosphate oxidase family protein	-	-	-	-	gnl|CDD|226105;COG3576, COG3576, Predicted flavin-nucleotide-binding protein structurally related to pyridoxine 5'-phosphate oxidase [General function prediction only].
gene-PA14_RS13345	987	18	3.3	27	3.72	68	13.21	76	9.86	47.1402	1.42343	0.334226	4.2589	2.05436e-05	0.000112613	Ups	foxR	NC_008463.1	2841016	2842002	PA14_RS13345	PA14_32720	anti-sigma factor FoxR	-	-	-	-	gnl|CDD|226235;COG3712, FecR, Fe2+-dicitrate sensor, membrane component [Inorganic ion transport and metabolism / Signal transduction mechanisms].
gene-PA14_RS04345	399	38	17.25	39	13.3	75	36.03	136	43.64	70.1374	1.24623	0.293772	4.24218	2.21363e-05	0.000120789	Ups	PA14_RS04345	NC_008463.1	932168	932566	PA14_RS04345	PA14_10780	hypothetical protein	-	-	-	-	-
gene-PA14_RS03250	345	121	63.52	168	66.24	63	35.01	58	21.53	101.561	-1.09852	0.259716	-4.22969	2.34015e-05	0.000127402	Down	PA14_RS03250	NC_008463.1	695775	696119	PA14_RS03250	PA14_08100	phage tail assembly protein	-	-	-	-	-
gene-PA14_RS19260	540	92	30.85	114	28.72	32	11.36	48	11.38	70.3698	-1.20817	0.286213	-4.22124	2.42963e-05	0.000131866	Down	lepB	NC_008463.1	4219948	4220487	PA14_RS19260	PA14_47370	signal peptidase I	K03100	-	-	-	gnl|CDD|223753;COG0681, LepB, Signal peptidase I [Intracellular trafficking and secretion].
gene-PA14_RS12855	1488	112	13.63	135	12.34	48	6.18	55	4.73	86.8235	-1.12333	0.266874	-4.20923	2.56242e-05	0.000138713	Down	PA14_RS12855	NC_008463.1	2728313	2729800	PA14_RS12855	PA14_31380	SulP family inorganic anion transporter	-	-	GO:0016021:integral component of membrane;GO:0005886:plasma membrane	GO:0008271:secondary active sulfate transmembrane transporter activity	gnl|CDD|223732;COG0659, SUL1, Sulfate permease and related transporters (MFS superfamily) [Inorganic ion transport and metabolism].
gene-PA14_RS20475	714	75	19.02	115	21.91	35	9.4	28	5.02	62.4029	-1.31259	0.312067	-4.2061	2.59812e-05	0.000140486	Down	flgD	NC_008463.1	4484073	4484786	PA14_RS20475	PA14_50460	flagellar hook assembly protein FlgD	K02389	-	-	-	gnl|CDD|224756;COG1843, FlgD, Flagellar hook capping protein [Cell motility and secretion].
gene-PA14_RS00935	1611	77	8.66	75	6.33	130	15.47	200	15.9	118.828	1.01026	0.240901	4.19368	2.74467e-05	0.00014741	Ups	atsA	NC_008463.1	206784	208394	PA14_RS00935	PA14_02310	arylsulfatase AtsA	K01130	-	GO:0005737:cytoplasm	GO:0004065:arylsulfatase activity;GO:0046872:metal ion binding;GO:0008081:phosphoric diester hydrolase activity	gnl|CDD|225661;COG3119, AslA, Arylsulfatase A and related enzymes [Inorganic ion transport and metabolism].
gene-PA14_RS27675	747	77	18.67	130	23.67	29	7.44	50	8.57	69.0325	-1.20844	0.293231	-4.12113	3.77015e-05	0.000197602	Down	PA14_RS27675	NC_008463.1	6059863	6060609	PA14_RS27675	PA14_67860	ABC transporter substrate-binding protein	-	-	-	-	gnl|CDD|223904;COG0834, HisJ, ABC-type amino acid transport/signal transduction systems, periplasmic component/domain [Amino acid transport and metabolism / Signal transduction mechanisms].
gene-PA14_RS31185	711	68	17.32	110	21.05	29	7.82	33	5.94	58.5956	-1.27546	0.309565	-4.12016	3.78604e-05	0.000198218	Down	PA14_RS31185	NC_008463.1	711736	712446	PA14_RS31185	--	hypothetical protein	-	-	-	-	-
gene-PA14_RS28765	168	124	133.67	164	132.8	55	62.76	79	60.21	103.601	-1.00806	0.245501	-4.10615	4.02315e-05	0.000209713	Down	PA14_RS28765	NC_008463.1	6292100	6292267	PA14_RS28765	PA14_70640	rubredoxin	-	GO:0043448:alkane catabolic process	GO:0005737:cytoplasm	GO:0009055:electron transfer activity;GO:0005506:iron ion binding	gnl|CDD|224687;COG1773, COG1773, Rubredoxin [Energy production and conversion].
gene-PA14_RS28775	1227	17	2.51	18	2	46	7.19	77	8.04	38.595	1.43584	0.354737	4.04761	5.17434e-05	0.000265095	Ups	glcF	NC_008463.1	6292807	6294033	PA14_RS28775	PA14_70670	glycolate oxidase subunit GlcF	K11473	GO:0046296:glycolate catabolic process	-	GO:0051539:4 iron, 4 sulfur cluster binding;GO:0019154:glycolate dehydrogenase activity;GO:0046872:metal ion binding	gnl|CDD|223325;COG0247, GlpC, Fe-S oxidoreductase [Energy production and conversion].
gene-PA14_RS00875	543	80	26.68	91	22.8	26	9.18	37	8.72	57.9095	-1.24579	0.308229	-4.04177	5.30494e-05	0.000270626	Down	siaB	NC_008463.1	193066	193608	PA14_RS00875	PA14_02140	biofilm formation regulator kinase SiaB	-	-	-	-	-
gene-PA14_RS02775	717	47	11.87	46	8.73	95	25.4	129	23.04	78.6875	1.12298	0.278102	4.03803	5.39012e-05	0.000274678	Ups	PA14_RS02775	NC_008463.1	600078	600794	PA14_RS02775	PA14_06930	type 1 glutamine amidotransferase	-	-	-	-	gnl|CDD|223592;COG0518, GuaA, GMP synthase - Glutamine amidotransferase domain [Nucleotide transport and metabolism].
gene-PA14_RS00240	354	68	34.79	67	25.75	17	9.21	26	9.4	44.343	-1.37229	0.341708	-4.01597	5.92021e-05	0.000299401	Down	PA14_RS00240	NC_008463.1	59735	60088	PA14_RS00240	PA14_00580	DUF4810 domain-containing protein	-	-	-	-	gnl|CDD|226710;COG4259, COG4259, Uncharacterized protein conserved in bacteria [Function unknown].
gene-PA14_RS09600	450	225	90.55	338	102.18	811	345.5	3110	884.89	1032.08	1.71916	0.429064	4.00678	6.15532e-05	0.000310036	Ups	PA14_RS09600	NC_008463.1	2059122	2059571	PA14_RS09600	PA14_23680	Hsp20 family protein	-	-	-	-	gnl|CDD|223149;COG0071, IbpA, Molecular chaperone (small heat shock protein) [Posttranslational modification, protein turnover, chaperones].
gene-PA14_RS21810	291	14	8.71	18	8.41	42	27.67	71	31.24	35.285	1.42592	0.363103	3.92705	8.5994e-05	0.000420298	Ups	PA14_RS21810	NC_008463.1	4750206	4750496	PA14_RS21810	--	DUF3892 domain-containing protein	-	-	-	-	-
gene-PA14_RS00980	900	56	11.27	52	7.86	110	23.43	135	19.21	88.2711	1.05897	0.270409	3.91619	8.99607e-05	0.000436561	Ups	PA14_RS00980	NC_008463.1	219291	220190	PA14_RS00980	PA14_02435	TauD/TfdA family dioxygenase	K03119	-	-	-	gnl|CDD|225086;COG2175, TauD, Probable taurine catabolism dioxygenase [Secondary metabolites biosynthesis, transport, and catabolism].
gene-PA14_RS23250	468	407	157.5	520	151.15	669	274.04	1400	383.02	721.285	1.01245	0.259538	3.90097	9.58078e-05	0.00046119	Ups	fxsA	NC_008463.1	5081218	5081685	PA14_RS23250	PA14_57030	membrane protein FxsA	-	-	-	-	gnl|CDD|225574;COG3030, FxsA, Protein affecting phage T7 exclusion by the F plasmid [General function prediction only].
gene-PA14_RS02480	972	39	7.27	18	2.52	84	16.57	95	12.51	59.9768	1.32558	0.340507	3.89297	9.90244e-05	0.000475238	Ups	PA14_RS02480	NC_008463.1	545340	546311	PA14_RS02480	PA14_06170	FecR family protein	-	-	-	-	gnl|CDD|226235;COG3712, FecR, Fe2+-dicitrate sensor, membrane component [Inorganic ion transport and metabolism / Signal transduction mechanisms].
gene-PA14_RS03975	1296	122	17.05	126	13.23	50	7.4	64	6.32	90.2455	-1.01669	0.265482	-3.82958	0.00012836	0.00060212	Down	PA14_RS03975	NC_008463.1	846470	847765	PA14_RS03975	PA14_09850	OprD family porin	-	-	-	-	-
gene-PA14_RS06535	1242	24	3.5	28	3.07	60	9.26	85	8.76	48.5864	1.24455	0.325601	3.82232	0.000132203	0.000618931	Ups	PA14_RS06535	NC_008463.1	1392430	1393671	PA14_RS06535	PA14_16310	MFS transporter	-	-	-	-	gnl|CDD|225371;COG2814, AraJ, Arabinose efflux permease [Carbohydrate transport and metabolism].
gene-PA14_RS23055	756	35	8.38	31	5.58	89	22.57	85	14.4	61.0002	1.20896	0.316454	3.82033	0.000133275	0.000622732	Ups	PA14_RS23055	NC_008463.1	5042340	5043095	PA14_RS23055	PA14_56560	L-ornithine N(alpha)-acyltransferase	-	-	-	-	gnl|CDD|225717;COG3176, COG3176, Putative hemolysin [General function prediction only].
gene-PA14_RS23100	228	20	15.89	20	11.93	68	57.18	55	30.89	41.796	1.32748	0.357829	3.70982	0.000207409	0.00093973	Ups	feoA	NC_008463.1	5050829	5051056	PA14_RS23100	PA14_56690	ferrous iron transporter A	-	GO:0006811:ion transport;GO:0055072:iron ion homeostasis	-	GO:0046914:transition metal ion binding	gnl|CDD|224830;COG1918, FeoA, Fe2+ transport system protein A [Inorganic ion transport and metabolism].
gene-PA14_RS28780	1080	24	4.02	28	3.53	52	9.23	93	11.03	47.8905	1.21908	0.329716	3.69737	0.000217847	0.000980518	Ups	glcE	NC_008463.1	6294043	6295122	PA14_RS28780	PA14_70680	glycolate oxidase subunit GlcE	K11472	GO:0046296:glycolate catabolic process	-	GO:0071949:FAD binding;GO:0019154:glycolate dehydrogenase activity	gnl|CDD|223354;COG0277, GlcD, FAD/FMN-containing dehydrogenases [Energy production and conversion].
gene-PA14_RS15190	477	83	31.51	122	34.79	33	13.26	57	15.3	71.6977	-1.05139	0.284458	-3.69613	0.000218908	0.000984365	Down	PA14_RS15190	NC_008463.1	3322033	3322509	PA14_RS15190	PA14_37320	DUF4142 domain-containing protein	-	-	-	-	gnl|CDD|226178;COG3652, COG3652, Predicted outer membrane protein [Function unknown].
gene-PA14_RS15260	849	48	10.24	48	7.69	77	17.39	147	22.17	77.8365	1.0468	0.284815	3.67535	0.00023752	0.00106107	Ups	PA14_RS15260	NC_008463.1	3338466	3339314	PA14_RS15260	PA14_37510	class I SAM-dependent methyltransferase	-	-	-	-	gnl|CDD|226591;COG4106, Tam, Trans-aconitate methyltransferase [General function prediction only].
gene-PA14_RS17805	822	33	7.27	52	8.61	77	17.96	117	18.22	68.0896	1.0593	0.288768	3.66833	0.000244136	0.00108495	Ups	panB	NC_008463.1	3902443	3903264	PA14_RS17805	PA14_43830	3-methyl-2-oxobutanoate hydroxymethyltransferase	K00606	GO:0015940:pantothenate biosynthetic process	GO:0005737:cytoplasm	GO:0003864:3-methyl-2-oxobutanoate hydroxymethyltransferase activity;GO:0046872:metal ion binding	gnl|CDD|223490;COG0413, PanB, Ketopantoate hydroxymethyltransferase [Coenzyme metabolism].
gene-PA14_RS22455	294	43	26.49	57	26.37	99	64.55	115	50.08	78.1438	1.00355	0.275941	3.63684	0.000276005	0.00121371	Ups	PA14_RS22455	NC_008463.1	4895932	4896225	PA14_RS22455	PA14_55110	DUF2845 domain-containing protein	-	-	-	-	-
gene-PA14_RS07870	558	9	2.92	16	3.9	33	11.34	59	13.54	28.2253	1.40244	0.386844	3.62534	0.000288582	0.00126205	Ups	PA14_RS07870	NC_008463.1	1696108	1696665	PA14_RS07870	PA14_19650	hypothetical protein	-	-	-	-	gnl|CDD|225765;COG3224, COG3224, Uncharacterized protein conserved in bacteria [Function unknown].
gene-PA14_RS09505	330	53	29.09	90	37.1	18	10.46	35	13.58	47.167	-1.18835	0.333345	-3.56493	0.000363951	0.00155886	Down	PA14_RS09505	NC_008463.1	2043798	2044127	PA14_RS09505	PA14_23480	ComEA family DNA-binding protein	-	-	-	-	gnl|CDD|224472;COG1555, ComEA, DNA uptake protein and related DNA-binding proteins [DNA replication, recombination, and repair].
gene-PA14_RS07835	825	95	20.85	72	11.87	183	42.52	376	58.35	176.114	1.29183	0.36965	3.49473	0.000474546	0.0019759	Ups	ssuB	NC_008463.1	1692252	1693076	PA14_RS07835	PA14_19580	aliphatic sulfonates ABC transporter ATP-binding protein	K15555	-	GO:0005886:plasma membrane	GO:0008509:anion transmembrane transporter activity;GO:0005524:ATP binding;GO:0016887:ATPase activity	gnl|CDD|224041;COG1116, TauB, ABC-type nitrate/sulfonate/bicarbonate transport system, ATPase component [Inorganic ion transport and metabolism].
gene-PA14_RS01015	213	18	15.3	33	21.08	49	44.1	85	51.1	44.6696	1.15846	0.337635	3.4311	0.000601132	0.00243097	Ups	PA14_RS01015	NC_008463.1	226263	226475	PA14_RS01015	PA14_02520	DUF3079 domain-containing protein	-	-	-	-	-
gene-PA14_RS22070	405	33	14.76	50	16.79	80	37.87	100	31.61	64.9775	1.00342	0.293289	3.42127	0.000623287	0.00250362	Ups	PA14_RS22070	NC_008463.1	4812268	4812672	PA14_RS22070	PA14_54220	protease inhibitor I42 family protein	-	-	-	-	gnl|CDD|227800;COG5513, COG5513, Predicted secreted protein [Function unknown].
gene-PA14_RS28590	156	60	69.65	53	46.22	23	28.26	10	8.21	37.4721	-1.29329	0.383098	-3.37588	0.000735796	0.00291635	Down	rpmG	NC_008463.1	6258966	6259121	PA14_RS28590	PA14_70180	50S ribosomal protein L33	K02913	GO:0000027:ribosomal large subunit assembly;GO:0006412:translation	GO:0022625:cytosolic large ribosomal subunit;GO:0015934:large ribosomal subunit	GO:0003735:structural constituent of ribosome;GO:0000049:tRNA binding	gnl|CDD|223345;COG0267, RpmG, Ribosomal protein L33 [Translation, ribosomal structure and biogenesis].
gene-PA14_RS22770	507	26	9.29	38	10.2	62	23.44	88	22.22	52.527	1.06109	0.314768	3.37103	0.000748878	0.00296573	Ups	PA14_RS22770	NC_008463.1	4982804	4983310	PA14_RS22770	PA14_55790	pilus assembly protein	-	-	-	-	gnl|CDD|227296;COG4961, TadG, Flp pilus assembly protein TadG [Intracellular trafficking and secretion].
gene-PA14_RS25055	264	28	19.21	31	15.97	57	41.39	85	41.22	49.4822	1.06453	0.322225	3.30367	0.000954265	0.00371146	Ups	PA14_RS25055	NC_008463.1	5476364	5476627	PA14_RS25055	PA14_61340	DUF2007 domain-containing protein	-	-	-	-	-
gene-PA14_RS19280	450	44	17.71	55	16.63	14	5.96	20	5.69	32.7479	-1.20636	0.366917	-3.28782	0.00100967	0.00389415	Down	PA14_RS19280	NC_008463.1	4224835	4225284	PA14_RS19280	PA14_47410	YcgN family cysteine cluster protein	-	-	-	-	gnl|CDD|225530;COG2983, COG2983, Uncharacterized conserved protein [Function unknown].
gene-PA14_RS07830	789	167	38.33	159	27.41	293	71.19	748	121.38	326.313	1.22244	0.374482	3.26435	0.00109717	0.00420567	Ups	ssuC	NC_008463.1	1691467	1692255	PA14_RS07830	PA14_19570	aliphatic sulfonate ABC transporter permease SsuC	K15554	GO:0006790:sulfur compound metabolic process;GO:0055085:transmembrane transport	GO:0005887:integral component of plasma membrane	-	gnl|CDD|223673;COG0600, TauC, ABC-type nitrate/sulfonate/bicarbonate transport system, permease component [Inorganic ion transport and metabolism].
gene-PA14_RS14685	1014	27	4.82	31	4.16	53	10.02	87	10.99	48.4273	1.05827	0.325081	3.25541	0.00113227	0.00431426	Ups	PA14_RS14685	NC_008463.1	3216786	3217799	PA14_RS14685	PA14_36100	4-hydroxythreonine-4-phosphate dehydrogenase PdxA	K00097	GO:0008615:pyridoxine biosynthetic process	GO:0005737:cytoplasm	GO:0050570:4-hydroxythreonine-4-phosphate dehydrogenase activity;GO:0046872:metal ion binding;GO:0051287:NAD binding	gnl|CDD|224906;COG1995, PdxA, Pyridoxal phosphate biosynthesis protein [Coenzyme metabolism].
gene-PA14_RS18860	1071	39	6.59	74	9.4	18	3.22	23	2.75	37.2075	-1.13462	0.357502	-3.17375	0.00150485	0.00558044	Down	PA14_RS18860	NC_008463.1	4133700	4134770	PA14_RS18860	PA14_46460	hypothetical protein	-	-	-	-	-
gene-PA14_RS14655	621	43	12.54	42	9.2	10	3.09	18	3.71	28.0665	-1.22361	0.38633	-3.16727	0.00153876	0.00567974	Down	PA14_RS14655	NC_008463.1	3208636	3209256	PA14_RS14655	PA14_36030	paraquat-inducible protein A	-	-	-	-	gnl|CDD|225542;COG2995, PqiA, Uncharacterized paraquat-inducible protein A [Function unknown].
gene-PA14_RS00150	924	27	5.29	33	4.86	45	9.34	101	14	49.4219	1.03673	0.331914	3.12348	0.00178725	0.00648183	Ups	PA14_RS00150	NC_008463.1	32081	33004	PA14_RS00150	PA14_00360	choline ABC transporter substrate-binding protein	K02002	-	-	-	gnl|CDD|225024;COG2113, ProX, ABC-type proline/glycine betaine transport systems, periplasmic components [Amino acid transport and metabolism].
gene-PA14_RS12990	453	80	31.98	76	22.82	21	8.89	50	14.13	55.9435	-1.00964	0.323614	-3.1199	0.00180913	0.00655622	Down	PA14_RS12990	NC_008463.1	2761188	2761640	PA14_RS12990	PA14_31740	hypothetical protein	-	-	-	-	-
gene-PA14_RS07965	1002	14	2.53	21	2.85	47	8.99	48	6.13	32.5767	1.15528	0.370565	3.11763	0.00182313	0.00660194	Ups	PA14_RS07965	NC_008463.1	1715757	1716758	PA14_RS07965	PA14_19910	alpha-ketoacid dehydrogenase subunit beta	K00162	-	-	-	gnl|CDD|223101;COG0022, AcoB, Pyruvate/2-oxoglutarate dehydrogenase complex, dehydrogenase (E1) component, eukaryotic type, beta subunit [Energy production and conversion].
gene-PA14_RS07350	348	60	31.22	74	28.93	27	14.87	31	11.41	47.5775	-1.00222	0.326328	-3.07121	0.00213193	0.00756542	Down	PA14_RS07350	NC_008463.1	1571246	1571593	PA14_RS07350	PA14_18320	EamA family transporter	K12962	GO:0009245:lipid A biosynthetic process;GO:0009103:lipopolysaccharide biosynthetic process	GO:0005887:integral component of plasma membrane	GO:0022857:transmembrane transporter activity	-
gene-PA14_RS07890	687	513	135.23	596	118.02	842	234.96	2287	426.24	1005.91	1.11512	0.365447	3.0514	0.0022778	0.00799404	Ups	PA14_RS07890	NC_008463.1	1698901	1699587	PA14_RS07890	PA14_19690	LrgB family protein	-	-	-	-	gnl|CDD|224265;COG1346, LrgB, Putative effector of murein hydrolase [Cell envelope biogenesis, outer membrane].
gene-PA14_RS07615	2427	36	2.69	56	3.14	11	0.87	22	1.16	30.2008	-1.13778	0.376748	-3.02	0.00252775	0.00876824	Down	PA14_RS07615	NC_008463.1	1638977	1641403	PA14_RS07615	PA14_18985	type VI secretion system tip protein VgrG	K11904	-	-	-	gnl|CDD|226032;COG3501, VgrG, Uncharacterized protein conserved in bacteria [Function unknown].
gene-PA14_RS03205	516	54	18.95	47	12.39	19	7.06	20	4.96	35.3831	-1.08208	0.365927	-2.9571	0.00310546	0.0105203	Down	PA14_RS03205	NC_008463.1	688551	689066	PA14_RS03205	PA14_08000	hypothetical protein	-	-	-	-	-
gene-PA14_RS14145	888	90	18.35	93	14.25	160	34.54	506	72.96	199.687	1.21298	0.412951	2.93734	0.00331042	0.0111829	Ups	PA14_RS14145	NC_008463.1	3086373	3087260	PA14_RS14145	PA14_34750	TauD/TfdA family dioxygenase	K03119	-	-	-	gnl|CDD|225086;COG2175, TauD, Probable taurine catabolism dioxygenase [Secondary metabolites biosynthesis, transport, and catabolism].
gene-PA14_RS21370	504	49	17.61	62	16.73	23	8.75	22	5.59	38.7754	-1.02783	0.350658	-2.93116	0.00337703	0.0113757	Down	PA14_RS21370	NC_008463.1	4656944	4657447	PA14_RS21370	PA14_52490	hypothetical protein	-	-	-	-	-
gene-PA14_RS07960	1098	20	3.3	12	1.49	53	9.25	39	4.55	32.257	1.14319	0.390432	2.92801	0.0034114	0.0114834	Ups	pdhA	NC_008463.1	1714667	1715764	PA14_RS07960	PA14_19900	pyruvate dehydrogenase (acetyl-transferring) E1 component subunit alpha	K00161	-	-	-	gnl|CDD|223997;COG1071, AcoA, Pyruvate/2-oxoglutarate dehydrogenase complex, dehydrogenase (E1) component, eukaryotic type, alpha subunit [Energy production and conversion].
gene-PA14_RS06530	162	9	10.06	22	18.47	25	29.58	67	52.95	28.8149	1.14061	0.394145	2.89388	0.00380508	0.0126192	Ups	armR	NC_008463.1	1392121	1392282	PA14_RS06530	PA14_16300	MexR antirepressor ArmR	K18150	-	-	-	-
gene-PA14_RS05215	819	193	42.68	198	32.89	289	67.65	715	111.78	333.981	1.02745	0.355146	2.89305	0.00381524	0.0126381	Ups	PA14_RS05215	NC_008463.1	1109316	1110134	PA14_RS05215	PA14_12960	ABC transporter permease subunit	K15552	GO:0010438:cellular response to sulfur starvation;GO:0055085:transmembrane transport	GO:0005887:integral component of plasma membrane;GO:0005886:plasma membrane	-	gnl|CDD|223673;COG0600, TauC, ABC-type nitrate/sulfonate/bicarbonate transport system, permease component [Inorganic ion transport and metabolism].
gene-PA14_RS07825	1149	513	80.86	365	43.21	840	140.15	2052	228.66	906.399	1.12141	0.409227	2.74032	0.00613795	0.0190639	Ups	ssuD	NC_008463.1	1690298	1691446	PA14_RS07825	PA14_19560	FMNH2-dependent alkanesulfonate monooxygenase	K04091	-	-	GO:0008726:alkanesulfonate monooxygenase activity	gnl|CDD|225052;COG2141, COG2141, Coenzyme F420-dependent N5,N10-methylene tetrahydromethanopterin reductase and related flavin-dependent oxidoreductases [Energy production and conversion].
gene-PA14_RS24605	489	34	12.59	55	15.3	19	7.45	15	3.93	30.3203	-1.00849	0.379369	-2.65832	0.00785302	0.023668	Down	PA14_RS24605	NC_008463.1	5370692	5371180	PA14_RS24605	PA14_60280	GspH/FimT family pseudopilin	-	-	-	-	gnl|CDD|227305;COG4970, FimT, Tfp pilus assembly protein FimT [Cell motility and secretion / Intracellular trafficking and secretion].
gene-PA14_RS05035	432	42	17.61	18	5.67	117	51.92	129	38.23	77.7984	1.13899	0.441205	2.58155	0.00983565	0.0286673	Ups	PA14_RS05035	NC_008463.1	1074127	1074558	PA14_RS05035	PA14_12470	PaaI family thioesterase	-	-	-	-	gnl|CDD|224961;COG2050, PaaI, HGG motif-containing thioesterase, possibly involved in aromatic compounds catabolism [Secondary metabolites biosynthesis, transport, and catabolism].
gene-PA14_RS14150	1023	35	6.2	33	4.39	55	10.31	222	27.79	80.1353	1.07742	0.442463	2.43506	0.0148893	0.0406457	Ups	PA14_RS14150	NC_008463.1	3087301	3088323	PA14_RS14150	PA14_34770	ABC transporter substrate-binding protein	-	-	-	-	gnl|CDD|223787;COG0715, TauA, ABC-type nitrate/sulfonate/bicarbonate transport systems, periplasmic components [Inorganic ion transport and metabolism].

## Sheet: AZM
Table S7 Global gene expression following the treatment with CZA, azithromycin and CZA-azithromycin combination.
geneID	length	WT1.Count	WT1.FPKM	WT2.Count	WT2.FPKM	A1.Count	A1.FPKM	A2.Count	A2.FPKM	baseMean	log2FoldChange	lfcSE	stat	pvalue	padj	Regulation	GeneName	Chr	Start	End	locus_tag	old_locus_tag	Product	KEGG	GO_Biological_Process	GO_Cellular_Component	GO_Molecular_Function	COG
gene-PA14_RS00230	1329	1299	177.01	1697	173.71	30173	3747.54	29417	3936.32	14195.2	4.03151	0.0779436	51.7234	0	0	Ups	exoT	NC_008463.1	57148	58476	PA14_RS00230	PA14_00560	T3SS effector bifunctional cytotoxin exoenzyme T	-	-	GO:0005576:extracellular region	GO:0005096:GTPase activator activity;GO:0090729:toxin activity;GO:0016757:transferase activity, transferring glycosyl groups	gnl|CDD|227872;COG5585, COG5585, NAD+--asparagine ADP-ribosyltransferase [Signal transduction mechanisms].
gene-PA14_RS00420	519	2654	926.09	3494	915.83	160	50.89	146	50.03	1742.27	-4.59729	0.122036	-37.6714	0	0	Down	tssB	NC_008463.1	98900	99418	PA14_RS00420	PA14_01010	type VI secretion system contractile sheath small subunit	K11901	-	-	-	gnl|CDD|226047;COG3516, COG3516, Predicted component of the type VI protein secretion system [Intracellular trafficking, secretion, and vesicular transport].
gene-PA14_RS00425	1497	4622	559.15	5568	505.98	306	33.74	311	36.95	2930.29	-4.32469	0.105334	-41.0567	0	0	Down	tssC	NC_008463.1	99431	100927	PA14_RS00425	PA14_01020	type VI secretion system contractile sheath large subunit	K11900	-	-	-	gnl|CDD|226048;COG3517, COG3517, Predicted component of the type VI protein secretion system [Intracellular trafficking, secretion, and vesicular transport].
gene-PA14_RS01430	1281	4707	665.45	6129	650.88	623	80.28	503	69.83	3203.9	-3.54534	0.0929746	-38.1323	0	0	Down	gabT	NC_008463.1	315359	316639	PA14_RS01430	PA14_03450	4-aminobutyrate--2-oxoglutarate transaminase	K14268	GO:0009450:gamma-aminobutyric acid catabolic process;GO:0019477:L-lysine catabolic process	GO:0005829:cytosol	GO:0003867:4-aminobutyrate transaminase activity;GO:0047589:5-aminovalerate transaminase activity;GO:0030170:pyridoxal phosphate binding	gnl|CDD|223238;COG0160, GabT, 4-aminobutyrate aminotransferase and related aminotransferases [Amino acid transport and metabolism].
gene-PA14_RS01595	1371	10328	1364.27	12991	1289.03	1123	135.21	1141	148	6877.57	-3.642	0.0862021	-42.2496	0	0	Down	PA14_RS01595	NC_008463.1	351076	352446	PA14_RS01595	PA14_03900	putrescine--pyruvate aminotransferase	K12256	GO:0009102:biotin biosynthetic process;GO:0009448:gamma-aminobutyric acid metabolic process;GO:0009447:putrescine catabolic process	-	GO:0003867:4-aminobutyrate transaminase activity;GO:0004015:adenosylmethionine-8-amino-7-oxononanoate transaminase activity;GO:0030170:pyridoxal phosphate binding;GO:0008483:transaminase activity	gnl|CDD|223239;COG0161, BioA, Adenosylmethionine-8-amino-7-oxononanoate aminotransferase [Coenzyme metabolism].
gene-PA14_RS02660	1482	4510	551.12	5636	517.34	146	16.26	170	20.4	2843.55	-5.27444	0.119978	-43.9617	0	0	Down	PA14_RS02660	NC_008463.1	581088	582569	PA14_RS02660	PA14_06650	dihydro-heme d1 dehydrogenase	-	-	-	-	gnl|CDD|224921;COG2010, CccA, Cytochrome c, mono- and diheme variants [Energy production and conversion].
gene-PA14_RS03770	5430	15308	510.55	18799	470.97	1567	47.63	1657	54.27	10056.3	-3.68114	0.0905699	-40.6441	0	0	Down	pchF	NC_008463.1	790021	795450	PA14_RS03770	PA14_09280	pyochelin non-ribosomal peptide synthetase PchF	K12240	-	-	-	gnl|CDD|223951;COG1020, EntF, Non-ribosomal peptide synthetase modules and related proteins [Secondary metabolites biosynthesis, transport, and catabolism].
gene-PA14_RS04240	1416	11882	1519.66	14786	1420.51	809	94.31	821	103.11	7655.31	-4.30986	0.088391	-48.7591	0	0	Down	PA14_RS04240	NC_008463.1	905308	906723	PA14_RS04240	PA14_10530	PLP-dependent aminotransferase family protein	-	-	-	-	gnl|CDD|224089;COG1167, ARO8, Transcriptional regulators containing a DNA-binding HTH domain and an aminotransferase domain (MocR family) and their eukaryotic orthologs [Transcription / Amino acid transport and metabolism].
gene-PA14_RS05545	3786	7859	375.93	9885	355.18	405	17.66	396	18.6	5026.02	-4.746	0.0931998	-50.9229	0	0	Down	PA14_RS05545	NC_008463.1	1183607	1187392	PA14_RS05545	PA14_13780	nitrate reductase subunit alpha	K00370	GO:0009061:anaerobic respiration;GO:0042128:nitrate assimilation;GO:0042126:nitrate metabolic process	GO:0031224:intrinsic component of membrane;GO:0031235:intrinsic component of the cytoplasmic side of the plasma membrane;GO:0016020:membrane;GO:0044799:NarGHI complex	GO:0051539:4 iron, 4 sulfur cluster binding;GO:0009055:electron transfer activity;GO:0046872:metal ion binding;GO:0043546:molybdopterin cofactor binding;GO:0008940:nitrate reductase activity	gnl|CDD|227346;COG5013, NarG, Nitrate reductase alpha subunit [Energy production and conversion].
gene-PA14_RS05550	1542	10603	1245.27	13556	1195.93	318	34.04	331	38.17	6736.46	-5.49061	0.0969085	-56.6576	0	0	Down	narH	NC_008463.1	1187404	1188945	PA14_RS05550	PA14_13800	nitrate reductase subunit beta	K00371	GO:0019645:anaerobic electron transport chain;GO:0009061:anaerobic respiration;GO:0006974:cellular response to DNA damage stimulus;GO:0042128:nitrate assimilation	GO:0009325:nitrate reductase complex;GO:0005886:plasma membrane	GO:0051538:3 iron, 4 sulfur cluster binding;GO:0051539:4 iron, 4 sulfur cluster binding;GO:0009055:electron transfer activity;GO:0051536:iron-sulfur cluster binding;GO:0046872:metal ion binding;GO:0008940:nitrate reductase activity	gnl|CDD|224063;COG1140, NarY, Nitrate reductase beta subunit [Energy production and conversion].
gene-PA14_RS05555	741	10553	2579.16	13358	2452.34	141	31.41	164	39.36	6596.28	-6.5596	0.115674	-56.7076	0	0	Down	narJ	NC_008463.1	1188951	1189691	PA14_RS05555	PA14_13810	nitrate reductase molybdenum cofactor assembly chaperone	K00373	-	-	-	gnl|CDD|225091;COG2180, NarJ, Nitrate reductase delta subunit [Energy production and conversion].
gene-PA14_RS05560	684	5320	1408.56	7059	1403.93	99	23.89	62	16.12	3403.84	-6.52535	0.14002	-46.6031	0	0	Down	narI	NC_008463.1	1189694	1190377	PA14_RS05560	PA14_13830	respiratory nitrate reductase subunit gamma	K00374	GO:0042128:nitrate assimilation	GO:0016021:integral component of membrane;GO:0009325:nitrate reductase complex;GO:0005886:plasma membrane	GO:0046872:metal ion binding;GO:0008940:nitrate reductase activity	gnl|CDD|225092;COG2181, NarI, Nitrate reductase gamma subunit [Energy production and conversion].
gene-PA14_RS05570	990	4521	827.03	5672	779.4	103	17.17	110	19.76	2832.3	-5.84763	0.12974	-45.0718	0	0	Down	moaA	NC_008463.1	1191307	1192296	PA14_RS05570	PA14_13850	GTP 3'%2C8-cyclase MoaA	K03639	GO:0006777:Mo-molybdopterin cofactor biosynthetic process	GO:0019008:molybdopterin synthase complex	GO:0051539:4 iron, 4 sulfur cluster binding;GO:0061798:GTP 3',8'-cyclase activity;GO:0005525:GTP binding;GO:0046872:metal ion binding;GO:1904047:S-adenosyl-L-methionine binding	gnl|CDD|225449;COG2896, MoaA, Molybdenum cofactor biosynthesis enzyme [Coenzyme metabolism].
gene-PA14_RS08450	7059	6871	176.28	9959	191.92	514	12.02	447	11.26	4765.74	-4.39579	0.0927877	-47.3747	0	0	Down	PA14_RS08450	NC_008463.1	1809617	1816675	PA14_RS08450	PA14_21020	non-ribosomal peptide synthetase	K16430	-	-	-	gnl|CDD|223951;COG1020, EntF, Non-ribosomal peptide synthetase modules and related proteins [Secondary metabolites biosynthesis, transport, and catabolism].
gene-PA14_RS12175	1461	4124	511.2	5097	474.59	332	37.51	253	30.8	2652.14	-4.25962	0.108295	-39.3335	0	0	Down	nuoN	NC_008463.1	2584180	2585640	PA14_RS12175	PA14_29850	NADH-quinone oxidoreductase subunit NuoN	K00343	GO:0042773:ATP synthesis coupled electron transport;GO:0071236:cellular response to antibiotic	GO:0016021:integral component of membrane;GO:0005886:plasma membrane	GO:0008137:NADH dehydrogenase (ubiquinone) activity;GO:0048038:quinone binding	gnl|CDD|223939;COG1007, NuoN, NADH:ubiquinone oxidoreductase subunit 2 (chain N) [Energy production and conversion].
gene-PA14_RS12210	2718	11337	755.39	15045	753.01	1546	93.89	1175	76.88	7785.3	-3.55685	0.0919498	-38.6825	0	0	Down	nuoG	NC_008463.1	2591467	2594184	PA14_RS12210	PA14_29940	NADH-quinone oxidoreductase subunit NuoG	K00336	GO:0042773:ATP synthesis coupled electron transport;GO:0045333:cellular respiration	GO:0045272:plasma membrane respiratory chain complex I	GO:0051537:2 iron, 2 sulfur cluster binding;GO:0051539:4 iron, 4 sulfur cluster binding;GO:0009055:electron transfer activity;GO:0046872:metal ion binding;GO:0008137:NADH dehydrogenase (ubiquinone) activity;GO:0048038:quinone binding	gnl|CDD|223965;COG1034, NuoG, NADH dehydrogenase/NADH:ubiquinone oxidoreductase 75 kD subunit (chain G) [Energy production and conversion].
gene-PA14_RS12215	1350	8453	1133.96	11376	1146.34	1229	150.27	1022	134.63	5893.15	-3.41546	0.0829818	-41.1591	0	0	Down	nuoF	NC_008463.1	2594316	2595665	PA14_RS12215	PA14_29970	NADH-quinone oxidoreductase subunit NuoF	K00335	GO:0045333:cellular respiration	GO:0045272:plasma membrane respiratory chain complex I	GO:0051539:4 iron, 4 sulfur cluster binding;GO:0010181:FMN binding;GO:0046872:metal ion binding;GO:0051287:NAD binding;GO:0008137:NADH dehydrogenase (ubiquinone) activity;GO:0048038:quinone binding	gnl|CDD|224806;COG1894, NuoF, NADH:ubiquinone oxidoreductase, NADH-binding (51 kD) subunit [Energy production and conversion].
gene-PA14_RS14785	1245	140	20.36	176	19.23	6005	796.15	6595	942.03	2923.13	5.02815	0.127886	39.3175	0	0	Ups	exoY	NC_008463.1	3236744	3237988	PA14_RS14785	PA14_36345	type III secretion system adenylate cyclase effector ExoY	-	-	-	-	-
gene-PA14_RS15605	1191	272	41.36	340	38.84	8831	1223.91	9260	1382.66	4235.93	4.59909	0.105895	43.4307	0	0	Ups	mexX	NC_008463.1	3421686	3422876	PA14_RS15605	PA14_38395	multidrug efflux RND transporter periplasmic adaptor subunit MexX	K18094	-	-	-	gnl|CDD|223914;COG0845, AcrA, Membrane-fusion protein [Cell envelope biogenesis, outer membrane].
gene-PA14_RS15610	3138	1149	66.31	1562	67.72	18516	973.97	19948	1130.48	9392.42	3.54965	0.0940693	37.7344	0	0	Ups	mexY	NC_008463.1	3422892	3426029	PA14_RS15610	PA14_38410	multidrug efflux RND transporter permease subunit MexY	K18095	GO:0006855:drug transmembrane transport;GO:0042493:response to drug	GO:0016021:integral component of membrane;GO:0016020:membrane;GO:0005886:plasma membrane	GO:0015238:drug transmembrane transporter activity;GO:0015307:drug:proton antiporter activity;GO:0015562:efflux transmembrane transporter activity	gnl|CDD|223911;COG0841, AcrB, Cation/multidrug efflux pump [Defense mechanisms].
gene-PA14_RS15640	1968	6601	607.44	7987	552.1	551	46.21	521	47.08	4235.75	-4.04837	0.0927115	-43.6663	0	0	Down	liuD	NC_008463.1	3431547	3433514	PA14_RS15640	PA14_38480	methylcrotonyl-CoA carboxylase subunit alpha	K01968	GO:0006552:leucine catabolic process	GO:0005759:mitochondrial matrix	GO:0005524:ATP binding;GO:0046872:metal ion binding;GO:0004485:methylcrotonoyl-CoA carboxylase activity	gnl|CDD|227111;COG4770, COG4770, Acetyl/propionyl-CoA carboxylase, alpha subunit [Lipid metabolism].
gene-PA14_RS16815	2610	16767	1163.42	21597	1125.67	3030	191.63	2742	186.83	11753.8	-3.01249	0.0742536	-40.5703	0	0	Down	acnB	NC_008463.1	3697030	3699639	PA14_RS16815	PA14_41470	bifunctional aconitate hydratase 2/2-methylisocitrate dehydratase	K01682	GO:0019629:propionate catabolic process, 2-methylcitrate cycle;GO:0006099:tricarboxylic acid cycle	GO:0005829:cytosol	GO:0047456:2-methylisocitrate dehydratase activity;GO:0051539:4 iron, 4 sulfur cluster binding;GO:0003994:aconitate hydratase activity;GO:0046872:metal ion binding;GO:0003730:mRNA 3'-UTR binding;GO:0003729:mRNA binding	gnl|CDD|223978;COG1049, AcnB, Aconitase B [Energy production and conversion].
gene-PA14_RS17185	1803	496	49.82	711	53.65	14072	1288.29	13293	1311.13	6466.1	4.22429	0.0870065	48.5514	0	0	Ups	pscC	NC_008463.1	3773504	3775306	PA14_RS17185	PA14_42350	SctC family type III secretion system outer membrane ring subunit PscC	K03219	GO:0009306:protein secretion	GO:0009279:cell outer membrane	GO:0042802:identical protein binding;GO:0008565:protein transporter activity	gnl|CDD|224367;COG1450, PulD, Type II secretory pathway, component PulD [Cell motility and secretion / Intracellular trafficking and secretion].
gene-PA14_RS17195	831	583	127.05	741	121.3	16878	3352.53	16025	3429.37	7744.18	4.34921	0.0852488	51.0179	0	0	Ups	exsD	NC_008463.1	3775762	3776592	PA14_RS17195	PA14_42380	T3SS regulon anti-activator ExsD	-	-	-	-	-
gene-PA14_RS17205	414	109	47.68	162	53.23	6208	2475.16	6105	2622.42	2838.23	5.21961	0.12234	42.6647	0	0	Ups	exsB	NC_008463.1	3777824	3778237	PA14_RS17205	PA14_42400	YscW family type III secretion system pilotin ExsB	-	-	-	-	-
gene-PA14_RS17215	438	535	221.21	711	220.83	11330	4269.81	10574	4293.21	5251.87	3.85277	0.0849438	45.3567	0	0	Ups	exsC	NC_008463.1	3778500	3778937	PA14_RS17215	PA14_42430	type III secretion system regulatory chaperone ExsC	-	GO:0045893:positive regulation of transcription, DNA-templated;GO:0030254:protein secretion by the type III secretion system;GO:0050708:regulation of protein secretion	GO:0005737:cytoplasm;GO:0016021:integral component of membrane;GO:0005886:plasma membrane	-	-
gene-PA14_RS17235	885	283	57.91	377	57.95	11329	2113.01	10177	2045	4998.85	4.73969	0.093622	50.6258	0	0	Ups	PA14_RS17235	NC_008463.1	3781631	3782515	PA14_RS17235	PA14_42470	type III secretion system needle tip protein PcrV	-	-	-	-	-
gene-PA14_RS17250	2121	242	20.66	345	22.13	8720	678.62	7754	650.13	3849.72	4.52675	0.0977226	46.3224	0	0	Ups	pcrD	NC_008463.1	3783280	3785400	PA14_RS17250	PA14_42500	SctV family type III secretion system export apparatus subunit PcrD	K03230	GO:0009405:pathogenesis;GO:0009306:protein secretion	GO:0016021:integral component of membrane;GO:0005886:plasma membrane	-	gnl|CDD|227127;COG4789, EscV, Type III secretory pathway, component EscV [Intracellular trafficking and secretion].
gene-PA14_RS17275	867	235	49.09	288	45.19	11705	2228.46	11027	2261.81	5242.83	5.15177	0.0992136	51.926	0	0	Ups	popN	NC_008463.1	3786710	3787576	PA14_RS17275	PA14_42550	SctW family type III secretion system gatekeeper subunit PopN	K04058	-	-	-	-
gene-PA14_RS17280	1323	375	51.33	545	56.04	11802	1472.48	12221	1642.72	5649.95	4.43006	0.0988432	44.8191	0	0	Ups	pscN	NC_008463.1	3787767	3789089	PA14_RS17280	PA14_42570	SctN family type III secretion system ATPase PscN	K03224	GO:0006754:ATP biosynthetic process;GO:0009405:pathogenesis;GO:0030254:protein secretion by the type III secretion system	GO:0005737:cytoplasm;GO:0030257:type III protein secretion system complex	GO:0005524:ATP binding;GO:0046961:proton-transporting ATPase activity, rotational mechanism	gnl|CDD|224079;COG1157, FliI, Flagellar biosynthesis/type III secretory pathway ATPase [Cell motility and secretion / Intracellular trafficking and secretion].
gene-PA14_RS17480	1476	8236	1010.53	10284	947.84	555	62.07	475	57.23	5291.28	-4.44908	0.0902691	-49.2868	0	0	Down	tssC	NC_008463.1	3827587	3829062	PA14_RS17480	PA14_43030	type VI secretion system contractile sheath large subunit	K11900	-	-	-	gnl|CDD|226048;COG3517, COG3517, Predicted component of the type VI protein secretion system [Intracellular trafficking, secretion, and vesicular transport].
gene-PA14_RS21585	1200	9235	1393.72	11870	1345.63	1097	150.9	991	146.86	6223.19	-3.61629	0.0807162	-44.8026	0	0	Down	PA14_RS21585	NC_008463.1	4699443	4700642	PA14_RS21585	PA14_53010	aspartate/tyrosine/aromatic aminotransferase	K00832	GO:0033585:L-phenylalanine biosynthetic process from chorismate via phenylpyruvate;GO:0006572:tyrosine catabolic process	GO:0005829:cytosol	GO:0042802:identical protein binding;GO:0004069:L-aspartate:2-oxoglutarate aminotransferase activity;GO:0080130:L-phenylalanine:2-oxoglutarate aminotransferase activity;GO:0004838:L-tyrosine:2-oxoglutarate aminotransferase activity;GO:0030170:pyridoxal phosphate binding	gnl|CDD|224365;COG1448, TyrB, Aspartate/tyrosine/aromatic aminotransferase [Amino acid transport and metabolism].
gene-PA14_RS22050	3183	30867	1756.22	40755	1741.81	6612	342.89	6094	340.47	22342.7	-2.77267	0.0628993	-44.0811	0	0	Down	putA	NC_008463.1	4802984	4806166	PA14_RS22050	PA14_54170	bifunctional proline dehydrogenase/L-glutamate gamma-semialdehyde dehydrogenase PutA	K13821	-	-	-	gnl|CDD|226683;COG4230, COG4230, Delta 1-pyrroline-5-carboxylate dehydrogenase [Energy production and conversion].
gene-PA14_RS25240	942	5310	1020.85	7009	1012.19	44695	7831.78	43168	8149.45	23075.7	2.55458	0.065415	39.0519	0	0	Ups	PA14_RS25240	NC_008463.1	5510351	5511292	PA14_RS25240	PA14_61770	ribose-phosphate pyrophosphokinase	K00948	GO:0006015:5-phosphoribose 1-diphosphate biosynthetic process;GO:0009116:nucleoside metabolic process;GO:0009165:nucleotide biosynthetic process;GO:0006164:purine nucleotide biosynthetic process;GO:0009156:ribonucleoside monophosphate biosynthetic process	GO:0005737:cytoplasm;GO:0002189:ribose phosphate diphosphokinase complex	GO:0005524:ATP binding;GO:0016301:kinase activity;GO:0000287:magnesium ion binding;GO:0004749:ribose phosphate diphosphokinase activity	gnl|CDD|223538;COG0462, PrsA, Phosphoribosylpyrophosphate synthetase [Nucleotide transport and metabolism / Amino acid transport and metabolism].
gene-PA14_RS27850	1449	7738	967.12	10651	999.95	1209	137.72	1147	140.77	5518.89	-3.23575	0.0807265	-40.0829	0	0	Down	arcD	NC_008463.1	6093086	6094534	PA14_RS27850	PA14_68300	arginine-ornithine antiporter	-	GO:0019546:arginine deiminase pathway	GO:0005887:integral component of plasma membrane	GO:0043858:arginine:ornithine antiporter activity	gnl|CDD|223605;COG0531, PotE, Amino acid transporters [Amino acid transport and metabolism].
gene-PA14_RS12915	1128	3657	587.13	4029	485.9	155	22.68	145	22.86	2186.39	-4.96196	0.132443	-37.465	3.43e-307	5.54e-305	Down	PA14_RS12915	NC_008463.1	2742057	2743184	PA14_RS12915	PA14_31540	acyl-CoA dehydrogenase family protein	-	-	-	-	gnl|CDD|224871;COG1960, CaiA, Acyl-CoA dehydrogenases [Lipid metabolism].
gene-PA14_RS20900	1047	22986	3975.91	31665	4114.24	5936	935.84	5311	902.08	17350	-2.55496	0.0685432	-37.2752	4.14e-304	6.52e-302	Down	PA14_RS20900	NC_008463.1	4568032	4569078	PA14_RS20900	PA14_51410	2-heptyl-4(1H)-quinolone synthase subunit PqsC	K18002	GO:0006633:fatty acid biosynthetic process;GO:0044550:secondary metabolite biosynthetic process	GO:0005737:cytoplasm	GO:0004315:3-oxoacyl-[acyl-carrier-protein] synthase activity;GO:0033818:beta-ketoacyl-acyl-carrier-protein synthase III activity	gnl|CDD|223409;COG0332, FabH, 3-oxoacyl-[acyl-carrier-protein].
gene-PA14_RS25660	459	481	189.78	614	181.98	9179	3300.92	10071	3901.91	4632.68	3.85293	0.103974	37.0565	1.41e-300	2.16e-298	Ups	rimP	NC_008463.1	5603432	5603890	PA14_RS25660	PA14_62780	ribosome maturation factor RimP	-	GO:0042274:ribosomal small subunit biogenesis	GO:0005737:cytoplasm	-	gnl|CDD|223850;COG0779, COG0779, Uncharacterized protein conserved in bacteria [Function unknown].
gene-PA14_RS17190	423	195	83.49	203	65.28	5152	2010.42	5209	2189.93	2438.41	4.40394	0.120765	36.4671	3.68e-291	5.52e-289	Ups	pscB	NC_008463.1	3775306	3775728	PA14_RS17190	PA14_42360	YscB family type III secretion system chaperone PscB	-	-	-	-	-
gene-PA14_RS26655	2724	11239	747.21	16090	803.54	2342	141.92	2136	139.45	8399.58	-2.87836	0.0794319	-36.2368	1.6e-287	2.34e-285	Down	rnr	NC_008463.1	5810076	5812799	PA14_RS26655	PA14_65200	ribonuclease R	K12573	GO:0006402:mRNA catabolic process;GO:0034470:ncRNA processing;GO:0009405:pathogenesis;GO:0009409:response to cold	GO:0005829:cytosol	GO:0034458:3'-5' RNA helicase activity;GO:0000175:3'-5'-exoribonuclease activity;GO:0016896:exoribonuclease activity, producing 5'-phosphomonoesters;GO:0008859:exoribonuclease II activity;GO:0004540:ribonuclease activity;GO:0008997:ribonuclease R activity;GO:0003723:RNA binding	gnl|CDD|223631;COG0557, VacB, Exoribonuclease R [Transcription].
gene-PA14_RS02670	1164	2959	460.38	3669	428.8	195	27.65	134	20.47	1885.33	-4.61002	0.127318	-36.2086	4.46e-287	6.36e-285	Down	nirJ	NC_008463.1	583410	584573	PA14_RS02670	PA14_06670	heme d1 biosynthesis radical SAM protein NirJ	-	-	-	-	gnl|CDD|223609;COG0535, COG0535, Predicted Fe-S oxidoreductases [General function prediction only].
gene-PA14_RS12180	1530	3933	465.54	4956	440.65	343	37	231	26.85	2555.18	-4.23356	0.116974	-36.1924	8.01e-287	1.12e-284	Down	nuoM	NC_008463.1	2585648	2587177	PA14_RS12180	PA14_29860	NADH-quinone oxidoreductase subunit M	K00342	GO:0009060:aerobic respiration;GO:0042773:ATP synthesis coupled electron transport;GO:0015990:electron transport coupled proton transport	GO:0016021:integral component of membrane;GO:0005886:plasma membrane	GO:0008137:NADH dehydrogenase (ubiquinone) activity;GO:0048039:ubiquinone binding	gnl|CDD|223940;COG1008, NuoM, NADH:ubiquinone oxidoreductase subunit 4 (chain M) [Energy production and conversion].
gene-PA14_RS25630	2106	55815	4799.69	72483	4682.04	20537	1609.65	20086	1696.1	44082	-1.93753	0.0538468	-35.9823	1.58e-283	2.16e-281	Down	pnp	NC_008463.1	5595303	5597408	PA14_RS25630	PA14_62710	polyribonucleotide nucleotidyltransferase	K00962	GO:0006402:mRNA catabolic process;GO:0006396:RNA processing	GO:0005737:cytoplasm	GO:0000287:magnesium ion binding;GO:0004654:polyribonucleotide nucleotidyltransferase activity;GO:0003723:RNA binding	gnl|CDD|224106;COG1185, Pnp, Polyribonucleotide nucleotidyltransferase (polynucleotide phosphorylase) [Translation, ribosomal structure and biogenesis].
gene-PA14_RS20955	414	281	122.92	392	128.81	5560	2216.8	4738	2035.22	2487.33	3.65059	0.102099	35.7554	5.44e-280	7.24e-278	Ups	PA14_RS20955	NC_008463.1	4580547	4580960	PA14_RS20955	PA14_51520	hypothetical protein	-	-	-	-	-
gene-PA14_RS20415	5085	4024	143.31	5268	140.93	645	20.94	566	19.79	2801.8	-3.21696	0.0905244	-35.5369	1.32e-276	1.72e-274	Down	PA14_RS20415	NC_008463.1	4467231	4472315	PA14_RS20415	PA14_50300	CDP-glycerol glycerophosphotransferase family protein	-	-	-	-	gnl|CDD|224799;COG1887, TagB, Putative glycosyl/glycerophosphate transferases involved in teichoic acid biosynthesis TagF/TagB/EpsJ/RodC [Cell envelope biogenesis, outer membrane].
gene-PA14_RS17225	1173	825	127.37	995	115.39	9357	1316.71	8762	1328.38	4562.83	3.02625	0.0855522	35.3731	4.42e-274	5.64e-272	Ups	popB	NC_008463.1	3779963	3781135	PA14_RS17225	PA14_42450	type III secretion system translocon subunit PopB	-	-	-	-	gnl|CDD|227900;COG5613, COG5613, Uncharacterized conserved protein [Function unknown].
gene-PA14_RS08435	915	2365	468.09	3032	450.78	124	22.37	137	26.63	1530.77	-4.637	0.131539	-35.252	3.2e-272	3.99e-270	Down	PA14_RS08435	NC_008463.1	1806213	1807127	PA14_RS08435	PA14_20980	SDR family NAD(P)-dependent oxidoreductase	-	-	-	-	gnl|CDD|223959;COG1028, FabG, Dehydrogenases with different specificities (related to short-chain alcohol dehydrogenases) [Secondary metabolites biosynthesis, transport, and catabolism / General function prediction only].
gene-PA14_RS24685	1221	1397	207.21	1708	190.3	14696	1986.72	12994	1892.54	7052.57	2.86634	0.0814576	35.1881	3.04e-271	3.71e-269	Ups	cgtA	NC_008463.1	5387134	5388354	PA14_RS24685	PA14_60445	Obg family GTPase CgtA	-	GO:0042254:ribosome biogenesis	GO:0005737:cytoplasm	GO:0005525:GTP binding;GO:0003924:GTPase activity;GO:0000287:magnesium ion binding	gnl|CDD|223610;COG0536, Obg, Predicted GTPase [General function prediction only].
gene-PA14_RS03765	4317	6899	289.42	7587	239.08	797	30.47	758	31.23	4343.37	-3.51067	0.10192	-34.4452	5.31e-260	6.36e-258	Down	pchE	NC_008463.1	785708	790024	PA14_RS03765	PA14_09270	pyochelin non-ribosomal peptide synthetase PchE	K12239	-	-	-	gnl|CDD|223951;COG1020, EntF, Non-ribosomal peptide synthetase modules and related proteins [Secondary metabolites biosynthesis, transport, and catabolism].
gene-PA14_RS17200	837	77	16.66	93	15.12	3653	720.4	3084	655.25	1554.09	5.00641	0.146299	34.2203	1.21e-256	1.42e-254	Ups	exsA	NC_008463.1	3776690	3777526	PA14_RS17200	PA14_42390	T3SS regulon transcriptional activator ExsA	-	GO:0050709:negative regulation of protein secretion;GO:2000144:positive regulation of DNA-templated transcription, initiation;GO:0006355:regulation of transcription, DNA-templated	GO:0032993:protein-DNA complex	GO:0001216:bacterial-type RNA polymerase transcriptional activator activity, sequence-specific DNA binding;GO:0043565:sequence-specific DNA binding;GO:0044212:transcription regulatory region DNA binding;GO:0000976:transcription regulatory region sequence-specific DNA binding	gnl|CDD|225117;COG2207, AraC, AraC-type DNA-binding domain-containing proteins [Transcription].
gene-PA14_RS03810	1209	1967	294.64	2622	295.03	83	11.33	70	10.3	1282.4	-5.16634	0.151882	-34.0155	1.31e-253	1.51e-251	Down	phzM	NC_008463.1	805310	806518	PA14_RS03810	PA14_09400	pyocyanin biosynthetic protein PhzM	-	-	-	GO:0071949:FAD binding;GO:0004497:monooxygenase activity	gnl|CDD|223727;COG0654, UbiH, 2-polyprenyl-6-methoxyphenol hydroxylase and related FAD-dependent oxidoreductases [Coenzyme metabolism / Energy production and conversion].
gene-PA14_RS04235	1428	3487	442.23	4578	436.12	552	63.81	518	64.51	2435.99	-3.18923	0.093791	-34.0036	1.97e-253	2.23e-251	Down	ccoN	NC_008463.1	903617	905044	PA14_RS04235	PA14_10500	cytochrome-c oxidase%2C cbb3-type subunit I	K00404	GO:0019646:aerobic electron transport chain;GO:0019411:aerobic respiration, using ferrous ions as electron donor;GO:0015990:electron transport coupled proton transport;GO:0055114:oxidation-reduction process;GO:0006119:oxidative phosphorylation;GO:1902600:proton transmembrane transport	GO:0070069:cytochrome complex;GO:0005887:integral component of plasma membrane;GO:0005886:plasma membrane;GO:0070470:plasma membrane respiratory chain;GO:0045278:plasma membrane respiratory chain complex IV	GO:0005507:copper ion binding;GO:0004129:cytochrome-c oxidase activity;GO:0045154:electron transporter, transferring electrons within cytochrome c oxidase complex activity;GO:0020037:heme binding;GO:0005506:iron ion binding;GO:0016705:oxidoreductase activity, acting on paired donors, with incorporation or reduction of molecular oxygen;GO:0019825:oxygen binding	gnl|CDD|225817;COG3278, CcoN, Cbb3-type cytochrome oxidase, subunit 1 [Posttranslational modification, protein turnover, chaperones].
gene-PA14_RS27370	2586	7602	532.38	10467	550.62	1808	115.4	1552	106.73	5655.46	-2.70158	0.0799042	-33.8102	1.4e-250	1.55e-248	Down	mdoH	NC_008463.1	5985654	5988239	PA14_RS27370	PA14_67065	glucans biosynthesis glucosyltransferase MdoH	-	GO:0009250:glucan biosynthetic process	GO:0016021:integral component of membrane;GO:0005886:plasma membrane	GO:0016758:transferase activity, transferring hexosyl groups	gnl|CDD|225494;COG2943, MdoH, Membrane glycosyltransferase [Cell envelope biogenesis, outer membrane].
gene-PA14_RS24795	1041	3442	598.8	4572	597.47	506	80.23	386	65.94	2379.41	-3.44443	0.103142	-33.3951	1.61e-244	1.76e-242	Down	PA14_RS24795	NC_008463.1	5408784	5409824	PA14_RS24795	PA14_60700	cytochrome-c peroxidase CcpA	-	-	GO:0042597:periplasmic space	GO:0004130:cytochrome-c peroxidase activity;GO:0009055:electron transfer activity;GO:0020037:heme binding;GO:0046872:metal ion binding	gnl|CDD|224771;COG1858, MauG, Cytochrome c peroxidase [Inorganic ion transport and metabolism].
gene-PA14_RS02680	444	2155	878.99	2859	875.97	207	76.96	179	71.69	1450.64	-3.97009	0.119537	-33.2121	7.2e-242	7.7e-240	Down	PA14_RS02680	NC_008463.1	585057	585500	PA14_RS02680	PA14_06690	Lrp/AsnC family transcriptional regulator	-	GO:0009108:coenzyme biosynthetic process;GO:0006783:heme biosynthetic process	-	-	gnl|CDD|224439;COG1522, Lrp, Transcriptional regulators [Transcription].
gene-PA14_RS06665	786	17074	3933.99	18719	3239.79	2611	548.32	2441	552.28	11005.1	-3.11805	0.0956456	-32.6001	4.09e-233	4.23e-231	Down	PA14_RS06665	NC_008463.1	1422613	1423398	PA14_RS06665	PA14_16630	OmpA family protein	-	-	-	-	gnl|CDD|225439;COG2885, OmpA, Outer membrane protein and related peptidoglycan-associated (lipo)proteins [Cell envelope biogenesis, outer membrane].
gene-PA14_RS25800	2817	3645	234.33	4683	226.15	665	38.97	563	35.54	2545.88	-3.04141	0.0935999	-32.4937	1.31e-231	1.33e-229	Down	PA14_RS25800	NC_008463.1	5630365	5633181	PA14_RS25800	PA14_63100	FAD-binding oxidoreductase	-	-	-	-	gnl|CDD|223354;COG0277, GlcD, FAD/FMN-containing dehydrogenases [Energy production and conversion].
gene-PA14_RS24710	2028	3276	292.55	4371	293.2	597	48.59	535	46.91	2333.42	-3.03089	0.0936199	-32.3744	6.3e-230	6.29e-228	Down	PA14_RS24710	NC_008463.1	5391003	5393030	PA14_RS24710	PA14_60490	c-type cytochrome	-	-	-	-	gnl|CDD|225797;COG3258, COG3258, Cytochrome c [Energy production and conversion].
gene-PA14_RS12185	1848	2489	243.92	3350	246.6	248	22.15	165	15.88	1678.97	-4.09406	0.126469	-32.3721	6.79e-230	6.66e-228	Down	nuoL	NC_008463.1	2587205	2589052	PA14_RS12185	PA14_29880	NADH-quinone oxidoreductase subunit L	K00341	GO:0042773:ATP synthesis coupled electron transport	GO:0016021:integral component of membrane;GO:0005886:plasma membrane	GO:0008137:NADH dehydrogenase (ubiquinone) activity;GO:0048038:quinone binding	gnl|CDD|223941;COG1009, NuoL, NADH:ubiquinone oxidoreductase subunit 5 (chain L)/Multisubunit Na+/H+ antiporter, MnhA subunit [Energy production and conversion / Inorganic ion transport and metabolism].
gene-PA14_RS24680	1119	1468	237.58	2118	257.49	14076	2076.35	13701	2177.41	7206.19	2.68034	0.08298	32.301	6.77e-229	6.54e-227	Ups	PA14_RS24680	NC_008463.1	5385945	5387063	PA14_RS24680	PA14_60420	glutamate 5-kinase	K00931	GO:0055129:L-proline biosynthetic process	GO:0005737:cytoplasm	GO:0005524:ATP binding;GO:0004349:glutamate 5-kinase activity;GO:0003723:RNA binding	gnl|CDD|223341;COG0263, ProB, Glutamate 5-kinase [Amino acid transport and metabolism].
gene-PA14_RS08430	1257	2147	309.33	2539	274.78	131	17.2	90	12.73	1334.68	-4.68365	0.145766	-32.1312	1.62e-226	1.54e-224	Down	PA14_RS08430	NC_008463.1	1804964	1806220	PA14_RS08430	PA14_20970	cytochrome P450	-	-	-	-	gnl|CDD|225035;COG2124, CypX, Cytochrome P450 [Secondary metabolites biosynthesis, transport, and catabolism].
gene-PA14_RS20960	2064	640	56.16	972	64.06	11860	948.48	8883	765.36	5063.23	3.40439	0.105963	32.128	1.79e-226	1.68e-224	Ups	exoU	NC_008463.1	4580957	4583020	PA14_RS20960	PA14_51530	type III secretion system effector cytotoxin ExoU	-	-	-	-	-
gene-PA14_RS17850	888	20066	4092.31	26884	4118.49	5770	1072.54	4743	949.86	15116.3	-2.43828	0.0767514	-31.7685	1.76e-221	1.62e-219	Down	sucD	NC_008463.1	3911275	3912162	PA14_RS17850	PA14_43940	succinate--CoA ligase subunit alpha	K01902	GO:0009142:nucleoside triphosphate biosynthetic process;GO:0006105:succinate metabolic process;GO:0006104:succinyl-CoA metabolic process;GO:0006099:tricarboxylic acid cycle	GO:0005829:cytosol;GO:0042709:succinate-CoA ligase complex;GO:0009361:succinate-CoA ligase complex (ADP-forming)	GO:0048037:cofactor binding;GO:0004550:nucleoside diphosphate kinase activity;GO:0000166:nucleotide binding;GO:0004775:succinate-CoA ligase (ADP-forming) activity	gnl|CDD|223152;COG0074, SucD, Succinyl-CoA synthetase, alpha subunit [Energy production and conversion].
gene-PA14_RS03565	2121	87350	7458.35	119692	7676.82	53929	4196.95	45980	3855.19	78564.9	-1.32922	0.0419302	-31.7009	1.51e-220	1.37e-218	Down	fusA	NC_008463.1	755665	757785	PA14_RS03565	PA14_08820	elongation factor G	-	-	GO:0005737:cytoplasm	GO:0005525:GTP binding;GO:0003924:GTPase activity;GO:0003746:translation elongation factor activity	gnl|CDD|223556;COG0480, FusA, Translation elongation factors (GTPases) [Translation, ribosomal structure and biogenesis].
gene-PA14_RS08090	1287	4000	562.86	4945	522.69	785	100.68	691	95.48	2776.63	-2.88241	0.0918083	-31.396	2.3e-216	2.05e-214	Down	PA14_RS08090	NC_008463.1	1739071	1740357	PA14_RS08090	PA14_20190	nitrous oxide reductase family maturation protein NosD	-	-	GO:0042597:periplasmic space	-	gnl|CDD|225954;COG3420, NosD, Nitrous oxidase accessory protein [Inorganic ion transport and metabolism].
gene-PA14_RS06405	759	1512	360.77	2090	374.59	12269	2668.21	11356	2660.73	6275.07	2.43556	0.0776965	31.3471	1.07e-215	9.38e-214	Ups	trmD	NC_008463.1	1361846	1362604	PA14_RS06405	PA14_15990	tRNA (guanosine(37)-N1)-methyltransferase TrmD	-	-	GO:0005737:cytoplasm	GO:0052906:tRNA (guanine(37)-N(1))-methyltransferase activity	gnl|CDD|223413;COG0336, TrmD, tRNA-(guanine-N1)-methyltransferase [Translation, ribosomal structure and biogenesis].
gene-PA14_RS29400	1140	307	48.77	438	52.27	5166	748	5732	894.17	2655.87	3.59462	0.114752	31.3252	2.12e-215	1.84e-213	Ups	PA14_RS29400	NC_008463.1	6432477	6433616	PA14_RS29400	PA14_72210	RNA ligase RtcB family protein	K18148	-	-	-	gnl|CDD|224604;COG1690, RtcB, Uncharacterized conserved protein [Function unknown].
gene-PA14_RS01555	1392	4343	565.03	5334	521.28	893	105.89	840	107.31	3036.2	-2.7637	0.0897533	-30.7922	3.34e-208	2.85e-206	Down	PA14_RS01555	NC_008463.1	341437	342828	PA14_RS01555	PA14_03800	OprD family porin	-	-	-	-	-
gene-PA14_RS27845	1284	1777	250.64	2155	228.32	129	16.58	122	16.9	1133	-4.24318	0.139033	-30.5193	1.45e-204	1.22e-202	Down	dctM	NC_008463.1	6091005	6092288	PA14_RS27845	PA14_68290	C4-dicarboxylate TRAP transporter large permease protein DctM	K11690	GO:0015740:C4-dicarboxylate transport	GO:0016021:integral component of membrane;GO:0005886:plasma membrane	GO:0022857:transmembrane transporter activity	gnl|CDD|224509;COG1593, DctQ, TRAP-type C4-dicarboxylate transport system, large permease component [Carbohydrate transport and metabolism].
gene-PA14_RS23760	4551	3715	147.83	5034	150.47	871	31.59	761	29.74	2742.35	-2.69742	0.0884195	-30.5071	2.1e-204	1.74e-202	Down	PA14_RS23760	NC_008463.1	5183983	5188533	PA14_RS23760	PA14_58250	alpha-2-macroglobulin MagD	-	-	-	GO:0004866:endopeptidase inhibitor activity	gnl|CDD|225248;COG2373, COG2373, Large extracellular alpha-helical protein [General function prediction only].
gene-PA14_RS17180	1299	529	73.75	757	79.28	5684	722.27	5587	764.87	2879.08	2.85581	0.093725	30.47	6.5e-204	5.33e-202	Ups	pscD	NC_008463.1	3772204	3773502	PA14_RS17180	PA14_42340	SctD family type III secretion system inner membrane ring subunit PscD	-	-	-	-	-
gene-PA14_RS17865	1230	8848	1302.75	11638	1287.15	2532	339.79	2123	306.95	6618.74	-2.41796	0.0798226	-30.2917	1.47e-201	1.19e-199	Down	odhB	NC_008463.1	3915162	3916391	PA14_RS17865	PA14_44000	2-oxoglutarate dehydrogenase complex dihydrolipoyllysine-residue succinyltransferase	K00658	GO:0033512:L-lysine catabolic process to acetyl-CoA via saccharopine;GO:0006099:tricarboxylic acid cycle	GO:0045252:oxoglutarate dehydrogenase complex	GO:0004149:dihydrolipoyllysine-residue succinyltransferase activity	gnl|CDD|223582;COG0508, AceF, Pyruvate/2-oxoglutarate dehydrogenase complex, dihydrolipoamide acyltransferase (E2) component, and related enzymes [Energy production and conversion].
gene-PA14_RS12910	1191	2448	372.24	2509	286.58	131	18.16	114	17.02	1428.61	-4.62589	0.152729	-30.2883	1.63e-201	1.31e-199	Down	PA14_RS12910	NC_008463.1	2740838	2742028	PA14_RS12910	PA14_31530	acetyl-CoA C-acyltransferase	K00626	-	-	-	gnl|CDD|223261;COG0183, PaaJ, Acetyl-CoA acetyltransferase [Lipid metabolism].
gene-PA14_RS09910	4863	13807	514.18	18265	510.94	4283	145.38	3678	134.5	10510.1	-2.28969	0.0756452	-30.2688	2.95e-201	2.33e-199	Down	PA14_RS09910	NC_008463.1	2130044	2134906	PA14_RS09910	PA14_24445	NAD-glutamate dehydrogenase GdhB	K15371	GO:0019551:glutamate catabolic process to 2-oxoglutarate	-	GO:0004352:glutamate dehydrogenase (NAD+) activity	gnl|CDD|225455;COG2902, COG2902, NAD-specific glutamate dehydrogenase [Amino acid transport and metabolism].
gene-PA14_RS21915	768	1967	463.83	2269	401.91	125	26.87	135	31.26	1222.6	-4.30191	0.142163	-30.2605	3.8e-201	2.96e-199	Down	ampDh3	NC_008463.1	4771821	4772588	PA14_RS21915	PA14_53820	N-acetylmuramoyl-L-alanine amidase AmpDh3	-	-	-	-	gnl|CDD|225567;COG3023, ampD, N-acetyl-anhydromuramyl-L-alanine amidase [Cell envelope biogenesis, outer membrane].
gene-PA14_RS15660	1299	6575	916.66	8238	862.72	1641	208.52	1592	217.95	4772.57	-2.47646	0.0823634	-30.0675	1.29e-198	9.91e-197	Down	fahA	NC_008463.1	3436772	3438070	PA14_RS15660	PA14_38530	fumarylacetoacetase	K01555	GO:0006527:arginine catabolic process;GO:1902000:homogentisate catabolic process;GO:0006559:L-phenylalanine catabolic process;GO:0006572:tyrosine catabolic process	GO:0005829:cytosol;GO:0070062:extracellular exosome	GO:0004334:fumarylacetoacetase activity;GO:0046872:metal ion binding	gnl|CDD|223257;COG0179, MhpD, 2-keto-4-pentenoate hydratase/2-oxohepta-3-ene-1,7-dioic acid hydratase (catechol pathway) [Secondary metabolites biosynthesis, transport, and catabolism].
gene-PA14_RS17870	2832	26100	1669.04	34899	1676.4	9430	549.63	7867	494.01	20456.9	-2.09805	0.0700239	-29.962	3.07e-197	2.33e-195	Down	PA14_RS17870	NC_008463.1	3916434	3919265	PA14_RS17870	PA14_44010	2-oxoglutarate dehydrogenase E1 component	K00164	GO:0006096:glycolytic process;GO:0006099:tricarboxylic acid cycle	-	GO:0004591:oxoglutarate dehydrogenase (succinyl-transferring) activity;GO:0030976:thiamine pyrophosphate binding	gnl|CDD|223641;COG0567, SucA, 2-oxoglutarate dehydrogenase complex, dehydrogenase (E1) component, and related enzymes [Energy production and conversion].
gene-PA14_RS30890	540	15927	5341.47	22312	5620.85	3837	1172.87	2889	951.42	11865.1	-2.78313	0.0931837	-29.8672	5.26e-196	3.93e-194	Down	PA14_RS30890	NC_008463.1	5233511	5234050	PA14_RS30890	PA14_58730	pilin	K02650	-	-	-	gnl|CDD|227304;COG4969, PilA, Tfp pilus assembly protein, major pilin PilA [Cell motility and secretion / Intracellular trafficking and secretion].
gene-PA14_RS04255	489	3355	1242.52	3950	1098.87	468	157.98	489	177.83	2219.75	-3.21396	0.107843	-29.8022	3.66e-195	2.7e-193	Down	PA14_RS04255	NC_008463.1	910318	910806	PA14_RS04255	PA14_10560	DUF934 domain-containing protein	-	-	-	-	gnl|CDD|226272;COG3749, COG3749, Uncharacterized protein conserved in bacteria [Function unknown].
gene-PA14_RS24750	1857	2634	256.88	3524	258.16	409	36.35	432	41.37	1863.65	-3.14197	0.105745	-29.7126	5.27e-194	3.85e-192	Down	PA14_RS24750	NC_008463.1	5399180	5401036	PA14_RS24750	PA14_60580	DUF4105 domain-containing protein	-	-	-	-	-
gene-PA14_RS03785	1725	1992	209.13	2551	201.18	276	26.41	241	24.85	1354.95	-3.41132	0.115547	-29.5232	1.45e-191	1.05e-189	Down	pchI	NC_008463.1	798202	799926	PA14_RS03785	PA14_09320	ABC transporter ATP-binding protein PchI	-	-	-	-	gnl|CDD|224055;COG1132, MdlB, ABC-type multidrug transport system, ATPase and permease components [Defense mechanisms].
gene-PA14_RS00715	897	3083	622.45	4273	648.03	653	120.16	525	104.08	2258.53	-2.91602	0.0989666	-29.4647	8.17e-191	5.83e-189	Down	ppk2	NC_008463.1	158517	159413	PA14_RS00715	PA14_01730	polyphosphate kinase 2	-	GO:0006754:ATP biosynthetic process	-	GO:0008976:polyphosphate kinase activity	gnl|CDD|225207;COG2326, COG2326, Uncharacterized conserved protein [Function unknown].
gene-PA14_RS11690	2379	7866	598.8	10309	589.49	2456	170.41	2206	164.9	5994.09	-2.24185	0.0761895	-29.4246	2.66e-190	1.87e-188	Down	pheT	NC_008463.1	2471477	2473855	PA14_RS11690	PA14_28710	phenylalanine--tRNA ligase subunit beta	K01890	GO:0006432:phenylalanyl-tRNA aminoacylation	GO:0009328:phenylalanine-tRNA ligase complex	GO:0005524:ATP binding;GO:0000287:magnesium ion binding;GO:0004826:phenylalanine-tRNA ligase activity;GO:0000049:tRNA binding	gnl|CDD|223150;COG0072, PheT, Phenylalanyl-tRNA synthetase beta subunit [Translation, ribosomal structure and biogenesis].
gene-PA14_RS15695	1182	6007	920.37	6590	758.45	1053	147.05	972	146.24	3928.24	-2.93012	0.100636	-29.116	2.25e-186	1.57e-184	Down	PA14_RS15695	NC_008463.1	3445941	3447122	PA14_RS15695	PA14_38630	acetyl-CoA C-acetyltransferase	K00626	GO:0006635:fatty acid beta-oxidation	GO:0005737:cytoplasm	GO:0003985:acetyl-CoA C-acetyltransferase activity;GO:0003988:acetyl-CoA C-acyltransferase activity	gnl|CDD|223261;COG0183, PaaJ, Acetyl-CoA acetyltransferase [Lipid metabolism].
gene-PA14_RS17220	888	1000	203.94	1130	173.11	8454	1571.45	7751	1552.25	4219.35	2.63171	0.0912408	28.8436	6.09e-183	4.19e-181	Ups	popD	NC_008463.1	3779064	3779951	PA14_RS17220	PA14_42440	type III secretion system translocon subunit PopD	-	-	-	-	-
gene-PA14_RS02125	1185	2831	432.66	3845	441.4	636	88.59	566	84.94	2082.69	-2.74719	0.0952461	-28.8431	6.19e-183	4.21e-181	Down	PA14_RS02125	NC_008463.1	456745	457929	PA14_RS02125	PA14_05230	cystathionine gamma-synthase	K01758	GO:0019343:cysteine biosynthetic process via cystathionine;GO:0009086:methionine biosynthetic process;GO:0019346:transsulfuration	GO:0005737:cytoplasm	GO:0016846:carbon-sulfur lyase activity;GO:0004121:cystathionine beta-lyase activity;GO:0004123:cystathionine gamma-lyase activity;GO:0003962:cystathionine gamma-synthase activity;GO:0047804:cysteine-S-conjugate beta-lyase activity;GO:0030170:pyridoxal phosphate binding	gnl|CDD|223699;COG0626, MetC, Cystathionine beta-lyases/cystathionine gamma-synthases [Amino acid transport and metabolism].
gene-PA14_RS02605	978	1802	333.68	2213	307.82	181	30.55	189	34.37	1181.63	-3.71395	0.129012	-28.7877	3.06e-182	2.06e-180	Down	PA14_RS02605	NC_008463.1	568039	569016	PA14_RS02605	PA14_06480	biotin-dependent carboxyltransferase family protein	-	-	-	-	gnl|CDD|224895;COG1984, DUR1, Allophanate hydrolase subunit 2 [Amino acid transport and metabolism].
gene-PA14_RS21680	1170	2010	311.12	2548	296.26	294	41.48	276	41.95	1372.03	-3.27544	0.113842	-28.7719	4.82e-182	3.21e-180	Down	cbpD	NC_008463.1	4719782	4720951	PA14_RS21680	PA14_53250	chitin-binding protein CbpD	-	-	GO:0005576:extracellular region	GO:0008061:chitin binding	gnl|CDD|225932;COG3397, COG3397, Uncharacterized protein conserved in bacteria [Function unknown].
gene-PA14_RS04210	1239	160	23.39	259	28.44	3077	409.93	3118	447.53	1504.58	3.61089	0.125711	28.7237	1.93e-181	1.27e-179	Ups	PA14_RS04210	NC_008463.1	898671	899909	PA14_RS04210	PA14_10420	tyrosine--tRNA ligase	K01866	GO:0006437:tyrosyl-tRNA aminoacylation	GO:0005737:cytoplasm	GO:0005524:ATP binding;GO:0003723:RNA binding;GO:0004831:tyrosine-tRNA ligase activity	gnl|CDD|223240;COG0162, TyrS, Tyrosyl-tRNA synthetase [Translation, ribosomal structure and biogenesis].
gene-PA14_RS10175	1176	5543	853.61	7544	872.67	1725	242.12	1489	225.17	4273.85	-2.30169	0.0803108	-28.6598	1.21e-180	7.88e-179	Down	fadA	NC_008463.1	2194928	2196103	PA14_RS10175	PA14_25090	acetyl-CoA C-acyltransferase FadA	K00632	GO:0006635:fatty acid beta-oxidation	GO:0005737:cytoplasm	GO:0003988:acetyl-CoA C-acyltransferase activity	gnl|CDD|223261;COG0183, PaaJ, Acetyl-CoA acetyltransferase [Lipid metabolism].
gene-PA14_RS16745	216	187	156.79	260	163.75	2908	2222.25	2846	2343.14	1413.22	3.40352	0.118897	28.6258	3.21e-180	2.06e-178	Ups	PA14_RS16745	NC_008463.1	3686462	3686677	PA14_RS16745	PA14_41300	hypothetical protein	-	-	-	-	-
gene-PA14_RS00430	489	1407	521.08	1703	473.76	79	26.67	66	24	884.158	-4.6904	0.164431	-28.525	5.73e-179	3.65e-177	Down	PA14_RS00430	NC_008463.1	101003	101491	PA14_RS00430	PA14_01030	type VI secretion system receptor/chaperone Hcp	K11903	-	GO:0005576:extracellular region	GO:0042802:identical protein binding	gnl|CDD|225699;COG3157, Hcp, Type VI protein secretion system component Hcp (secreted cytotoxin) [Intracellular trafficking, secretion, and vesicular transport].
gene-PA14_RS06245	1185	2336	357.01	2917	334.87	409	56.97	345	51.77	1604.14	-3.08122	0.108309	-28.4485	5.09e-178	3.21e-176	Down	PA14_RS06245	NC_008463.1	1323328	1324512	PA14_RS06245	PA14_15600	GIY-YIG nuclease family protein	-	-	-	-	-
gene-PA14_RS20895	1014	10440	1864.59	13743	1843.74	3517	572.51	3233	567	8096.83	-2.11905	0.0745684	-28.4175	1.23e-177	7.66e-176	Down	pqsD	NC_008463.1	4566976	4567989	PA14_RS20895	PA14_51390	anthraniloyl-CoA anthraniloyltransferase	K18003	GO:0006633:fatty acid biosynthetic process;GO:0044550:secondary metabolite biosynthetic process	GO:0005737:cytoplasm	GO:0004315:3-oxoacyl-[acyl-carrier-protein] synthase activity;GO:0016746:transferase activity, transferring acyl groups	gnl|CDD|223409;COG0332, FabH, 3-oxoacyl-[acyl-carrier-protein].
gene-PA14_RS15635	798	3124	708.97	3473	592.05	412	85.22	417	92.93	2003.97	-3.27926	0.115918	-28.2894	4.67e-176	2.88e-174	Down	PA14_RS15635	NC_008463.1	3430753	3431550	PA14_RS15635	PA14_38470	gamma-carboxygeranoyl-CoA hydratase	K13766	-	-	-	gnl|CDD|223955;COG1024, CaiD, Enoyl-CoA hydratase/carnithine racemase [Lipid metabolism].
gene-PA14_RS23840	975	1609	298.86	2030	283.24	197	33.35	176	32.1	1077.23	-3.56104	0.127662	-27.8942	3.14e-171	1.92e-169	Down	PA14_RS23840	NC_008463.1	5207642	5208616	PA14_RS23840	PA14_58470	ATP-binding cassette domain-containing protein	K12371	GO:0015031:protein transport	GO:0005886:plasma membrane	GO:0005524:ATP binding;GO:0016887:ATPase activity	gnl|CDD|223521;COG0444, DppD, ABC-type dipeptide/oligopeptide/nickel transport system, ATPase component [Amino acid transport and metabolism / Inorganic ion transport and metabolism].
gene-PA14_RS21650	939	763	147.16	979	141.83	5879	1033.45	5661	1072.12	3065.31	2.44463	0.0876417	27.8934	3.2e-171	1.94e-169	Ups	PA14_RS21650	NC_008463.1	4714206	4715144	PA14_RS21650	PA14_53180	rhodanese-related sulfurtransferase	-	-	-	-	gnl|CDD|223982;COG1054, COG1054, Predicted sulfurtransferase [General function prediction only].
gene-PA14_RS26795	711	443	112.84	663	126.85	4593	1066.3	4250	1063.01	2281.39	2.72409	0.0978521	27.8388	1.47e-170	8.81e-169	Ups	PA14_RS26795	NC_008463.1	5842609	5843319	PA14_RS26795	PA14_65590	membrane integrity-associated transporter subunit PqiC	-	-	-	-	gnl|CDD|225554;COG3009, COG3009, Uncharacterized protein conserved in bacteria [Function unknown].
gene-PA14_RS00435	846	1301	278.5	1729	278.02	94	18.34	101	21.23	868.186	-4.21889	0.151582	-27.8323	1.76e-170	1.05e-168	Down	PA14_RS00435	NC_008463.1	101659	102504	PA14_RS00435	PA14_01040	type VI secretion system accessory protein TagJ	-	-	-	-	gnl|CDD|226862;COG4455, ImpE, Protein of avirulence locus involved in temperature-dependent protein secretion [General function prediction only].
gene-PA14_RS27865	933	11486	2229.5	15533	2264.81	2972	525.8	2197	418.76	8494.49	-2.66587	0.0962062	-27.7099	5.3e-169	3.11e-167	Down	arcC	NC_008463.1	6096963	6097895	PA14_RS27865	PA14_68350	carbamate kinase	K00926	GO:0019546:arginine deiminase pathway;GO:0035975:carbamoyl phosphate catabolic process	GO:0005829:cytosol	GO:0005524:ATP binding;GO:0008804:carbamate kinase activity	gnl|CDD|223623;COG0549, ArcC, Carbamate kinase [Amino acid transport and metabolism].
gene-PA14_RS17460	2634	1203	82.71	1620	83.67	74	4.64	73	4.93	800.286	-4.52043	0.163424	-27.6607	2.08e-168	1.21e-166	Down	tssH	NC_008463.1	3821431	3824064	PA14_RS17460	PA14_42980	type VI secretion system ATPase TssH	K11907	GO:0019538:protein metabolic process	GO:0005737:cytoplasm	GO:0005524:ATP binding	gnl|CDD|223616;COG0542, clpA, ATP-binding subunits of Clp protease and DnaK/DnaJ chaperones [Posttranslational modification, protein turnover, chaperones].
gene-PA14_RS23415	942	595	114.39	845	122.03	6032	1056.97	4925	929.76	2839.84	2.6458	0.0959486	27.5752	2.21e-167	1.27e-165	Ups	rsmH	NC_008463.1	5118188	5119129	PA14_RS23415	PA14_57450	16S rRNA (cytosine(1402)-N(4))-methyltransferase RsmH	-	GO:0070475:rRNA base methylation	GO:0005737:cytoplasm	GO:0071424:rRNA (cytosine-N4-)-methyltransferase activity	gnl|CDD|223352;COG0275, COG0275, Predicted S-adenosylmethionine-dependent methyltransferase involved in cell envelope biogenesis [Cell envelope biogenesis, outer membrane].
gene-PA14_RS20905	852	10634	2260.36	14784	2360.53	3264	632.36	2560	534.34	8193.86	-2.40203	0.0881884	-27.2375	2.34e-163	1.33e-161	Down	PA14_RS20905	NC_008463.1	4569071	4569922	PA14_RS20905	PA14_51420	2-heptyl-4(1H)-quinolone synthase subunit PqsB	K18001	GO:0044550:secondary metabolite biosynthetic process	GO:0005737:cytoplasm	GO:0003824:catalytic activity	gnl|CDD|223409;COG0332, FabH, 3-oxoacyl-[acyl-carrier-protein].
gene-PA14_RS25680	756	1499	359.09	2132	383.64	10282	2244.96	9363	2202.47	5386.76	2.15993	0.079307	27.235	2.5e-163	1.41e-161	Ups	PA14_RS25680	NC_008463.1	5604675	5605430	PA14_RS25680	PA14_62830	triose-phosphate isomerase	K01803	GO:0006094:gluconeogenesis;GO:0006096:glycolytic process	GO:0005737:cytoplasm	GO:0004807:triose-phosphate isomerase activity	gnl|CDD|223227;COG0149, TpiA, Triosephosphate isomerase [Carbohydrate transport and metabolism].
gene-PA14_RS19155	513	2706	955.28	2732	724.47	261	83.98	206	71.41	1613	-3.83812	0.140982	-27.2242	3.36e-163	1.88e-161	Down	PA14_RS19155	NC_008463.1	4198236	4198748	PA14_RS19155	PA14_47120	prealbumin-like fold domain-containing protein	-	-	-	-	-
gene-PA14_RS02120	1374	4113	542.12	5384	533.06	770	92.5	877	113.51	2957.55	-2.79759	0.10298	-27.1664	1.62e-162	8.99e-161	Down	PA14_RS02120	NC_008463.1	455375	456748	PA14_RS02120	PA14_05220	pyridoxal-phosphate dependent enzyme	K01697	-	-	-	gnl|CDD|223110;COG0031, CysK, Cysteine synthase [Amino acid transport and metabolism].
gene-PA14_RS08075	537	1506	507.89	1971	499.31	150	46.11	91	30.14	1000.47	-4.12164	0.151766	-27.1578	2.05e-162	1.13e-160	Down	PA14_RS08075	NC_008463.1	1736789	1737325	PA14_RS08075	PA14_20150	nitrous oxide reductase accessory protein NosL	-	-	GO:0005886:plasma membrane	GO:0046872:metal ion binding	gnl|CDD|226764;COG4314, NosL, Predicted lipoprotein involved in nitrous oxide reduction [Energy production and conversion].
gene-PA14_RS27855	1257	19746	2844.88	25999	2813.7	6427	843.97	5025	710.92	15011.1	-2.28045	0.0839747	-27.1564	2.13e-162	1.16e-160	Down	arcA	NC_008463.1	6094556	6095812	PA14_RS27855	PA14_68330	arginine deiminase	K01478	GO:0019547:arginine catabolic process to ornithine;GO:0019546:arginine deiminase pathway	GO:0005737:cytoplasm	GO:0016990:arginine deiminase activity	gnl|CDD|225144;COG2235, ArcA, Arginine deiminase [Amino acid transport and metabolism].
gene-PA14_RS17270	279	34	22.07	53	25.84	1972	1166.69	1759	1121.19	859.355	5.1151	0.188846	27.0861	1.43e-161	7.74e-160	Ups	pcr1	NC_008463.1	3786451	3786729	PA14_RS17270	PA14_42540	Acr1 family type III secretion system gatekeeper subunit Pcr1	-	-	-	-	-
gene-PA14_RS05225	2037	2852	253.56	3754	250.7	684	55.43	662	57.79	2100.53	-2.57003	0.0948861	-27.0854	1.46e-161	7.82e-160	Down	PA14_RS05225	NC_008463.1	1111237	1113273	PA14_RS05225	PA14_12980	oligopeptide transporter%2C OPT family	-	GO:0015031:protein transport;GO:0055085:transmembrane transport	GO:0016021:integral component of membrane;GO:0005886:plasma membrane	-	gnl|CDD|224216;COG1297, COG1297, Predicted membrane protein [Function unknown].
gene-PA14_RS17230	507	95	33.93	101	27.1	2280	742.3	1899	666.09	989.013	4.10809	0.151849	27.0537	3.45e-161	1.83e-159	Ups	pcrH	NC_008463.1	3781116	3781622	PA14_RS17230	PA14_42460	SycD/LcrH family type III secretion system chaperone PcrH	-	-	-	-	gnl|CDD|223533;COG0457, NrfG, FOG: TPR repeat [General function prediction only].
gene-PA14_RS14450	1233	3371	495.13	3889	429.07	682	91.3	582	83.94	2277.99	-2.81148	0.104048	-27.021	8.38e-161	4.4e-159	Down	PA14_RS14450	NC_008463.1	3158396	3159628	PA14_RS14450	PA14_35530	3-methyl-2-oxobutanoate dehydrogenase (2-methylpropanoyl-transferring) subunit alpha	K00166	GO:0009083:branched-chain amino acid catabolic process	-	GO:0003863:3-methyl-2-oxobutanoate dehydrogenase (2-methylpropanoyl-transferring) activity;GO:0003826:alpha-ketoacid dehydrogenase activity	gnl|CDD|223997;COG1071, AcoA, Pyruvate/2-oxoglutarate dehydrogenase complex, dehydrogenase (E1) component, eukaryotic type, alpha subunit [Energy production and conversion].
gene-PA14_RS03775	1050	2021	348.58	2438	315.87	330	51.88	289	48.95	1360.09	-3.13085	0.115944	-27.0031	1.36e-160	7.07e-159	Down	pchG	NC_008463.1	795447	796496	PA14_RS03775	PA14_09290	pyochelin biosynthesis thiazoline reductase PchG	K12241	-	-	-	gnl|CDD|227037;COG4693, PchG, Oxidoreductase (NAD-binding), involved in siderophore biosynthesis [Secondary metabolites biosynthesis, transport, and catabolism].
gene-PA14_RS24725	489	85	31.48	120	33.38	2062	696.04	1855	674.61	933.331	3.96438	0.146833	26.9993	1.51e-160	7.77e-159	Ups	PA14_RS24725	NC_008463.1	5394364	5394852	PA14_RS24725	PA14_60530	TIGR00645 family protein	-	-	GO:0016021:integral component of membrane;GO:0005886:plasma membrane	-	gnl|CDD|225417;COG2862, COG2862, Predicted membrane protein [Function unknown].
gene-PA14_RS05855	816	888	197.08	1101	183.55	6762	1367.85	6978	1520.75	3632.79	2.50389	0.093089	26.8978	2.33e-159	1.19e-157	Ups	PA14_RS05855	NC_008463.1	1251175	1251990	PA14_RS05855	PA14_14680	inositol-phosphate phosphatase	K01092	GO:0046855:inositol phosphate dephosphorylation;GO:0046854:phosphatidylinositol phosphorylation;GO:0007165:signal transduction	-	GO:0008934:inositol monophosphate 1-phosphatase activity;GO:0052832:inositol monophosphate 3-phosphatase activity;GO:0052833:inositol monophosphate 4-phosphatase activity;GO:0046872:metal ion binding	gnl|CDD|223559;COG0483, SuhB, Archaeal fructose-1,6-bisphosphatase and related enzymes of inositol monophosphatase family [Carbohydrate transport and metabolism].
gene-PA14_RS17260	366	30	14.84	36	13.38	2074	935.36	2333	1133.58	1010.85	5.74233	0.213509	26.895	2.51e-159	1.28e-157	Ups	pscX	NC_008463.1	3785731	3786096	PA14_RS17260	PA14_42520	type III secretion system protein PscX	K04059	-	-	-	-
gene-PA14_RS12195	501	2163	781.88	2823	766.53	457	150.57	421	149.44	1555.05	-2.78133	0.104017	-26.7391	1.65e-157	8.32e-156	Down	nuoJ	NC_008463.1	2589403	2589903	PA14_RS12195	PA14_29900	NADH-quinone oxidoreductase subunit J	K00339	-	GO:0016021:integral component of membrane;GO:0005886:plasma membrane	GO:0008137:NADH dehydrogenase (ubiquinone) activity;GO:0048038:quinone binding	gnl|CDD|223909;COG0839, NuoJ, NADH:ubiquinone oxidoreductase subunit 6 (chain J) [Energy production and conversion].
gene-PA14_RS09830	2658	4400	299.79	5874	300.63	1344	83.46	1085	72.59	3337.09	-2.3596	0.0883345	-26.7121	3.41e-157	1.7e-155	Down	pepN	NC_008463.1	2105253	2107910	PA14_RS09830	PA14_24270	aminopeptidase N	K01256	-	-	-	gnl|CDD|223385;COG0308, PepN, Aminopeptidase N [Amino acid transport and metabolism].
gene-PA14_RS11065	1704	4957	526.83	6370	508.54	26630	2579.61	24283	2534.25	14502.1	1.88426	0.0707914	26.617	4.31e-156	2.13e-154	Ups	PA14_RS11065	NC_008463.1	2373795	2375498	PA14_RS11065	PA14_27370	DEAD/DEAH box helicase	K05592	GO:0070417:cellular response to cold;GO:0000027:ribosomal large subunit assembly;GO:0006401:RNA catabolic process	GO:0005737:cytoplasm	GO:0005524:ATP binding;GO:0004004:ATP-dependent RNA helicase activity;GO:0003723:RNA binding	gnl|CDD|223587;COG0513, SrmB, Superfamily II DNA and RNA helicases [DNA replication, recombination, and repair / Transcription / Translation, ribosomal structure and biogenesis].
gene-PA14_RS10390	537	2434	820.86	3284	831.93	17953	5518.42	19332	6402.06	9944.57	2.42934	0.0912715	26.6166	4.36e-156	2.14e-154	Ups	PA14_RS10390	NC_008463.1	2240409	2240945	PA14_RS10390	PA14_25620	DUF177 domain-containing protein	-	-	-	-	gnl|CDD|224317;COG1399, COG1399, Predicted metal-binding, possibly nucleic acid-binding protein [General function prediction only].
gene-PA14_RS08455	606	2110	630.57	3179	713.63	394	107.32	291	85.4	1578.98	-3.21287	0.121479	-26.448	3.84e-154	1.87e-152	Down	PA14_RS08455	NC_008463.1	1817157	1817762	PA14_RS08455	PA14_21030	ATP-dependent Clp protease proteolytic subunit	K01358	GO:0006515:protein quality control for misfolded or incompletely synthesized proteins	GO:0005737:cytoplasm;GO:0009368:endopeptidase Clp complex	GO:0004176:ATP-dependent peptidase activity;GO:0051117:ATPase binding;GO:0004252:serine-type endopeptidase activity	gnl|CDD|223811;COG0740, ClpP, Protease subunit of ATP-dependent Clp proteases [Posttranslational modification, protein turnover, chaperones / Intracellular trafficking and secretion].
gene-PA14_RS09685	543	247	82.38	328	82.17	2855	867.88	2829	926.51	1433.1	3.02205	0.114537	26.385	2.04e-153	9.85e-152	Ups	PA14_RS09685	NC_008463.1	2077612	2078154	PA14_RS09685	PA14_23900	CvpA family protein	-	-	-	-	gnl|CDD|224205;COG1286, CvpA, Uncharacterized membrane protein, required for colicin V production [General function prediction only].
gene-PA14_RS26205	1350	21452	2877.76	29774	3000.27	9116	1114.61	7782	1025.12	17675.3	-1.87546	0.0711945	-26.3428	6.21e-153	2.98e-151	Down	accC	NC_008463.1	5713444	5714793	PA14_RS26205	PA14_64110	acetyl-CoA carboxylase biotin carboxylase subunit	K01961	GO:0006633:fatty acid biosynthetic process;GO:2001295:malonyl-CoA biosynthetic process	-	GO:0003989:acetyl-CoA carboxylase activity;GO:0005524:ATP binding;GO:0004075:biotin carboxylase activity;GO:0046872:metal ion binding	gnl|CDD|223516;COG0439, AccC, Biotin carboxylase [Lipid metabolism].
gene-PA14_RS22195	984	1454	267.6	1813	250.65	187	31.37	173	31.27	973.55	-3.45685	0.131422	-26.3034	1.75e-152	8.33e-151	Down	PA14_RS22195	NC_008463.1	4835069	4836052	PA14_RS22195	PA14_54540	tripartite tricarboxylate transporter substrate binding protein	K07795	-	-	-	gnl|CDD|225722;COG3181, COG3181, Uncharacterized protein conserved in bacteria [Function unknown].
gene-PA14_RS17470	1788	1497	151.63	1924	146.38	226	20.86	191	19	1026.21	-3.31114	0.126496	-26.1758	5.01e-151	2.36e-149	Down	tssF	NC_008463.1	3825042	3826829	PA14_RS17470	PA14_43000	type VI secretion system baseplate subunit TssF	-	-	-	-	gnl|CDD|226050;COG3519, COG3519, Type VI protein secretion system component VasA [Intracellular trafficking, secretion, and vesicular transport].
gene-PA14_RS16765	77	46	108.19	48	84.8	1765	3783.61	1661	3836.15	794.591	4.87552	0.186351	26.1631	6.99e-151	3.27e-149	Ups	PA14_RS16765	NC_008463.1	3687280	3687356	PA14_RS16765	PA14_41340	tRNA-Arg	K14219	-	-	-	-
gene-PA14_RS02630	825	1487	326.42	1889	311.48	125	25.01	161	34.7	986.015	-3.82537	0.146674	-26.0808	6.01e-150	2.79e-148	Down	bioC	NC_008463.1	572694	573518	PA14_RS02630	PA14_06540	malonyl-ACP O-methyltransferase BioC	K02169	GO:0009102:biotin biosynthetic process	-	GO:0010340:carboxyl-O-methyltransferase activity;GO:0102130:malonyl-CoA methyltransferase activity	gnl|CDD|225136;COG2226, UbiE, Methylase involved in ubiquinone/menaquinone biosynthesis [Coenzyme metabolism].
gene-PA14_RS27570	1455	1228	152.85	1618	151.28	7507	851.64	6867	839.31	3997.19	2.05449	0.0794238	25.8674	1.55e-147	7.14e-146	Ups	thiI	NC_008463.1	6036946	6038400	PA14_RS27570	PA14_67580	tRNA 4-thiouridine(8) synthase ThiI	K03151	GO:0009228:thiamine biosynthetic process;GO:0009229:thiamine diphosphate biosynthetic process;GO:0052837:thiazole biosynthetic process;GO:0034227:tRNA thio-modification	GO:0005737:cytoplasm	GO:0005524:ATP binding;GO:0016783:sulfurtransferase activity;GO:0004810:tRNA adenylyltransferase activity;GO:0000049:tRNA binding	gnl|CDD|223378;COG0301, ThiI, Thiamine biosynthesis ATP pyrophosphatase [Coenzyme metabolism].
gene-PA14_RS12225	1782	3641	370.03	4751	362.69	1005	93.09	774	77.24	2683.24	-2.51939	0.097575	-25.8201	5.28e-147	2.41e-145	Down	nuoC	NC_008463.1	2596164	2597945	PA14_RS12225	PA14_29990	NADH-quinone oxidoreductase subunit C/D	K13378	-	GO:0030964:NADH dehydrogenase complex;GO:0005886:plasma membrane	GO:0051287:NAD binding;GO:0008137:NADH dehydrogenase (ubiquinone) activity;GO:0048038:quinone binding	gnl|CDD|223722;COG0649, NuoD, NADH:ubiquinone oxidoreductase 49 kD subunit 7 [Energy production and conversion].
gene-PA14_RS15630	1608	3565	401.51	3852	325.88	656	67.34	579	64.03	2324.41	-2.88064	0.112087	-25.7001	1.17e-145	5.29e-144	Down	liuB	NC_008463.1	3429132	3430739	PA14_RS15630	PA14_38460	methylcrotonyl-CoA carboxylase subunit beta	K01969	GO:0006552:leucine catabolic process;GO:0006551:leucine metabolic process;GO:0007563:regulation of eclosion	GO:0005759:mitochondrial matrix	GO:0005524:ATP binding;GO:0004485:methylcrotonoyl-CoA carboxylase activity	gnl|CDD|227136;COG4799, COG4799, Acetyl-CoA carboxylase, carboxyltransferase component (subunits alpha and beta) [Lipid metabolism].
gene-PA14_RS23835	912	1416	281.18	1725	257.31	159	28.78	106	20.67	918.791	-3.84515	0.149665	-25.6917	1.45e-145	6.52e-144	Down	PA14_RS23835	NC_008463.1	5206678	5207589	PA14_RS23835	PA14_58450	ABC transporter permease subunit	K12370	GO:0015031:protein transport;GO:0055085:transmembrane transport	GO:0016021:integral component of membrane;GO:0005886:plasma membrane	-	gnl|CDD|224094;COG1173, DppC, ABC-type dipeptide/oligopeptide/nickel transport systems, permease components [Amino acid transport and metabolism / Inorganic ion transport and metabolism].
gene-PA14_RS03780	1713	1725	182.37	2203	174.95	321	30.93	296	30.73	1209.98	-2.94669	0.115004	-25.6224	8.58e-145	3.84e-143	Down	pchH	NC_008463.1	796493	798205	PA14_RS03780	PA14_09300	ABC transporter ATP-binding protein PchH	-	-	-	-	gnl|CDD|224055;COG1132, MdlB, ABC-type multidrug transport system, ATPase and permease components [Defense mechanisms].
gene-PA14_RS12205	996	2379	432.57	3198	436.79	624	103.41	562	100.34	1781.77	-2.50788	0.0979484	-25.6041	1.37e-144	6.09e-143	Down	nuoH	NC_008463.1	2590475	2591470	PA14_RS12205	PA14_29930	NADH-quinone oxidoreductase subunit NuoH	K00337	-	GO:0016021:integral component of membrane;GO:0005886:plasma membrane	GO:0016655:oxidoreductase activity, acting on NAD(P)H, quinone or similar compound as acceptor;GO:0048038:quinone binding	gnl|CDD|223937;COG1005, NuoH, NADH:ubiquinone oxidoreductase subunit 1 (chain H) [Energy production and conversion].
gene-PA14_RS25390	816	2821	626.08	3791	632.01	827	167.29	725	158	2144.95	-2.36676	0.0926817	-25.5365	7.76e-144	3.42e-142	Down	pssA	NC_008463.1	5543417	5544232	PA14_RS25390	PA14_62120	CDP-diacylglycerol--serine O-phosphatidyltransferase	K17103	-	-	-	gnl|CDD|224104;COG1183, PssA, Phosphatidylserine synthase [Lipid metabolism].
gene-PA14_RS09585	960	404	76.21	605	85.73	3823	657.33	3672	680.22	1954.39	2.61888	0.10262	25.5202	1.18e-143	5.14e-142	Ups	PA14_RS09585	NC_008463.1	2056424	2057383	PA14_RS09585	PA14_23640	tRNA-dihydrouridine synthase	-	-	-	GO:0050660:flavin adenine dinucleotide binding;GO:0010181:FMN binding;GO:0000049:tRNA binding;GO:0017150:tRNA dihydrouridine synthase activity	gnl|CDD|223120;COG0042, COG0042, tRNA-dihydrouridine synthase [Translation, ribosomal structure and biogenesis].
gene-PA14_RS20815	993	282	51.43	364	49.87	2867	476.57	2607	466.88	1403.14	2.7964	0.110044	25.4118	1.87e-142	8.11e-141	Ups	PA14_RS20815	NC_008463.1	4551643	4552635	PA14_RS20815	PA14_51220	1%2C2-glucosyltransferase WapB	-	-	-	-	gnl|CDD|223539;COG0463, WcaA, Glycosyltransferases involved in cell wall biogenesis [Cell envelope biogenesis, outer membrane].
gene-PA14_RS20440	2052	1513	133.53	1999	132.52	263	21.16	244	21.15	1069.53	-3.06432	0.120591	-25.4108	1.92e-142	8.26e-141	Down	flgK	NC_008463.1	4475714	4477765	PA14_RS20440	PA14_50360	flagellar hook-associated protein FlgK	K02396	-	-	-	gnl|CDD|224176;COG1256, FlgK, Flagellar hook-associated protein [Cell motility and secretion].
gene-PA14_RS17990	2733	5221	345.97	5714	284.42	1162	70.18	1090	70.93	3521.48	-2.57294	0.101352	-25.3862	3.58e-142	1.53e-140	Down	acnA	NC_008463.1	3940471	3943203	PA14_RS17990	PA14_44290	aconitate hydratase AcnA	K01681	GO:0009061:anaerobic respiration;GO:0006101:citrate metabolic process;GO:0019679:propionate metabolic process, methylcitrate cycle;GO:0006979:response to oxidative stress;GO:0006099:tricarboxylic acid cycle	GO:0005737:cytoplasm;GO:0005829:cytosol	GO:0047456:2-methylisocitrate dehydratase activity;GO:0051539:4 iron, 4 sulfur cluster binding;GO:0003994:aconitate hydratase activity;GO:0005506:iron ion binding;GO:0003730:mRNA 3'-UTR binding;GO:0003729:mRNA binding	gnl|CDD|223977;COG1048, AcnA, Aconitase A [Energy production and conversion].
gene-PA14_RS00390	3534	1712	87.73	2516	96.85	345	16.11	320	16.1	1291.2	-2.93163	0.115832	-25.3094	2.52e-141	1.07e-139	Down	tssM	NC_008463.1	89166	92699	PA14_RS00390	PA14_00910	type VI secretion system membrane subunit TssM	K11891	-	-	-	gnl|CDD|226054;COG3523, IcmF, Type VI protein secretion system component VasK [Intracellular trafficking, secretion, and vesicular transport].
gene-PA14_RS25250	585	785	243.02	1198	278.59	6732	1899.51	5652	1718.16	3305.03	2.36833	0.0940718	25.1758	7.38e-140	3.11e-138	Ups	pth	NC_008463.1	5512065	5512649	PA14_RS25250	PA14_61790	aminoacyl-tRNA hydrolase	-	GO:0006412:translation	GO:0005737:cytoplasm	GO:0004045:aminoacyl-tRNA hydrolase activity	gnl|CDD|223271;COG0193, Pth, Peptidyl-tRNA hydrolase [Translation, ribosomal structure and biogenesis].
gene-PA14_RS10760	810	872	194.96	1222	205.23	6055	1233.9	6090	1337.06	3296.32	2.26111	0.0899269	25.1439	1.65e-139	6.91e-138	Ups	PA14_RS10760	NC_008463.1	2313950	2314759	PA14_RS10760	PA14_26560	OmpA family protein	-	-	-	-	gnl|CDD|225439;COG2885, OmpA, Outer membrane protein and related peptidoglycan-associated (lipo)proteins [Cell envelope biogenesis, outer membrane].
gene-PA14_RS18050	1416	3576	457.36	4353	418.2	916	106.78	916	115.04	2582.16	-2.39541	0.0952909	-25.1379	1.92e-139	7.97e-138	Down	ccoG	NC_008463.1	3954185	3955600	PA14_RS18050	PA14_44420	cytochrome c oxidase accessory protein CcoG	-	-	-	-	gnl|CDD|223425;COG0348, NapH, Polyferredoxin [Energy production and conversion].
gene-PA14_RS00455	2709	1141	76.28	1554	78.04	130	7.92	135	8.86	791.481	-3.60877	0.144545	-24.9664	1.42e-137	5.86e-136	Down	tssH	NC_008463.1	105874	108582	PA14_RS00455	PA14_01100	type VI secretion system ATPase TssH	K11907	GO:0019538:protein metabolic process	GO:0005737:cytoplasm	GO:0005524:ATP binding	gnl|CDD|223616;COG0542, clpA, ATP-binding subunits of Clp protease and DnaK/DnaJ chaperones [Posttranslational modification, protein turnover, chaperones].
gene-PA14_RS02690	453	2030	811.56	2754	827.03	510	185.83	430	168.81	1509.91	-2.62174	0.105312	-24.895	8.44e-137	3.46e-135	Down	PA14_RS02690	NC_008463.1	586014	586466	PA14_RS02690	PA14_06710	AsnC family transcriptional regulator	-	-	-	GO:0003700:DNA-binding transcription factor activity;GO:0043565:sequence-specific DNA binding	gnl|CDD|224439;COG1522, Lrp, Transcriptional regulators [Transcription].
gene-PA14_RS02595	1377	1402	184.39	1841	181.88	184	22.06	207	26.73	971.085	-3.31887	0.133573	-24.8468	2.8e-136	1.14e-134	Down	PA14_RS02595	NC_008463.1	565793	567169	PA14_RS02595	PA14_06450	acetyl-CoA carboxylase biotin carboxylase subunit	K01961	GO:0006633:fatty acid biosynthetic process;GO:2001295:malonyl-CoA biosynthetic process	-	GO:0003989:acetyl-CoA carboxylase activity;GO:0005524:ATP binding;GO:0004075:biotin carboxylase activity;GO:0046872:metal ion binding	gnl|CDD|227111;COG4770, COG4770, Acetyl/propionyl-CoA carboxylase, alpha subunit [Lipid metabolism].
gene-PA14_RS05565	819	7691	1700.67	9256	1537.43	111	22.37	147	31.92	4701.42	-6.24842	0.254822	-24.5207	8.88e-133	3.59e-131	Down	PA14_RS05565	NC_008463.1	1190432	1191250	PA14_RS05565	PA14_13840	peptidylprolyl isomerase	-	-	-	-	gnl|CDD|223831;COG0760, SurA, Parvulin-like peptidyl-prolyl isomerase [Posttranslational modification, protein turnover, chaperones].
gene-PA14_RS23830	1011	1078	193.1	1480	199.14	129	21.06	89	15.66	742.851	-3.81736	0.156095	-24.4553	4.42e-132	1.78e-130	Down	PA14_RS23830	NC_008463.1	5205656	5206666	PA14_RS23830	PA14_58440	ABC transporter permease subunit	K12369	GO:0015031:protein transport;GO:0055085:transmembrane transport	GO:0016021:integral component of membrane;GO:0005886:plasma membrane	-	gnl|CDD|223674;COG0601, DppB, ABC-type dipeptide/oligopeptide/nickel transport systems, permease components [Amino acid transport and metabolism / Inorganic ion transport and metabolism].
gene-PA14_RS30865	347	79	41.23	100	39.2	2012	957.09	1530	784.11	839.539	4.0019	0.163664	24.4518	4.81e-132	1.92e-130	Ups	PA14_RS30865	NC_008463.1	4860410	4860756	PA14_RS30865	--	integrase	-	-	-	-	-
gene-PA14_RS13210	1419	149	19.02	198	18.98	2000	232.65	1904	238.62	970.444	3.20491	0.131201	24.4274	8.75e-132	3.47e-130	Ups	oprN	NC_008463.1	2812739	2814157	PA14_RS13210	PA14_32380	multidrug efflux RND transporter outer membrane subunit OprN	-	-	-	-	gnl|CDD|224455;COG1538, TolC, Outer membrane protein [Cell envelope biogenesis, outer membrane / Intracellular trafficking and secretion].
gene-PA14_RS20890	906	8108	1620.71	10588	1589.8	3063	558.05	2984	585.72	6450.21	-1.90552	0.0781443	-24.3846	2.49e-131	9.81e-130	Down	PA14_RS20890	NC_008463.1	4566077	4566982	PA14_RS20890	PA14_51380	2-aminobenzoylacetyl-CoA thioesterase PqsE	-	GO:0044550:secondary metabolite biosynthetic process	-	GO:0016787:hydrolase activity;GO:0046872:metal ion binding	gnl|CDD|223565;COG0491, GloB, Zn-dependent hydrolases, including glyoxylases [General function prediction only].
gene-PA14_RS23825	1602	1132	127.97	1306	110.9	104	10.72	81	8.99	711.291	-3.9965	0.164566	-24.2851	2.81e-130	1.1e-128	Down	PA14_RS23825	NC_008463.1	5203987	5205588	PA14_RS23825	PA14_58420	ABC transporter substrate-binding protein	K12368	-	-	-	gnl|CDD|223818;COG0747, DdpA, ABC-type dipeptide transport system, periplasmic component [Amino acid transport and metabolism].
gene-PA14_RS09435	2241	8571	692.64	11344	688.62	3528	259.86	3308	262.51	6952.84	-1.81975	0.0752226	-24.1915	2.73e-129	1.06e-127	Down	PA14_RS09435	NC_008463.1	2020960	2023200	PA14_RS09435	PA14_23310	bifunctional prephenate dehydrogenase/3-phosphoshikimate 1-carboxyvinyltransferase	K00800	GO:0009073:aromatic amino acid family biosynthetic process;GO:0009423:chorismate biosynthetic process	GO:0005737:cytoplasm	GO:0003866:3-phosphoshikimate 1-carboxyvinyltransferase activity	gnl|CDD|223206;COG0128, AroA, 5-enolpyruvylshikimate-3-phosphate synthase [Amino acid transport and metabolism].
gene-PA14_RS20820	90	87	175.06	152	229.75	2538	4654.8	1823	3602.15	1036.01	3.89933	0.161235	24.1841	3.27e-129	1.26e-127	Ups	PA14_RS20820	NC_008463.1	4552975	4553064	PA14_RS20820	PA14_51230	tRNA-Ser	K14233	-	-	-	-
gene-PA14_RS15970	1533	2387	281.99	3058	271.36	17453	1879.23	20218	2345.38	9977.07	2.51115	0.10391	24.1666	5e-129	1.92e-127	Ups	PA14_RS15970	NC_008463.1	3500844	3502376	PA14_RS15970	PA14_39330	sugar ABC transporter ATP-binding protein	K10441	-	-	-	gnl|CDD|224053;COG1129, MglA, ABC-type sugar transport system, ATPase component [Carbohydrate transport and metabolism].
gene-PA14_RS29420	561	3001	968.78	3843	931.89	889	261.57	869	275.47	2261.55	-2.23871	0.0929472	-24.0858	3.52e-128	1.34e-126	Down	PA14_RS29420	NC_008463.1	6438334	6438894	PA14_RS29420	PA14_72260	GNAT family N-acetyltransferase	-	-	-	GO:0016747:transferase activity, transferring acyl groups other than amino-acyl groups	-
gene-PA14_RS02740	1839	5720	563.29	6858	507.31	1270	113.99	1440	139.25	4057.6	-2.49327	0.103544	-24.0792	4.13e-128	1.56e-126	Down	PA14_RS02740	NC_008463.1	593831	595669	PA14_RS02740	PA14_06840	VWA domain-containing protein	-	-	GO:0005737:cytoplasm	-	gnl|CDD|226921;COG4548, NorD, Nitric oxide reductase activation protein [Inorganic ion transport and metabolism].
gene-PA14_RS29395	615	172	50.65	187	41.36	2239	600.94	2471	714.52	1159.62	3.41762	0.142425	23.9959	3.07e-127	1.16e-125	Ups	prfH	NC_008463.1	6431866	6432480	PA14_RS29395	PA14_72200	peptide chain release factor H	-	-	-	GO:0003747:translation release factor activity	gnl|CDD|224107;COG1186, PrfB, Protein chain release factor B [Translation, ribosomal structure and biogenesis].
gene-PA14_RS07015	1005	2617	471.58	3160	427.74	682	112.01	559	98.92	1859.89	-2.50525	0.104486	-23.977	4.84e-127	1.81e-125	Down	rpoS	NC_008463.1	1499097	1500101	PA14_RS07015	PA14_17480	RNA polymerase sigma factor RpoS	K03087	GO:1900377:negative regulation of secondary metabolite biosynthetic process;GO:0050921:positive regulation of chemotaxis;GO:1900233:positive regulation of single-species biofilm formation on inanimate substrate;GO:2000145:regulation of cell motility;GO:1900034:regulation of cellular response to heat;GO:1900407:regulation of cellular response to oxidative stress;GO:1901000:regulation of response t…	GO:0005737:cytoplasm	GO:0003677:DNA binding;GO:0003700:DNA-binding transcription factor activity;GO:0016987:sigma factor activity	gnl|CDD|223642;COG0568, RpoD, DNA-directed RNA polymerase, sigma subunit (sigma70/sigma32) [Transcription].
gene-PA14_RS22915	1008	934	167.81	1307	176.39	101	16.54	86	15.17	649.287	-3.84203	0.16048	-23.9408	1.15e-126	4.28e-125	Down	PA14_RS22915	NC_008463.1	5014752	5015759	PA14_RS22915	PA14_56160	MoxR family ATPase	-	-	-	-	gnl|CDD|223786;COG0714, COG0714, MoxR-like ATPases [General function prediction only].
gene-PA14_RS13590	1305	1133	157.23	1477	153.97	141	17.83	90	12.26	762.379	-3.76894	0.157577	-23.918	1.99e-126	7.35e-125	Down	csy1	NC_008463.1	2930093	2931397	PA14_RS13590	PA14_33330	type I-F CRISPR-associated protein Csy1	-	GO:0051607:defense response to virus	-	-	-
gene-PA14_RS08440	1329	909	123.87	1094	111.98	43	5.34	37	4.95	566.683	-4.89993	0.205341	-23.8624	7.54e-126	2.77e-124	Down	PA14_RS08440	NC_008463.1	1807129	1808457	PA14_RS08440	PA14_21000	condensation domain-containing protein	-	-	-	-	gnl|CDD|223951;COG1020, EntF, Non-ribosomal peptide synthetase modules and related proteins [Secondary metabolites biosynthesis, transport, and catabolism].
gene-PA14_RS12155	1326	317	43.29	417	42.78	2897	360.63	3023	405.43	1531.1	2.73018	0.114442	23.8565	8.66e-126	3.16e-124	Ups	PA14_RS12155	NC_008463.1	2578707	2580032	PA14_RS12155	PA14_29770	Na+/H+ antiporter family protein	-	-	-	-	gnl|CDD|224967;COG2056, COG2056, Predicted permease [General function prediction only].
gene-PA14_RS00655	1428	1350	171.21	1437	136.89	134	15.49	109	13.57	824.619	-3.80555	0.159824	-23.8109	2.57e-125	9.34e-124	Down	gabP	NC_008463.1	143881	145308	PA14_RS00655	PA14_01580	GABA permease	-	GO:0019483:beta-alanine biosynthetic process	GO:0016021:integral component of membrane	GO:0015185:gamma-aminobutyric acid transmembrane transporter activity	gnl|CDD|224038;COG1113, AnsP, Gamma-aminobutyrate permease and related permeases [Amino acid transport and metabolism].
gene-PA14_RS11850	864	256	53.66	352	55.42	3064	585.37	3672	755.8	1684.64	3.19213	0.134115	23.8014	3.23e-125	1.17e-123	Ups	PA14_RS11850	NC_008463.1	2514810	2515673	PA14_RS11850	PA14_29070	DMT family transporter	-	-	-	-	gnl|CDD|223769;COG0697, RhaT, Permeases of the drug/metabolite transporter (DMT) superfamily [Carbohydrate transport and metabolism / Amino acid transport and metabolism / General function prediction only].
gene-PA14_RS10365	3174	11475	654.74	15796	677.01	4700	244.42	3827	214.42	9307.01	-1.95435	0.0823163	-23.7419	1.33e-124	4.77e-123	Down	rne	NC_008463.1	2233274	2236447	PA14_RS10365	PA14_25560	ribonuclease E	K08300	GO:0006402:mRNA catabolic process;GO:0006364:rRNA processing;GO:0008033:tRNA processing	GO:0005737:cytoplasm;GO:0009898:cytoplasmic side of plasma membrane	GO:0004521:endoribonuclease activity;GO:0000287:magnesium ion binding;GO:0008995:ribonuclease E activity;GO:0003723:RNA binding;GO:0008270:zinc ion binding	gnl|CDD|224447;COG1530, CafA, Ribonucleases G and E [Translation, ribosomal structure and biogenesis].
gene-PA14_RS16875	825	1466	321.81	2199	362.6	10149	2030.59	10634	2292.24	5662.63	2.23634	0.0944326	23.6819	5.54e-124	1.98e-122	Ups	PA14_RS16875	NC_008463.1	3714270	3715094	PA14_RS16875	PA14_41590	mechanosensitive ion channel	-	-	-	-	-
gene-PA14_RS02620	1206	1741	261.44	2187	246.69	355	48.59	363	53.53	1234.28	-2.72771	0.115733	-23.569	8.01e-123	2.84e-121	Down	bioF	NC_008463.1	570781	571986	PA14_RS02620	PA14_06510	8-amino-7-oxononanoate synthase	K00652	GO:0009102:biotin biosynthetic process	-	GO:0008710:8-amino-7-oxononanoate synthase activity;GO:0030170:pyridoxal phosphate binding	gnl|CDD|223234;COG0156, BioF, 7-keto-8-aminopelargonate synthetase and related enzymes [Coenzyme metabolism].
gene-PA14_RS14085	1626	3048	339.48	4401	368.2	1059	107.5	926	101.28	2459.17	-2.17734	0.0923955	-23.5654	8.73e-123	3.07e-121	Down	PA14_RS14085	NC_008463.1	3073663	3075288	PA14_RS14085	PA14_34600	NADP-dependent glyceraldehyde-3-phosphate dehydrogenase	K00131	-	-	-	gnl|CDD|223944;COG1012, PutA, NAD-dependent aldehyde dehydrogenases [Energy production and conversion].
gene-PA14_RS15665	639	2502	709.1	3029	644.85	660	170.49	619	172.27	1801.63	-2.39578	0.10168	-23.5619	9.48e-123	3.32e-121	Down	maiA	NC_008463.1	3438067	3438705	PA14_RS15665	PA14_38550	maleylacetoacetate isomerase	K01800	-	-	-	gnl|CDD|223698;COG0625, Gst, Glutathione S-transferase [Posttranslational modification, protein turnover, chaperones].
gene-PA14_RS17895	1287	3667	516	4770	504.19	1365	175.07	1203	166.23	2873.98	-1.99591	0.0847764	-23.5432	1.47e-122	5.13e-121	Down	gltA	NC_008463.1	3923114	3924400	PA14_RS17895	PA14_44070	citrate (Si)-synthase	K01647	GO:0006099:tricarboxylic acid cycle	GO:0045239:tricarboxylic acid cycle enzyme complex	GO:0004108:citrate (Si)-synthase activity;GO:0036440:citrate synthase activity	gnl|CDD|223449;COG0372, GltA, Citrate synthase [Energy production and conversion].
gene-PA14_RS00415	1035	2772	485.04	3579	470.41	702	111.96	755	129.73	2059.21	-2.39761	0.102723	-23.3404	1.72e-120	5.97e-119	Down	tssA	NC_008463.1	97777	98811	PA14_RS00415	PA14_00990	type VI secretion system protein TssA	K11902	-	-	-	gnl|CDD|226046;COG3515, COG3515, Predicted component of the type VI protein secretion system [Intracellular trafficking, secretion, and vesicular transport].
gene-PA14_RS02705	315	2421	1391.89	2720	1174.67	477	249.95	481	271.55	1630.7	-2.71077	0.116393	-23.2898	5.63e-120	1.94e-118	Down	nirM	NC_008463.1	588006	588320	PA14_RS02705	PA14_06740	cytochrome C-551	K08738	-	GO:0042597:periplasmic space	GO:0009055:electron transfer activity;GO:0020037:heme binding;GO:0005506:iron ion binding	gnl|CDD|227001;COG4654, COG4654, Cytochrome c551/c552 [Energy production and conversion].
gene-PA14_RS17130	2058	432	38.02	653	43.16	3554	285.05	3344	288.96	1839.96	2.39496	0.102842	23.2877	5.91e-120	2.02e-118	Ups	PA14_RS17130	NC_008463.1	3764042	3766099	PA14_RS17130	PA14_42220	bifunctional diguanylate cyclase/phosphodiesterase	-	GO:0071732:cellular response to nitric oxide	GO:0016021:integral component of membrane;GO:0005886:plasma membrane	GO:0071111:cyclic-guanylate-specific phosphodiesterase activity;GO:0052621:diguanylate cyclase activity	gnl|CDD|227334;COG5001, COG5001, Predicted signal transduction protein containing a membrane domain, an EAL and a GGDEF domain [Signal transduction mechanisms].
gene-PA14_RS17455	1512	846	101.33	1115	100.32	76	8.3	62	7.29	564.657	-4.08898	0.175756	-23.2651	1e-119	3.4e-118	Down	PA14_RS17455	NC_008463.1	3819909	3821420	PA14_RS17455	PA14_42970	sigma-54-dependent Fis family transcriptional regulator	-	-	-	-	gnl|CDD|226132;COG3604, FhlA, Transcriptional regulator containing GAF, AAA-type ATPase, and DNA binding domains [Transcription / Signal transduction mechanisms].
gene-PA14_RS17145	621	337	98.28	363	79.52	2938	780.93	2907	832.47	1506.08	2.76469	0.118933	23.2458	1.57e-119	5.31e-118	Ups	pscK	NC_008463.1	3769290	3769910	PA14_RS17145	PA14_42260	SctK family type III secretion system sorting platform protein PscK	-	-	-	-	-
gene-PA14_RS15350	1725	795	83.46	1080	85.17	31	2.97	36	3.71	524.4	-5.042	0.216988	-23.2363	1.96e-119	6.58e-118	Down	PA14_RS15350	NC_008463.1	3364838	3366562	PA14_RS15350	PA14_37745	carbamoyltransferase	-	-	-	-	gnl|CDD|225103;COG2192, COG2192, Predicted carbamoyl transferase, NodU family [Posttranslational modification, protein turnover, chaperones].
gene-PA14_RS25795	1146	2165	342.13	2873	341.04	650	93.62	588	91.25	1648.19	-2.30068	0.0990411	-23.2296	2.29e-119	7.65e-118	Down	lldD	NC_008463.1	5629153	5630298	PA14_RS25795	PA14_63090	FMN-dependent L-lactate dehydrogenase LldD	K00101	GO:0019516:lactate oxidation	GO:0005886:plasma membrane	GO:0010181:FMN binding;GO:0004457:lactate dehydrogenase activity	gnl|CDD|224223;COG1304, idi, Isopentenyl diphosphate isomerase (BS_ypgA, MTH48 and related proteins) [Coenzyme transport and metabolism].
gene-PA14_RS17265	372	43	20.93	61	22.31	1318	584.82	1282	612.86	611.885	4.34289	0.187273	23.1902	5.72e-119	1.9e-117	Ups	sycN	NC_008463.1	3786093	3786464	PA14_RS17265	PA14_42530	type III secretion chaperone SycN	-	-	-	-	-
gene-PA14_RS25850	1182	281	43.05	340	39.13	2480	346.33	2411	362.74	1268.13	2.68853	0.116189	23.1393	1.86e-118	6.17e-117	Ups	PA14_RS25850	NC_008463.1	5641111	5642292	PA14_RS25850	PA14_63210	cyclic di-GMP phosphodiesterase	-	GO:0000160:phosphorelay signal transduction system;GO:2000147:positive regulation of cell motility;GO:1900231:regulation of single-species biofilm formation on inanimate substrate	-	GO:0071111:cyclic-guanylate-specific phosphodiesterase activity;GO:0046872:metal ion binding	gnl|CDD|225971;COG3437, COG3437, Response regulator containing a CheY-like receiver domain and an HD-GYP domain [Transcription / Signal transduction mechanisms].
gene-PA14_RS22205	1518	1164	138.87	1575	141.15	184	20.01	123	14.41	812.519	-3.42774	0.148262	-23.1194	2.95e-118	9.72e-117	Down	PA14_RS22205	NC_008463.1	4836582	4838099	PA14_RS22205	PA14_54570	tripartite tricarboxylate transporter permease	K07793	-	-	-	gnl|CDD|225870;COG3333, COG3333, Uncharacterized protein conserved in bacteria [Function unknown].
gene-PA14_RS08095	1911	1774	168.12	2341	166.65	389	33.6	270	25.13	1266.84	-2.92073	0.126403	-23.1065	3.99e-118	1.3e-116	Down	PA14_RS08095	NC_008463.1	1740354	1742264	PA14_RS08095	PA14_20200	nitrous-oxide reductase	K00376	GO:0019333:denitrification pathway	GO:0016020:membrane;GO:0042597:periplasmic space	GO:0005509:calcium ion binding;GO:0005507:copper ion binding;GO:0004129:cytochrome-c oxidase activity;GO:0050304:nitrous-oxide reductase activity	gnl|CDD|226714;COG4263, NosZ, Nitrous oxide reductase [Energy production and conversion].
gene-PA14_RS00395	1350	1023	137.23	1315	132.51	145	17.73	117	15.41	696.122	-3.42917	0.14866	-23.0671	9.9e-118	3.22e-116	Down	PA14_RS00395	NC_008463.1	92696	94045	PA14_RS00395	PA14_00925	DotU family type VI secretion system protein	K11892	-	-	-	gnl|CDD|225986;COG3455, COG3455, Type VI protein secretion system component VasF [Intracellular trafficking, secretion, and vesicular transport].
gene-PA14_RS09320	1161	1376	214.64	1859	217.82	278	39.52	199	30.48	985.381	-3.03535	0.132625	-22.8867	6.3e-116	2.04e-114	Down	ugpC	NC_008463.1	1995472	1996632	PA14_RS09320	PA14_23010	sn-glycerol-3-phosphate ABC transporter ATP-binding protein UgpC	K10112	-	-	-	gnl|CDD|226359;COG3839, MalK, ABC-type sugar transport systems, ATPase components [Carbohydrate transport and metabolism].
gene-PA14_RS27860	1011	10949	1961.3	14412	1939.23	3961	646.7	2961	520.84	8448.69	-2.1566	0.0945018	-22.8207	2.86e-115	9.19e-114	Down	PA14_RS27860	NC_008463.1	6095892	6096902	PA14_RS27860	PA14_68340	ornithine carbamoyltransferase	K00611	GO:0019547:arginine catabolic process to ornithine	GO:0005737:cytoplasm	GO:0016597:amino acid binding;GO:0004585:ornithine carbamoyltransferase activity	gnl|CDD|223156;COG0078, ArgF, Ornithine carbamoyltransferase [Amino acid transport and metabolism].
gene-PA14_RS16625	2256	2634	211.44	3281	197.84	835	61.09	729	57.47	1966.85	-2.20216	0.0966158	-22.793	5.38e-115	1.72e-113	Down	PA14_RS16625	NC_008463.1	3657602	3659857	PA14_RS16625	PA14_41020	lysine-specific pyridoxal 5'-phosphate-dependent carboxylase LdcA	K01584	-	-	-	gnl|CDD|224893;COG1982, LdcC, Arginine/lysine/ornithine decarboxylases [Amino acid transport and metabolism].
gene-PA14_RS11545	1278	6557	929.17	8609	916.39	2948	380.76	2641	367.5	5381.81	-1.7195	0.07591	-22.6518	1.34e-113	4.26e-112	Down	PA14_RS11545	NC_008463.1	2452624	2453901	PA14_RS11545	PA14_28400	OprD family porin	K18093	-	-	-	-
gene-PA14_RS03755	1644	1322	145.63	1374	113.7	138	13.86	130	14.06	806.53	-3.61702	0.159709	-22.6476	1.47e-113	4.67e-112	Down	pchD	NC_008463.1	782751	784394	PA14_RS03755	PA14_09240	pyochelin biosynthesis salicyl-AMP ligase PchD	K12238	-	-	-	gnl|CDD|223952;COG1021, EntE, Peptide arylation enzymes [Secondary metabolites biosynthesis, transport, and catabolism].
gene-PA14_RS04245	1722	16289	1713.1	19728	1558.5	720	69.02	872	90.05	10222.6	-4.74457	0.209743	-22.6209	2.7e-113	8.51e-112	Down	ccoG	NC_008463.1	906821	908542	PA14_RS04245	PA14_10540	cytochrome c oxidase accessory protein CcoG	-	-	-	-	gnl|CDD|223425;COG0348, NapH, Polyferredoxin [Energy production and conversion].
gene-PA14_RS10160	435	43	17.9	64	20.01	1325	502.78	1547	632.44	676.409	4.44971	0.196952	22.5928	5.1e-113	1.6e-111	Ups	PA14_RS10160	NC_008463.1	2191053	2191487	PA14_RS10160	PA14_25050	hypothetical protein	-	-	-	-	-
gene-PA14_RS06505	1497	1266	153.16	1644	149.4	237	26.13	169	20.08	883.46	-3.11763	0.137994	-22.5925	5.13e-113	1.6e-111	Down	lasB	NC_008463.1	1387521	1389017	PA14_RS06505	PA14_16250	M4 family elastase LasB	K01399	GO:0009405:pathogenesis	GO:0005576:extracellular region	GO:0046872:metal ion binding;GO:0004222:metalloendopeptidase activity	gnl|CDD|225768;COG3227, LasB, Zinc metalloprotease (elastase) [Amino acid transport and metabolism].
gene-PA14_RS28470	1986	1803	164.41	2478	169.74	513	42.64	480	42.98	1384.6	-2.37928	0.10563	-22.5245	2.39e-112	7.41e-111	Down	betT	NC_008463.1	6228394	6230379	PA14_RS28470	PA14_69850	choline BCCT transporter BetT	-	-	-	-	gnl|CDD|224211;COG1292, BetT, Choline-glycine betaine transporter [Cell envelope biogenesis, outer membrane].
gene-PA14_RS24690	258	125	87.74	156	82.25	1697	1085.71	1474	1016	786.829	3.20193	0.142333	22.496	4.54e-112	1.4e-110	Ups	rpmA	NC_008463.1	5388497	5388754	PA14_RS24690	PA14_60450	50S ribosomal protein L27	K02899	GO:0006412:translation	GO:0005840:ribosome	GO:0003735:structural constituent of ribosome	gnl|CDD|223289;COG0211, RpmA, Ribosomal protein L27 [Translation, ribosomal structure and biogenesis].
gene-PA14_RS08445	1167	792	122.91	1047	122.05	44	6.22	61	9.3	524.251	-4.37788	0.194917	-22.4602	1.02e-111	3.12e-110	Down	PA14_RS08445	NC_008463.1	1808454	1809620	PA14_RS08445	PA14_21010	FAD-dependent monooxygenase	K00480	-	-	-	gnl|CDD|223727;COG0654, UbiH, 2-polyprenyl-6-methoxyphenol hydroxylase and related FAD-dependent oxidoreductases [Coenzyme metabolism / Energy production and conversion].
gene-PA14_RS02190	7431	9388	228.79	12366	226.38	4247	94.34	3580	85.67	7673.25	-1.75553	0.0782682	-22.4297	2.02e-111	6.18e-110	Down	chpA	NC_008463.1	468864	476294	PA14_RS02190	PA14_05390	chemotaxis signal transduction system protein ChpA	K02487	-	-	-	gnl|CDD|223716;COG0643, CheA, Chemotaxis protein histidine kinase and related kinases [Cell motility and secretion / Signal transduction mechanisms].
gene-PA14_RS28275	1059	4132	706.62	4727	607.22	1102	171.77	1134	190.43	2938.62	-2.27288	0.101388	-22.4177	2.65e-111	8.04e-110	Down	algP	NC_008463.1	6187256	6188314	PA14_RS28275	PA14_69370	alginate regulator AlgP	-	GO:0042121:alginic acid biosynthetic process;GO:1900190:regulation of single-species biofilm formation;GO:0006355:regulation of transcription, DNA-templated	-	GO:0003677:DNA binding	gnl|CDD|226046;COG3515, COG3515, Predicted component of the type VI protein secretion system [Intracellular trafficking, secretion, and vesicular transport].
gene-PA14_RS27285	930	4844	943.28	6287	919.64	1553	275.64	1669	319.15	3758.31	-2.06249	0.0922623	-22.3546	1.09e-110	3.29e-109	Down	PA14_RS27285	NC_008463.1	5972142	5973071	PA14_RS27285	PA14_66875	phasin family protein	-	-	-	-	gnl|CDD|226447;COG3937, COG3937, Uncharacterized conserved protein [Function unknown].
gene-PA14_RS03815	645	827	232.2	945	199.31	41	10.49	42	11.58	505.942	-4.67362	0.209147	-22.3461	1.32e-110	3.97e-109	Down	phzG	NC_008463.1	806856	807500	PA14_RS03815	PA14_09410	phenazine biosynthesis FMN-dependent oxidase PhzG	K00275	GO:0009405:pathogenesis;GO:0002047:phenazine biosynthetic process;GO:0008615:pyridoxine biosynthetic process	-	GO:0010181:FMN binding;GO:0004733:pyridoxamine-phosphate oxidase activity	gnl|CDD|223337;COG0259, PdxH, Pyridoxamine-phosphate oxidase [Coenzyme metabolism].
gene-PA14_RS05985	1671	1983	214.91	2386	194.25	517	51.07	462	49.17	1416.38	-2.44207	0.109325	-22.3377	1.59e-110	4.76e-109	Down	leuA	NC_008463.1	1273874	1275544	PA14_RS05985	PA14_15030	2-isopropylmalate synthase	K01649	GO:0009098:leucine biosynthetic process	-	GO:0003852:2-isopropylmalate synthase activity	gnl|CDD|223197;COG0119, LeuA, Isopropylmalate/homocitrate/citramalate synthases [Amino acid transport and metabolism].
gene-PA14_RS03805	1245	871	126.7	1049	114.62	88	11.67	65	9.28	560.138	-3.92007	0.176059	-22.2656	7.97e-110	2.37e-108	Down	PA14_RS03805	NC_008463.1	803961	805205	PA14_RS03805	PA14_09380	RhtX/FptX family siderophore transporter	-	-	-	-	-
gene-PA14_RS29855	873	1948	404.11	2701	420.89	568	107.4	434	88.41	1484.65	-2.48833	0.112041	-22.209	2.81e-109	8.33e-108	Down	PA14_RS29855	NC_008463.1	6528228	6529100	PA14_RS29855	PA14_73330	ParB/RepB/Spo0J family partition protein	-	GO:0007059:chromosome segregation	-	GO:0003677:DNA binding	gnl|CDD|224392;COG1475, Spo0J, Stage 0 sporulation protein J (antagonist of Soj) containing ParB-like nuclease domain [Transcription].
gene-PA14_RS04250	1674	7838	847.95	9692	787.62	2068	203.91	2372	251.99	5794.18	-2.25674	0.102141	-22.0944	3.58e-108	1.06e-106	Down	PA14_RS04250	NC_008463.1	908648	910321	PA14_RS04250	PA14_10550	nitrite/sulfite reductase	K00381	-	-	-	gnl|CDD|223233;COG0155, CysI, Sulfite reductase, beta subunit (hemoprotein) [Inorganic ion transport and metabolism].
gene-PA14_RS03030	1026	502	88.61	681	90.29	3512	565.01	3039	526.75	1788.11	2.1863	0.0990984	22.0619	7.34e-108	2.15e-106	Ups	tsaD	NC_008463.1	652136	653161	PA14_RS03030	PA14_07570	tRNA (adenosine(37)-N6)-threonylcarbamoyltransferase complex transferase subunit TsaD	-	GO:0002949:tRNA threonylcarbamoyladenosine modification	GO:0005737:cytoplasm	GO:0005506:iron ion binding;GO:0004222:metalloendopeptidase activity;GO:0061711:N(6)-L-threonylcarbamoyladenine synthase activity	gnl|CDD|223607;COG0533, QRI7, Metal-dependent proteases with possible chaperone activity [Posttranslational modification, protein turnover, chaperones].
gene-PA14_RS00020	2421	8931	668.08	11675	656.02	3671	250.29	2859	210.01	7070.87	-1.94116	0.0885313	-21.9263	1.46e-106	4.26e-105	Down	gyrB	NC_008463.1	4275	6695	PA14_RS00020	PA14_00050	DNA topoisomerase (ATP-hydrolyzing) subunit B	-	GO:0006265:DNA topological change;GO:0006261:DNA-dependent DNA replication	GO:0005694:chromosome;GO:0005737:cytoplasm	GO:0005524:ATP binding;GO:0003677:DNA binding;GO:0003918:DNA topoisomerase type II (ATP-hydrolyzing) activity;GO:0046872:metal ion binding	gnl|CDD|223265;COG0187, GyrB, Type IIA topoisomerase (DNA gyrase/topo II, topoisomerase IV), B subunit [DNA replication, recombination, and repair].
gene-PA14_RS15690	1425	1163	147.8	1413	134.89	206	23.86	188	23.46	793.611	-2.98703	0.136377	-21.9028	2.44e-106	7.1e-105	Down	PA14_RS15690	NC_008463.1	3444304	3445728	PA14_RS15690	PA14_38610	TIGR00366 family protein	K02106	-	-	-	gnl|CDD|224942;COG2031, AtoE, Short chain fatty acids transporter [Lipid metabolism].
gene-PA14_RS03835	1218	785	116.72	1023	114.26	20	2.71	15	2.19	500.359	-5.89847	0.270229	-21.8276	1.27e-105	3.67e-104	Down	phzC	NC_008463.1	810876	812093	PA14_RS03835	PA14_09460	phenazine biosynthesis protein PhzC	K01626	GO:0009073:aromatic amino acid family biosynthetic process;GO:0009405:pathogenesis;GO:0002047:phenazine biosynthetic process	-	GO:0003849:3-deoxy-7-phosphoheptulonate synthase activity	gnl|CDD|225741;COG3200, AroG, 3-deoxy-D-arabino-heptulosonate 7-phosphate (DAHP) synthase [Amino acid transport and metabolism].
gene-PA14_RS00445	1860	715	69.62	944	69.04	44	3.9	24	2.29	466.605	-4.85193	0.22229	-21.8271	1.28e-105	3.7e-104	Down	tssF	NC_008463.1	103012	104871	PA14_RS00445	PA14_01070	type VI secretion system baseplate subunit TssF	-	-	-	-	gnl|CDD|226050;COG3519, COG3519, Type VI protein secretion system component VasA [Intracellular trafficking, secretion, and vesicular transport].
gene-PA14_RS16705	2397	5155	389.48	7063	400.85	2410	165.96	2125	157.66	4332.52	-1.70539	0.0783229	-21.7739	4.1e-105	1.18e-103	Down	lon	NC_008463.1	3676054	3678450	PA14_RS16705	PA14_41220	endopeptidase La	K01338	GO:0034605:cellular response to heat;GO:0006515:protein quality control for misfolded or incompletely synthesized proteins	GO:0005737:cytoplasm	GO:0005524:ATP binding;GO:0004176:ATP-dependent peptidase activity;GO:0043565:sequence-specific DNA binding;GO:0004252:serine-type endopeptidase activity	gnl|CDD|223542;COG0466, Lon, ATP-dependent Lon protease, bacterial type [Posttranslational modification, protein turnover, chaperones].
gene-PA14_RS17485	507	720	257.18	928	249	49	15.95	28	9.82	466.391	-4.66939	0.21481	-21.7373	9.1e-105	2.6e-103	Down	tssB	NC_008463.1	3829090	3829596	PA14_RS17485	PA14_43040	type VI secretion system contractile sheath small subunit	K11901	-	-	-	gnl|CDD|226047;COG3516, COG3516, Predicted component of the type VI protein secretion system [Intracellular trafficking, secretion, and vesicular transport].
gene-PA14_RS22200	471	749	287.99	908	262.25	50	17.52	55	20.77	477.384	-4.23833	0.19591	-21.6341	8.58e-104	2.44e-102	Down	PA14_RS22200	NC_008463.1	4836101	4836571	PA14_RS22200	PA14_54550	tripartite tricarboxylate transporter TctB family protein	K07794	-	-	-	-
gene-PA14_RS10030	381	919	436.83	1032	368.48	85	36.83	88	41.07	576.073	-3.76911	0.174315	-21.6225	1.1e-103	3.12e-102	Down	PA14_RS10030	NC_008463.1	2164832	2165212	PA14_RS10030	PA14_24760	phage holin family protein	-	-	-	-	gnl|CDD|227681;COG5393, COG5393, Predicted membrane protein [Function unknown].
gene-PA14_RS06950	1290	5993	841.35	8727	920.31	2221	284.19	1618	223.05	4834.86	-2.21209	0.102354	-21.6121	1.38e-103	3.89e-102	Down	eno	NC_008463.1	1488044	1489333	PA14_RS06950	PA14_17320	phosphopyruvate hydratase	K01689	GO:0006096:glycolytic process	GO:0009986:cell surface;GO:0005576:extracellular region;GO:0000015:phosphopyruvate hydratase complex	GO:0000287:magnesium ion binding;GO:0004634:phosphopyruvate hydratase activity	gnl|CDD|223226;COG0148, Eno, Enolase [Carbohydrate transport and metabolism].
gene-PA14_RS04855	1266	1695	242.47	2220	238.55	9099	1186.35	9749	1369.44	5307.26	1.98925	0.0921633	21.5839	2.54e-103	7.12e-102	Ups	PA14_RS04855	NC_008463.1	1038138	1039403	PA14_RS04855	PA14_12010	glutamate-5-semialdehyde dehydrogenase	K00147	GO:0055129:L-proline biosynthetic process	GO:0005737:cytoplasm	GO:0004350:glutamate-5-semialdehyde dehydrogenase activity;GO:0050661:NADP binding	gnl|CDD|223093;COG0014, ProA, Gamma-glutamyl phosphate reductase [Amino acid transport and metabolism].
gene-PA14_RS22950	1452	3529	440.15	4998	468.26	1441	163.81	1379	168.89	2942.2	-1.86592	0.0865791	-21.5517	5.11e-103	1.42e-101	Down	pyk	NC_008463.1	5020400	5021851	PA14_RS22950	PA14_56240	pyruvate kinase	K00873	GO:0006096:glycolytic process	GO:0005737:cytoplasm;GO:0005829:cytosol	GO:0005524:ATP binding;GO:0016301:kinase activity;GO:0000287:magnesium ion binding;GO:0030955:potassium ion binding;GO:0004743:pyruvate kinase activity	gnl|CDD|223545;COG0469, PykF, Pyruvate kinase [Carbohydrate transport and metabolism].
gene-PA14_RS21670	1395	1776	230.56	2113	206.05	422	49.93	416	53.03	1254.56	-2.4966	0.11592	-21.5373	6.97e-103	1.93e-101	Down	PA14_RS21670	NC_008463.1	4717492	4718886	PA14_RS21670	PA14_53220	class II fumarate hydratase	K01679	GO:0006106:fumarate metabolic process;GO:0006108:malate metabolic process;GO:0006099:tricarboxylic acid cycle	GO:0045239:tricarboxylic acid cycle enzyme complex	GO:0004333:fumarate hydratase activity	gnl|CDD|223192;COG0114, FumC, Fumarase [Energy production and conversion].
gene-PA14_RS17245	435	65	27.06	78	24.39	1206	457.63	1232	503.66	587.165	3.79249	0.176205	21.5232	9.45e-103	2.61e-101	Ups	pcrR	NC_008463.1	3782849	3783283	PA14_RS17245	PA14_42490	LcrR family type III secretion system chaperone PcrR	-	-	-	-	-
gene-PA14_RS18630	1158	28	4.38	32	3.76	1159	165.21	1003	154.03	500.566	4.8457	0.225556	21.4834	2.23e-102	6.12e-101	Ups	mexM	NC_008463.1	4080259	4081416	PA14_RS18630	PA14_45910	multidrug efflux RND transporter periplasmic adaptor subunit MexM	-	-	-	-	gnl|CDD|223914;COG0845, AcrA, Membrane-fusion protein [Cell envelope biogenesis, outer membrane].
gene-PA14_RS25395	1017	10146	1806.73	14288	1911.21	4917	798.05	4187	732.15	8657.59	-1.69821	0.0790584	-21.4804	2.37e-102	6.49e-101	Down	ilvC	NC_008463.1	5544387	5545403	PA14_RS25395	PA14_62130	ketol-acid reductoisomerase	K00053	GO:0009097:isoleucine biosynthetic process;GO:0009099:valine biosynthetic process	-	GO:0004455:ketol-acid reductoisomerase activity;GO:0000287:magnesium ion binding;GO:0050661:NADP binding	gnl|CDD|223137;COG0059, IlvC, Ketol-acid reductoisomerase [Amino acid transport and metabolism / Coenzyme metabolism].
gene-PA14_RS23350	1185	18249	2788.95	22788	2616.04	8970	1249.47	7921	1188.72	14997.3	-1.56585	0.0730395	-21.4384	5.86e-102	1.59e-100	Down	ftsZ	NC_008463.1	5102858	5104042	PA14_RS23350	PA14_57275	cell division protein FtsZ	K03531	GO:0000917:division septum assembly;GO:0043093:FtsZ-dependent cytokinesis;GO:0051258:protein polymerization	GO:0032153:cell division site;GO:0005737:cytoplasm	GO:0005525:GTP binding;GO:0003924:GTPase activity	gnl|CDD|223284;COG0206, FtsZ, Cell division GTPase [Cell division and chromosome partitioning].
gene-PA14_RS05040	1500	1874	226.26	2204	199.88	490	53.92	421	49.91	1323.05	-2.4491	0.114328	-21.4216	8.41e-102	2.28e-100	Down	amn	NC_008463.1	1074613	1076112	PA14_RS05040	PA14_12490	AMP nucleosidase	K01241	GO:0044209:AMP salvage;GO:0009116:nucleoside metabolic process	-	GO:0008714:AMP nucleosidase activity	gnl|CDD|223846;COG0775, Pfs, Nucleoside phosphorylase [Nucleotide transport and metabolism].
gene-PA14_RS23845	972	949	176.82	1299	181.8	162	27.51	112	20.49	671.315	-3.3045	0.154355	-21.4084	1.12e-101	3.01e-100	Down	PA14_RS23845	NC_008463.1	5208616	5209587	PA14_RS23845	PA14_58490	ABC transporter ATP-binding protein	K12372	GO:0015031:protein transport	GO:0005886:plasma membrane	GO:0005524:ATP binding;GO:0016887:ATPase activity	gnl|CDD|226967;COG4608, AppF, ABC-type oligopeptide transport system, ATPase component [Amino acid transport and metabolism].
gene-PA14_RS08080	828	775	169.51	1006	165.28	94	18.74	82	17.61	524.742	-3.60391	0.168455	-21.3939	1.52e-101	4.09e-100	Down	PA14_RS08080	NC_008463.1	1737342	1738169	PA14_RS08080	PA14_20170	ABC transporter permease subunit	K19341	GO:0055085:transmembrane transport	GO:0016021:integral component of membrane;GO:0005886:plasma membrane	-	gnl|CDD|224196;COG1277, NosY, ABC-type transport system involved in multi-copper enzyme maturation, permease component [General function prediction only].
gene-PA14_RS07745	1758	1227	126.4	1317	101.91	165	15.49	114	11.53	764.855	-3.47791	0.163047	-21.3308	5.88e-101	1.57e-99	Down	ngg	NC_008463.1	1671482	1673239	PA14_RS07745	PA14_19360	N-acetylglutaminylglutamine synthetase	-	-	-	-	gnl|CDD|224102;COG1181, DdlA, D-alanine-D-alanine ligase and related ATP-grasp enzymes [Cell envelope biogenesis, outer membrane].
gene-PA14_RS29870	1893	1119	107.05	1514	108.8	5635	491.36	5120	480.99	3126.15	1.75035	0.0824503	21.2292	5.14e-100	1.37e-98	Ups	mnmG	NC_008463.1	6530561	6532453	PA14_RS29870	PA14_73370	tRNA uridine-5-carboxymethylaminomethyl(34) synthesis enzyme MnmG	-	GO:0002098:tRNA wobble uridine modification	GO:0005737:cytoplasm	GO:0050660:flavin adenine dinucleotide binding	gnl|CDD|223522;COG0445, GidA, Flavin-dependent tRNA uridine 5-carboxymethylaminomethyl modification enzyme GidA [Cell cycle control, cell division, chromosome partitioning].
gene-PA14_RS11765	6297	2104	60.51	2988	64.55	710	18.61	556	15.7	1661.57	-2.28041	0.107454	-21.2222	5.95e-100	1.58e-98	Down	PA14_RS11765	NC_008463.1	2493939	2500235	PA14_RS11765	PA14_28895	DUF4011 domain-containing protein	K04067	-	-	-	gnl|CDD|224037;COG1112, COG1112, Superfamily I DNA and RNA helicases and helicase subunits [DNA replication, recombination, and repair].
gene-PA14_RS02710	1707	8187	868.58	11625	926.44	3880	375.19	3667	382.03	7057.83	-1.66235	0.0783638	-21.2132	7.21e-100	1.9e-98	Down	PA14_RS02710	NC_008463.1	588371	590077	PA14_RS02710	PA14_06750	nitrite reductase	K15864	-	GO:0042597:periplasmic space	GO:0009055:electron transfer activity;GO:0020037:heme binding;GO:0050418:hydroxylamine reductase activity;GO:0046872:metal ion binding;GO:0050421:nitrite reductase (NO-forming) activity	gnl|CDD|224921;COG2010, CccA, Cytochrome c, mono- and diheme variants [Energy production and conversion].
gene-PA14_RS14725	807	905	203.09	1004	169.25	90	18.41	57	12.56	558.747	-3.9766	0.187526	-21.2055	8.49e-100	2.23e-98	Down	PA14_RS14725	NC_008463.1	3225300	3226106	PA14_RS14725	PA14_36200	ABC transporter substrate-binding protein	-	-	-	-	gnl|CDD|223904;COG0834, HisJ, ABC-type amino acid transport/signal transduction systems, periplasmic component/domain [Amino acid transport and metabolism / Signal transduction mechanisms].
gene-PA14_RS22090	969	781	145.96	985	138.28	4231	720.73	3976	729.69	2323.29	1.93144	0.0912014	21.1778	1.53e-99	4e-98	Ups	cmoB	NC_008463.1	4815069	4816037	PA14_RS22090	PA14_54270	tRNA 5-methoxyuridine(34)/uridine 5-oxyacetic acid(34) synthase CmoB	-	GO:0002098:tRNA wobble uridine modification	-	GO:0016765:transferase activity, transferring alkyl or aryl (other than methyl) groups	gnl|CDD|225137;COG2227, UbiG, 2-polyprenyl-3-methyl-5-hydroxy-6-metoxy-1,4-benzoquinol methylase [Coenzyme metabolism].
gene-PA14_RS14185	6378	1459	41.43	1854	39.54	390	10.09	336	9.37	1066.71	-2.46908	0.116719	-21.154	2.54e-99	6.6e-98	Down	PA14_RS14185	NC_008463.1	3096787	3103164	PA14_RS14185	PA14_34840	amino acid adenylation domain-containing protein	-	-	-	-	gnl|CDD|223951;COG1020, EntF, Non-ribosomal peptide synthetase modules and related proteins [Secondary metabolites biosynthesis, transport, and catabolism].
gene-PA14_RS05825	1044	719	124.72	939	122.36	3963	626.58	3774	642.86	2187.78	1.94041	0.0923253	21.0171	4.57e-98	1.19e-96	Ups	queA	NC_008463.1	1244929	1245972	PA14_RS05825	PA14_14590	tRNA preQ1(34) S-adenosylmethionine ribosyltransferase-isomerase QueA	-	GO:0008616:queuosine biosynthetic process	GO:0005737:cytoplasm	GO:0016853:isomerase activity;GO:0016740:transferase activity	gnl|CDD|223879;COG0809, QueA, S-adenosylmethionine:tRNA-ribosyltransferase-isomerase (queuine synthetase) [Translation, ribosomal structure and biogenesis].
gene-PA14_RS20090	2892	12263	767.92	15665	736.87	6041	344.8	5500	338.21	10206.2	-1.55678	0.0741197	-21.0037	6.07e-98	1.57e-96	Down	PA14_RS20090	NC_008463.1	4394703	4397594	PA14_RS20090	PA14_49460	ribonucleoside-diphosphate reductase subunit alpha	K00525	GO:0006260:DNA replication	-	GO:0005524:ATP binding;GO:0004748:ribonucleoside-diphosphate reductase activity, thioredoxin disulfide as acceptor	gnl|CDD|223287;COG0209, NrdA, Ribonucleotide reductase, alpha subunit [Nucleotide transport and metabolism].
gene-PA14_RS02625	723	928	232.45	1178	221.65	150	34.25	148	36.4	641.731	-3.09196	0.147527	-20.9586	1.57e-97	4.02e-96	Down	PA14_RS02625	NC_008463.1	571979	572701	PA14_RS02625	PA14_06530	alpha/beta fold hydrolase	K02170	-	-	-	gnl|CDD|223669;COG0596, MhpC, Predicted hydrolases or acyltransferases (alpha/beta hydrolase superfamily) [General function prediction only].
gene-PA14_RS21475	765	1366	323.38	1823	324.18	376	81.13	331	76.95	1025.66	-2.44741	0.116803	-20.9533	1.75e-97	4.48e-96	Down	PA14_RS21475	NC_008463.1	4675214	4675978	PA14_RS21475	PA14_52750	arginine/ornithine transport ATP-binding protein AotP	K10025	GO:0097638:L-arginine import across plasma membrane;GO:0097640:L-ornithine import across plasma membrane	GO:0005886:plasma membrane	GO:0015424:amino acid-transporting ATPase activity;GO:0005524:ATP binding	gnl|CDD|226961;COG4598, HisP, ABC-type histidine transport system, ATPase component [Amino acid transport and metabolism].
gene-PA14_RS20720	1362	334	44.41	469	46.84	2478	300.31	2304	300.83	1290.08	2.2945	0.109614	20.9325	2.71e-97	6.91e-96	Ups	rmuC	NC_008463.1	4530409	4531770	PA14_RS20720	PA14_51000	DNA recombination protein RmuC	-	GO:0006310:DNA recombination	-	-	gnl|CDD|224241;COG1322, COG1322, Predicted nuclease of restriction endonuclease-like fold, RmuC family [General function prediction only].
gene-PA14_RS03520	534	1145	388.32	1758	447.85	8346	2579.82	6528	2173.98	4104.21	2.08216	0.0994954	20.9272	3.03e-97	7.68e-96	Ups	nusG	NC_008463.1	743059	743592	PA14_RS03520	PA14_08710	transcription termination/antitermination protein NusG	-	GO:0006354:DNA-templated transcription, elongation;GO:0006353:DNA-templated transcription, termination;GO:0032784:regulation of DNA-templated transcription, elongation;GO:0031564:transcription antitermination	GO:0005829:cytosol	-	gnl|CDD|223328;COG0250, NusG, Transcription antiterminator [Transcription].
gene-PA14_RS08420	993	684	124.75	835	114.39	49	8.15	50	8.95	437.998	-4.19683	0.200635	-20.9177	3.7e-97	9.34e-96	Down	PA14_RS08420	NC_008463.1	1803546	1804538	PA14_RS08420	PA14_20950	ketoacyl-ACP synthase III	K00648	GO:0006633:fatty acid biosynthetic process	GO:0005737:cytoplasm	GO:0004315:3-oxoacyl-[acyl-carrier-protein] synthase activity;GO:0033818:beta-ketoacyl-acyl-carrier-protein synthase III activity	gnl|CDD|223409;COG0332, FabH, 3-oxoacyl-[acyl-carrier-protein].
gene-PA14_RS17030	507	1435	512.58	1662	445.94	318	103.53	263	92.25	980.779	-2.70087	0.129329	-20.8837	7.53e-97	1.89e-95	Down	PA14_RS17030	NC_008463.1	3745760	3746266	PA14_RS17030	PA14_41970	macro domain-containing protein	-	-	-	-	gnl|CDD|225021;COG2110, COG2110, Predicted phosphatase homologous to the C-terminal domain of histone macroH2A1 [General function prediction only].
gene-PA14_RS26305	1701	987	105.08	1282	102.53	187	18.15	136	14.22	690.311	-3.08658	0.147854	-20.8758	8.88e-97	2.23e-95	Down	ureC	NC_008463.1	5735485	5737185	PA14_RS26305	PA14_64390	urease subunit alpha	K01428	GO:0043419:urea catabolic process	GO:0005737:cytoplasm	GO:0016151:nickel cation binding;GO:0009039:urease activity	gnl|CDD|223875;COG0804, UreC, Urea amidohydrolase (urease) alpha subunit [Amino acid transport and metabolism].
gene-PA14_RS02675	516	676	237.26	887	233.85	69	22.07	48	16.54	451.661	-3.99844	0.192239	-20.7993	4.39e-96	1.09e-94	Down	PA14_RS02675	NC_008463.1	584567	585082	PA14_RS02675	PA14_06680	Lrp/AsnC family transcriptional regulator	-	GO:0009108:coenzyme biosynthetic process;GO:0006783:heme biosynthetic process	-	-	gnl|CDD|224439;COG1522, Lrp, Transcriptional regulators [Transcription].
gene-PA14_RS21355	1449	500	62.49	720	67.6	3291	374.9	2949	361.93	1728.28	2.07716	0.0999661	20.7786	6.76e-96	1.68e-94	Ups	mgtE	NC_008463.1	4654070	4655518	PA14_RS21355	PA14_52460	magnesium transporter	-	-	-	-	gnl|CDD|225148;COG2239, MgtE, Mg/Co/Ni transporter MgtE (contains CBS domain) [Inorganic ion transport and metabolism].
gene-PA14_RS21030	648	204	57.01	275	57.73	1832	466.66	1859	510.18	959.659	2.66351	0.128562	20.7178	2.4e-95	5.93e-94	Ups	queE	NC_008463.1	4591928	4592575	PA14_RS21030	PA14_51680	7-carboxy-7-deazaguanine synthase QueE	K10026	-	-	-	gnl|CDD|223675;COG0602, NrdG, Organic radical activating enzymes [Posttranslational modification, protein turnover, chaperones].
gene-PA14_RS03475	939	240	46.29	344	49.84	2483	436.48	1926	364.76	1142.69	2.62994	0.127212	20.6737	5.97e-95	1.47e-93	Ups	PA14_RS03475	NC_008463.1	738405	739343	PA14_RS03475	PA14_08620	bifunctional biotin--[acetyl-CoA-carboxylase] ligase/biotin operon repressor BirA	K03524	-	-	-	gnl|CDD|223417;COG0340, BirA, Biotin-(acetyl-CoA carboxylase) ligase [Coenzyme metabolism].
gene-PA14_RS03350	606	318	95.03	355	79.69	2352	640.64	2155	632.4	1195.83	2.44735	0.118981	20.5693	5.17e-94	1.27e-92	Ups	PA14_RS03350	NC_008463.1	714461	715066	PA14_RS03350	PA14_08340	aminodeoxychorismate/anthranilate synthase component II	K01658	GO:0006541:glutamine metabolic process;GO:0046654:tetrahydrofolate biosynthetic process;GO:0000162:tryptophan biosynthetic process	-	GO:0046820:4-amino-4-deoxychorismate synthase activity;GO:0004049:anthranilate synthase activity	gnl|CDD|223586;COG0512, PabA, Anthranilate/para-aminobenzoate synthases component II [Amino acid transport and metabolism / Coenzyme metabolism].
gene-PA14_RS01600	1104	1195	196.03	1621	199.74	288	43.06	208	33.51	875.564	-2.77896	0.135144	-20.5629	5.9e-94	1.44e-92	Down	PA14_RS01600	NC_008463.1	352562	353665	PA14_RS01600	PA14_03920	putrescine-binding protein SpuD	K11073	GO:0015846:polyamine transport	GO:0005576:extracellular region;GO:0042597:periplasmic space	GO:0019808:polyamine binding	gnl|CDD|223759;COG0687, PotD, Spermidine/putrescine-binding periplasmic protein [Amino acid transport and metabolism].
gene-PA14_RS03305	1836	906	89.37	1163	86.17	142	12.77	153	14.82	630.646	-3.07808	0.150269	-20.4838	3e-93	7.31e-92	Down	PA14_RS03305	NC_008463.1	703411	705246	PA14_RS03305	PA14_08240	phage tail tape measure protein	-	-	-	-	gnl|CDD|227606;COG5281, COG5281, Phage-related minor tail protein [Function unknown].
gene-PA14_RS19145	1548	573	67.04	734	64.5	4040	430.79	4835	555.45	2358.63	2.48394	0.12165	20.4187	1.14e-92	2.77e-91	Ups	ilvA	NC_008463.1	4196019	4197566	PA14_RS19145	PA14_47100	threonine ammonia-lyase%2C biosynthetic	K01754	GO:0009097:isoleucine biosynthetic process;GO:0006566:threonine metabolic process	-	GO:0004794:L-threonine ammonia-lyase activity;GO:0030170:pyridoxal phosphate binding	gnl|CDD|224092;COG1171, IlvA, Threonine dehydratase [Amino acid transport and metabolism].
gene-PA14_RS22150	582	1772	551.39	2514	587.62	9718	2756.17	7923	2420.94	5104.92	1.76201	0.0864101	20.3912	2e-92	4.83e-91	Ups	rpoE	NC_008463.1	4826072	4826653	PA14_RS22150	PA14_54430	RNA polymerase sigma factor RpoE	-	GO:0042121:alginic acid biosynthetic process;GO:0071236:cellular response to antibiotic;GO:0036460:cellular response to cell envelope stress;GO:0006352:DNA-templated transcription, initiation;GO:1902201:negative regulation of bacterial-type flagellum-dependent cell motility;GO:0009405:pathogenesis;GO:1900189:positive regulation of cell adhesion involved in single-species biofilm formation;GO:1900…	GO:0000345:cytosolic DNA-directed RNA polymerase complex;GO:0032993:protein-DNA complex	GO:0001216:bacterial-type RNA polymerase transcriptional activator activity, sequence-specific DNA binding;GO:0016987:sigma factor activity;GO:0000976:transcription regulatory region sequence-specific DNA binding	gnl|CDD|224511;COG1595, RpoE, DNA-directed RNA polymerase specialized sigma subunit, sigma24 homolog [Transcription].
gene-PA14_RS00400	1335	1562	211.89	1907	194.32	410	50.69	405	53.95	1132.49	-2.36955	0.116734	-20.2986	1.32e-91	3.18e-90	Down	tssK	NC_008463.1	94052	95386	PA14_RS00400	PA14_00940	type VI secretion system baseplate subunit TssK	K11893	-	-	-	gnl|CDD|226053;COG3522, COG3522, Predicted component of the type VI protein secretion system [Intracellular trafficking, secretion, and vesicular transport].
gene-PA14_RS07685	597	255	77.35	358	81.58	2085	576.48	1840	548.1	1045.32	2.39627	0.11868	20.191	1.17e-90	2.81e-89	Ups	PA14_RS07685	NC_008463.1	1655333	1655929	PA14_RS07685	PA14_19170	C40 family peptidase	-	-	-	-	gnl|CDD|223862;COG0791, Spr, Cell wall-associated hydrolases (invasion-associated proteins) [Cell envelope biogenesis, outer membrane].
gene-PA14_RS28650	390	9	4.18	24	8.37	1040	440.17	1071	488.36	483.139	5.65558	0.28096	20.1295	4.07e-90	9.72e-89	Ups	PA14_RS28650	NC_008463.1	6272673	6273062	PA14_RS28650	PA14_70340	cytochrome c5 family protein	-	-	-	-	gnl|CDD|225784;COG3245, CycB, Cytochrome c5 [Energy production and conversion].
gene-PA14_RS17425	3528	1008	51.74	1280	49.36	220	10.29	179	9.02	713.672	-2.79615	0.13895	-20.1234	4.6e-90	1.09e-88	Down	tssM	NC_008463.1	3812214	3815741	PA14_RS17425	PA14_42900	type VI secretion system membrane subunit TssM	K11891	-	-	-	gnl|CDD|226054;COG3523, IcmF, Type VI protein secretion system component VasK [Intracellular trafficking, secretion, and vesicular transport].
gene-PA14_RS12200	549	2172	716.49	2758	683.41	802	241.13	729	236.14	1688.73	-1.96753	0.0979659	-20.0839	1.02e-89	2.42e-88	Down	nuoI	NC_008463.1	2589915	2590463	PA14_RS12200	PA14_29920	NADH-quinone oxidoreductase subunit NuoI	K00338	-	GO:0005886:plasma membrane	GO:0051539:4 iron, 4 sulfur cluster binding;GO:0005506:iron ion binding;GO:0050136:NADH dehydrogenase (quinone) activity;GO:0048038:quinone binding	gnl|CDD|224066;COG1143, NuoI, Formate hydrogenlyase subunit 6/NADH:ubiquinone oxidoreductase 23 kD subunit (chain I) [Energy production and conversion].
gene-PA14_RS03740	1431	1016	128.58	1240	117.88	210	24.22	172	21.37	702.893	-2.8416	0.14179	-20.0409	2.43e-89	5.72e-88	Down	pchA	NC_008463.1	780267	781697	PA14_RS03740	PA14_09210	isochorismate synthase PchA	K01851	GO:0042864:pyochelin biosynthetic process;GO:0009697:salicylic acid biosynthetic process	-	GO:0008909:isochorismate synthase activity	gnl|CDD|224091;COG1169, MenF, Isochorismate synthase [Coenzyme metabolism / Secondary metabolites biosynthesis, transport, and catabolism].
gene-PA14_RS18625	3111	42	2.44	44	1.92	955	50.67	928	53.05	446.536	4.13859	0.207123	19.9813	8e-89	1.88e-87	Ups	mexN	NC_008463.1	4077152	4080262	PA14_RS18625	PA14_45890	multidrug efflux RND transporter permease subunit MexN	-	-	-	-	gnl|CDD|223911;COG0841, AcrB, Cation/multidrug efflux pump [Defense mechanisms].
gene-PA14_RS28225	591	184	56.38	268	61.69	1775	495.75	1952	587.37	961.31	2.76702	0.138686	19.9517	1.45e-88	3.39e-87	Ups	PA14_RS28225	NC_008463.1	6178084	6178674	PA14_RS28225	PA14_69250	DedA family protein	-	-	-	-	gnl|CDD|223659;COG0586, DedA, Uncharacterized membrane-associated protein [Function unknown].
gene-PA14_RS24900	507	1964	701.54	2230	598.35	474	154.32	496	173.98	1371.98	-2.3973	0.120319	-19.9245	2.5e-88	5.82e-87	Down	PA14_RS24900	NC_008463.1	5438649	5439155	PA14_RS24900	PA14_60960	DUF3015 domain-containing protein	-	-	-	-	-
gene-PA14_RS10020	1332	815	110.81	1067	108.97	134	16.61	85	11.35	561.226	-3.37364	0.169347	-19.9214	2.65e-88	6.16e-87	Down	PA14_RS10020	NC_008463.1	2163047	2164378	PA14_RS10020	PA14_24730	deoxyguanosinetriphosphate triphosphohydrolase	K01129	-	-	GO:0016793:triphosphoric monoester hydrolase activity	gnl|CDD|223310;COG0232, Dgt, dGTP triphosphohydrolase [Nucleotide transport and metabolism].
gene-PA14_RS19535	1440	661	83.13	727	68.68	38	4.36	38	4.69	399.805	-4.44878	0.223609	-19.8953	4.47e-88	1.03e-86	Down	aprA	NC_008463.1	4277525	4278964	PA14_RS19535	PA14_48060	serralysin family metalloprotease AprA	K01406	GO:0045959:negative regulation of complement activation, classical pathway;GO:0001869:negative regulation of complement activation, lectin pathway;GO:0009405:pathogenesis;GO:0010765:positive regulation of sodium ion transport	GO:0005615:extracellular space	GO:0005509:calcium ion binding;GO:0004222:metalloendopeptidase activity;GO:0008233:peptidase activity;GO:0008270:zinc ion binding	gnl|CDD|225483;COG2931, COG2931, RTX toxins and related Ca2+-binding proteins [Secondary metabolites biosynthesis, transport, and catabolism].
gene-PA14_RS25245	615	15490	4561.38	21220	4693.83	55010	14764.5	46720	13509.7	32732.6	1.19118	0.0599094	19.883	5.71e-88	1.31e-86	Ups	PA14_RS25245	NC_008463.1	5511409	5512023	PA14_RS25245	PA14_61780	50S ribosomal protein L25/general stress protein Ctc	K02897	GO:0006412:translation	GO:0005840:ribosome	GO:0008097:5S rRNA binding;GO:0003735:structural constituent of ribosome	gnl|CDD|224738;COG1825, RplY, Ribosomal protein L25 (general stress protein Ctc) [Translation, ribosomal structure and biogenesis].
gene-PA14_RS15300	1251	1460	211.36	2012	218.79	385	50.8	417	59.28	1122.63	-2.38036	0.119912	-19.8508	1.08e-87	2.48e-86	Down	kynU	NC_008463.1	3346051	3347301	PA14_RS15300	PA14_37610	kynureninase	K01556	GO:0034354:'de novo' NAD biosynthetic process from tryptophan;GO:0043420:anthranilate metabolic process;GO:0097053:L-kynurenine catabolic process;GO:0019805:quinolinate biosynthetic process;GO:0006569:tryptophan catabolic process	GO:0005737:cytoplasm	GO:0030429:kynureninase activity;GO:0030170:pyridoxal phosphate binding	gnl|CDD|226363;COG3844, COG3844, Kynureninase [Amino acid transport and metabolism].
gene-PA14_RS17855	1167	9792	1519.57	14052	1638.04	4697	664.36	3682	561.09	8323.28	-1.78274	0.0900426	-19.7989	3.04e-87	6.93e-86	Down	sucC	NC_008463.1	3912162	3913328	PA14_RS17855	PA14_43950	ADP-forming succinate--CoA ligase subunit beta	K01903	GO:0006099:tricarboxylic acid cycle	-	GO:0005524:ATP binding;GO:0000287:magnesium ion binding;GO:0004775:succinate-CoA ligase (ADP-forming) activity	gnl|CDD|223123;COG0045, SucC, Succinyl-CoA synthetase, beta subunit [Energy production and conversion].
gene-PA14_RS25720	3222	8904	500.47	12207	515.4	4018	205.84	3016	166.47	7300.26	-1.86506	0.094398	-19.7575	6.92e-87	1.57e-85	Down	carB	NC_008463.1	5611793	5615014	PA14_RS25720	PA14_62910	carbamoyl-phosphate synthase large subunit	K01955	GO:0044205:'de novo' UMP biosynthetic process;GO:0006526:arginine biosynthetic process	-	GO:0005524:ATP binding;GO:0004088:carbamoyl-phosphate synthase (glutamine-hydrolyzing) activity;GO:0046872:metal ion binding	gnl|CDD|223534;COG0458, CarB, Carbamoylphosphate synthase large subunit (split gene in MJ) [Amino acid transport and metabolism / Nucleotide transport and metabolism].
gene-PA14_RS15975	960	413	77.91	574	81.34	2765	475.42	2378	440.51	1419	2.09962	0.106285	19.7545	7.33e-87	1.66e-85	Ups	PA14_RS15975	NC_008463.1	3502398	3503357	PA14_RS15975	PA14_39350	sugar ABC transporter substrate-binding protein	K10439	-	-	-	gnl|CDD|224791;COG1879, RbsB, ABC-type sugar transport system, periplasmic component [Carbohydrate transport and metabolism].
gene-PA14_RS21975	1128	1147	184.15	1406	169.56	280	40.97	229	36.1	812.36	-2.60768	0.13247	-19.6851	2.89e-86	6.51e-85	Down	prpC	NC_008463.1	4783274	4784401	PA14_RS21975	PA14_53950	2-methylcitrate synthase	K01659	GO:0005975:carbohydrate metabolic process;GO:0006113:fermentation;GO:0019679:propionate metabolic process, methylcitrate cycle;GO:0006099:tricarboxylic acid cycle	GO:0005759:mitochondrial matrix	GO:0050440:2-methylcitrate synthase activity;GO:0004108:citrate (Si)-synthase activity;GO:0036440:citrate synthase activity;GO:0016833:oxo-acid-lyase activity	gnl|CDD|223449;COG0372, GltA, Citrate synthase [Energy production and conversion].
gene-PA14_RS05335	558	819	265.81	1206	294.02	148	43.78	155	49.4	615.06	-2.99653	0.152348	-19.669	3.97e-86	8.91e-85	Down	moaB	NC_008463.1	1140109	1140666	PA14_RS05335	PA14_13260	molybdenum cofactor biosynthesis protein B	K03638	GO:0006777:Mo-molybdopterin cofactor biosynthetic process	-	GO:0005525:GTP binding	gnl|CDD|223595;COG0521, MoaB, Molybdopterin biosynthesis enzymes [Coenzyme metabolism].
gene-PA14_RS14355	1320	2102	288.39	2497	257.34	663	82.91	644	86.76	1554.61	-2.09926	0.107017	-19.6161	1.13e-85	2.52e-84	Down	PA14_RS14355	NC_008463.1	3135932	3137251	PA14_RS14355	PA14_35270	cytochrome c	-	-	GO:0005886:plasma membrane	GO:0009055:electron transfer activity;GO:0033717:gluconate 2-dehydrogenase (acceptor) activity;GO:0020037:heme binding;GO:0005506:iron ion binding	gnl|CDD|224921;COG2010, CccA, Cytochrome c, mono- and diheme variants [Energy production and conversion].
gene-PA14_RS21970	897	1336	269.73	1636	248.11	333	61.28	337	66.81	963.811	-2.42748	0.123898	-19.5926	1.79e-85	3.98e-84	Down	prpB	NC_008463.1	4782285	4783181	PA14_RS21970	PA14_53940	methylisocitrate lyase	K03417	GO:0019629:propionate catabolic process, 2-methylcitrate cycle	-	GO:0000287:magnesium ion binding;GO:0046421:methylisocitrate lyase activity	gnl|CDD|225311;COG2513, PrpB, PEP phosphonomutase and related enzymes [Carbohydrate transport and metabolism].
gene-PA14_RS25790	1683	2134	229.63	2671	215.9	614	60.22	673	71.11	1602.53	-2.17627	0.111195	-19.5717	2.7e-85	5.98e-84	Down	PA14_RS25790	NC_008463.1	5627315	5628997	PA14_RS25790	PA14_63080	lactate permease LctP family transporter	-	-	GO:0005887:integral component of plasma membrane;GO:0005886:plasma membrane	GO:0015129:lactate transmembrane transporter activity;GO:0015295:solute:proton symporter activity	gnl|CDD|224535;COG1620, LldP, L-lactate permease [Energy production and conversion].
gene-PA14_RS22045	1521	5383	640.94	7415	663.19	2865	310.92	2571	300.6	4690.97	-1.51009	0.0771712	-19.568	2.9e-85	6.4e-84	Down	putP	NC_008463.1	4801152	4802672	PA14_RS22045	PA14_54150	sodium/proline symporter PutP	-	GO:0015824:proline transport;GO:0015912:short-chain fatty acid transport	GO:0005887:integral component of plasma membrane;GO:0005886:plasma membrane	GO:0005298:proline:sodium symporter activity;GO:0031402:sodium ion binding	gnl|CDD|223664;COG0591, PutP, Na+/proline symporter [Amino acid transport and metabolism / General function prediction only].
gene-PA14_RS27120	816	3065	680.24	4030	671.85	1030	208.35	1137	247.79	2419.59	-1.98266	0.101921	-19.4529	2.76e-84	6.07e-83	Down	PA14_RS27120	NC_008463.1	5928981	5929796	PA14_RS27120	PA14_66460	universal stress protein	-	-	-	-	gnl|CDD|223662;COG0589, UspA, Universal stress protein UspA and related nucleotide-binding proteins [Signal transduction mechanisms].
gene-PA14_RS01425	1452	6299	785.64	7843	734.81	2636	299.66	2708	331.66	5066.49	-1.68397	0.0866261	-19.4395	3.57e-84	7.84e-83	Down	gabD	NC_008463.1	313663	315114	PA14_RS01425	PA14_03430	NADP-dependent succinate-semialdehyde dehydrogenase	K00135	GO:0009450:gamma-aminobutyric acid catabolic process;GO:0019477:L-lysine catabolic process	-	GO:0047949:glutarate-semialdehyde dehydrogenase (NAD+) activity;GO:0009013:succinate-semialdehyde dehydrogenase [NAD(P)+] activity	gnl|CDD|223944;COG1012, PutA, NAD-dependent aldehyde dehydrogenases [Energy production and conversion].
gene-PA14_RS08120	771	100	23.49	141	24.88	1354	289.88	1701	392.34	755.242	3.38117	0.17396	19.4365	3.79e-84	8.29e-83	Ups	PA14_RS08120	NC_008463.1	1746215	1746985	PA14_RS08120	PA14_20270	3-oxoacyl-ACP reductase RhlG	-	-	-	GO:0102131:3-oxo-glutaryl-[acp] methyl ester reductase activity;GO:0102132:3-oxo-pimeloyl-[acp] methyl ester reductase activity;GO:0004316:3-oxoacyl-[acyl-carrier-protein] reductase (NADPH) activity	gnl|CDD|223959;COG1028, FabG, Dehydrogenases with different specificities (related to short-chain alcohol dehydrogenases) [Secondary metabolites biosynthesis, transport, and catabolism / General function prediction only].
gene-PA14_RS21440	1347	1929	259.35	2649	267.53	737	90.31	583	76.97	1537.47	-2.07005	0.10661	-19.4171	5.53e-84	1.21e-82	Down	astB	NC_008463.1	4667360	4668706	PA14_RS21440	PA14_52660	N-succinylarginine dihydrolase	K01484	GO:0019544:arginine catabolic process to glutamate;GO:0019545:arginine catabolic process to succinate	-	GO:0009015:N-succinylarginine dihydrolase activity	gnl|CDD|226247;COG3724, AstB, Succinylarginine dihydrolase [Amino acid transport and metabolism].
gene-PA14_RS24660	939	276	53.23	383	55.49	2001	351.75	1883	356.62	1050.05	2.27844	0.117345	19.4166	5.59e-84	1.21e-82	Ups	ribF	NC_008463.1	5382270	5383208	PA14_RS24660	PA14_60380	bifunctional riboflavin kinase/FAD synthetase	K11753	GO:0006747:FAD biosynthetic process;GO:0009398:FMN biosynthetic process;GO:0009231:riboflavin biosynthetic process	-	GO:0005524:ATP binding;GO:0003919:FMN adenylyltransferase activity;GO:0008531:riboflavin kinase activity	gnl|CDD|223274;COG0196, RibF, FAD synthase [Coenzyme metabolism].
gene-PA14_RS03790	2163	1173	98.21	1411	88.74	251	19.15	163	13.4	800.064	-2.92644	0.151539	-19.3115	4.3e-83	9.29e-82	Down	fptA	NC_008463.1	800018	802180	PA14_RS03790	PA14_09340	Fe(3+)-pyochelin receptor FptA	-	GO:0055072:iron ion homeostasis	GO:0009279:cell outer membrane;GO:0016021:integral component of membrane	GO:1903981:enterobactin binding;GO:0005506:iron ion binding;GO:0015344:siderophore uptake transmembrane transporter activity;GO:0038023:signaling receptor activity	gnl|CDD|227114;COG4773, FhuE, Outer membrane receptor for ferric coprogen and ferric-rhodotorulic acid [Inorganic ion transport and metabolism].
gene-PA14_RS30640	1119	181	29.29	201	24.44	1706	251.65	1403	222.97	800.535	2.72308	0.141128	19.2952	5.9e-83	1.27e-81	Ups	pscP	NC_008463.1	3789550	3790668	PA14_RS30640	PA14_42600	type III secretion system needle length determinant PscP	K04057	-	-	-	-
gene-PA14_RS02980	2772	711	46.45	858	42.11	102	6.07	91	5.84	473.029	-3.29522	0.171259	-19.2411	1.68e-82	3.6e-81	Down	PA14_RS02980	NC_008463.1	634969	637740	PA14_RS02980	PA14_07430	ImpA family metalloprotease	-	GO:0052051:interaction with host via protein secreted by type II secretion system;GO:1903237:negative regulation of leukocyte tethering or rolling;GO:0030163:protein catabolic process;GO:0015628:protein secretion by the type II secretion system;GO:0043952:protein transport by the Sec complex	GO:0005615:extracellular space	GO:0046872:metal ion binding;GO:0008237:metallopeptidase activity	-
gene-PA14_RS21445	1467	5101	629.72	6456	598.67	2474	278.37	2361	286.21	4240.02	-1.53819	0.0800477	-19.2159	2.73e-82	5.83e-81	Down	astD	NC_008463.1	4668703	4670169	PA14_RS21445	PA14_52670	succinylglutamate-semialdehyde dehydrogenase	K06447	GO:0019544:arginine catabolic process to glutamate;GO:0019545:arginine catabolic process to succinate	-	GO:0043824:succinylglutamate-semialdehyde dehydrogenase activity	gnl|CDD|223944;COG1012, PutA, NAD-dependent aldehyde dehydrogenases [Energy production and conversion].
gene-PA14_RS07460	2988	1351	81.88	1726	78.58	386	21.32	385	22.91	1012.64	-2.27228	0.118353	-19.1992	3.76e-82	8.01e-81	Down	PA14_RS07460	NC_008463.1	1600241	1603228	PA14_RS07460	PA14_18630	autotransporter domain-containing protein	-	-	-	-	gnl|CDD|226973;COG4625, COG4625, Uncharacterized protein with a C-terminal OMP (outer membrane protein) domain [Function unknown].
gene-PA14_RS08085	915	839	166.06	1089	161.91	158	28.5	163	31.68	597.556	-2.8551	0.148737	-19.1955	4.03e-82	8.56e-81	Down	PA14_RS08085	NC_008463.1	1738160	1739074	PA14_RS08085	PA14_20180	ABC transporter ATP-binding protein	K19340	-	GO:0005886:plasma membrane	GO:0005524:ATP binding;GO:0016887:ATPase activity	gnl|CDD|224054;COG1131, CcmA, ABC-type multidrug transport system, ATPase component [Defense mechanisms].
gene-PA14_RS01510	819	1376	304.27	1328	220.58	187	37.69	193	41.91	838.002	-3.12435	0.162849	-19.1855	4.89e-82	1.03e-80	Down	cysT	NC_008463.1	329966	330784	PA14_RS01510	PA14_03680	sulfate ABC transporter permease subunit CysT	K02046	-	GO:0031969:chloroplast membrane;GO:0016021:integral component of membrane	GO:0015419:ATPase-coupled sulfate transmembrane transporter activity	gnl|CDD|223629;COG0555, CysU, ABC-type sulfate transport system, permease component [Posttranslational modification, protein turnover, chaperones].
gene-PA14_RS14435	1395	4130	536.16	4499	438.73	1419	167.9	1286	163.94	2987.31	-1.96903	0.102632	-19.1853	4.91e-82	1.04e-80	Down	lpdA	NC_008463.1	3154662	3156056	PA14_RS14435	PA14_35490	dihydrolipoyl dehydrogenase	K00382	GO:0045454:cell redox homeostasis;GO:0006096:glycolytic process	GO:0005737:cytoplasm	GO:0004148:dihydrolipoyl dehydrogenase activity;GO:0009055:electron transfer activity;GO:0050660:flavin adenine dinucleotide binding	gnl|CDD|224169;COG1249, Lpd, Pyruvate/2-oxoglutarate dehydrogenase complex, dihydrolipoamide dehydrogenase (E3) component, and related enzymes [Energy production and conversion].
gene-PA14_RS17405	462	238	93.29	320	94.22	1782	636.68	1747	672.46	944.114	2.37855	0.124078	19.1699	6.61e-82	1.39e-80	Ups	PA14_RS17405	NC_008463.1	3809384	3809845	PA14_RS17405	PA14_42860	bacteriohemerythrin	-	-	-	GO:0005506:iron ion binding;GO:0005344:oxygen carrier activity	gnl|CDD|225331;COG2703, COG2703, Hemerythrin [Inorganic ion transport and metabolism].
gene-PA14_RS14120	1176	23	3.54	36	4.16	828	116.22	924	139.73	410.466	4.57839	0.240064	19.0716	4.35e-81	9.11e-80	Ups	PA14_RS14120	NC_008463.1	3081983	3083158	PA14_RS14120	PA14_34700	serine hydrolase	-	-	GO:0005737:cytoplasm	GO:0016787:hydrolase activity	gnl|CDD|224594;COG1680, AmpC, Beta-lactamase class C and other penicillin binding proteins [Defense mechanisms].
gene-PA14_RS21575	789	1124	257.99	1416	244.14	293	61.3	280	63.11	822.226	-2.42477	0.127404	-19.0322	9.23e-81	1.92e-79	Down	PA14_RS21575	NC_008463.1	4698197	4698985	PA14_RS21575	PA14_52990	phenylalanine 4-monooxygenase	K00500	GO:0006559:L-phenylalanine catabolic process	-	GO:0005506:iron ion binding;GO:0004505:phenylalanine 4-monooxygenase activity	gnl|CDD|225727;COG3186, COG3186, Phenylalanine-4-hydroxylase [Amino acid transport and metabolism].
gene-PA14_RS15645	903	724	145.2	808	121.73	90	16.45	78	15.36	459.614	-3.46545	0.182188	-19.0213	1.14e-80	2.35e-79	Down	liuE	NC_008463.1	3433535	3434437	PA14_RS15645	PA14_38490	bifunctional 3-hydroxy-3-isohexenylglutaryl-CoA lyase/hydroxymethylglutaryl-CoA lyase	K01640	GO:0008300:isoprenoid catabolic process;GO:0046951:ketone body biosynthetic process;GO:0006552:leucine catabolic process;GO:0006629:lipid metabolic process;GO:0046247:terpene catabolic process	-	GO:0047445:3-hydroxy-3-isohexenylglutaryl-CoA lyase activity;GO:0004419:hydroxymethylglutaryl-CoA lyase activity;GO:0046872:metal ion binding	gnl|CDD|223197;COG0119, LeuA, Isopropylmalate/homocitrate/citramalate synthases [Amino acid transport and metabolism].
gene-PA14_RS25655	1482	2952	360.74	4555	418.12	17805	1983.11	14148	1697.71	9160.91	1.81736	0.0955732	19.0153	1.27e-80	2.63e-79	Ups	nusA	NC_008463.1	5601906	5603387	PA14_RS25655	PA14_62770	transcription termination factor NusA	-	GO:0006353:DNA-templated transcription, termination;GO:0031564:transcription antitermination	GO:0005737:cytoplasm	GO:0003700:DNA-binding transcription factor activity;GO:0000166:nucleotide binding;GO:0003723:RNA binding	gnl|CDD|223273;COG0195, NusA, Transcription elongation factor [Transcription].
gene-PA14_RS16865	1053	190635	32786.5	240849	31115.3	115482	18102.5	112873	19062.5	169081	-1.19936	0.0630854	-19.0116	1.37e-80	2.81e-79	Down	PA14_RS16865	NC_008463.1	3712447	3713499	PA14_RS16865	PA14_41570	outer membrane porin OprF	-	GO:0044406:adhesion of symbiont to host;GO:0006811:ion transport;GO:0008360:regulation of cell shape	GO:0009279:cell outer membrane;GO:0019867:outer membrane;GO:0046930:pore complex	GO:0005509:calcium ion binding;GO:0001851:complement component C3b binding;GO:0015288:porin activity	gnl|CDD|225439;COG2885, OmpA, Outer membrane protein and related peptidoglycan-associated (lipo)proteins [Cell envelope biogenesis, outer membrane].
gene-PA14_RS26800	2265	3113	248.9	4343	260.84	1469	107.05	1188	93.28	2615.38	-1.76406	0.0928113	-19.007	1.49e-80	3.06e-79	Down	parC	NC_008463.1	5843612	5845876	PA14_RS26800	PA14_65605	DNA topoisomerase IV subunit A	-	GO:0007059:chromosome segregation;GO:0006265:DNA topological change	GO:0005694:chromosome;GO:0005737:cytoplasm;GO:0009330:DNA topoisomerase complex (ATP-hydrolyzing);GO:0009340:DNA topoisomerase IV complex;GO:0019897:extrinsic component of plasma membrane	GO:0005524:ATP binding;GO:0003677:DNA binding;GO:0003918:DNA topoisomerase type II (ATP-hydrolyzing) activity	gnl|CDD|223266;COG0188, GyrA, Type IIA topoisomerase (DNA gyrase/topo II, topoisomerase IV), A subunit [DNA replication, recombination, and repair].
gene-PA14_RS14445	1053	1875	322.47	1998	258.12	415	65.05	432	72.96	1260.82	-2.48304	0.130707	-18.997	1.81e-80	3.69e-79	Down	PA14_RS14445	NC_008463.1	3157347	3158399	PA14_RS14445	PA14_35520	alpha-ketoacid dehydrogenase subunit beta	K00167	GO:0009083:branched-chain amino acid catabolic process;GO:0007584:response to nutrient	-	GO:0003863:3-methyl-2-oxobutanoate dehydrogenase (2-methylpropanoyl-transferring) activity;GO:0003826:alpha-ketoacid dehydrogenase activity	gnl|CDD|223101;COG0022, AcoB, Pyruvate/2-oxoglutarate dehydrogenase complex, dehydrogenase (E1) component, eukaryotic type, beta subunit [Energy production and conversion].
gene-PA14_RS19980	603	6574	1974.39	9172	2069.21	3040	832.16	2249	663.27	5448.83	-1.85186	0.0975228	-18.989	2.1e-80	4.28e-79	Down	PA14_RS19980	NC_008463.1	4371405	4372007	PA14_RS19980	PA14_49200	outer membrane beta-barrel protein	-	-	-	-	gnl|CDD|226163;COG3637, COG3637, Opacity protein and related surface antigens [Cell envelope biogenesis, outer membrane].
gene-PA14_RS17860	1437	7444	938.14	9747	922.72	3649	419.15	2834	350.72	6129.61	-1.69039	0.0890896	-18.974	2.8e-80	5.68e-79	Down	lpdA	NC_008463.1	3913657	3915093	PA14_RS17860	PA14_43970	dihydrolipoyl dehydrogenase	K00382	GO:0045454:cell redox homeostasis;GO:0020012:evasion or tolerance of host immune response;GO:0006096:glycolytic process;GO:0009405:pathogenesis	GO:0005737:cytoplasm	GO:0004148:dihydrolipoyl dehydrogenase activity;GO:0009055:electron transfer activity;GO:0050660:flavin adenine dinucleotide binding	gnl|CDD|224169;COG1249, Lpd, Pyruvate/2-oxoglutarate dehydrogenase complex, dihydrolipoamide dehydrogenase (E3) component, and related enzymes [Energy production and conversion].
gene-PA14_RS20870	1059	453	77.47	642	82.47	2681	417.88	2561	430.06	1472.92	1.98234	0.104537	18.963	3.45e-80	6.97e-79	Ups	nadA	NC_008463.1	4561030	4562088	PA14_RS20870	PA14_51330	quinolinate synthase NadA	K03517	GO:0009435:NAD biosynthetic process	GO:0005737:cytoplasm	GO:0051539:4 iron, 4 sulfur cluster binding;GO:0046872:metal ion binding;GO:0008987:quinolinate synthetase A activity	gnl|CDD|223456;COG0379, NadA, Quinolinate synthase [Coenzyme metabolism].
gene-PA14_RS06100	1470	5995	738.57	7949	735.62	23611	2651.24	24077	2912.74	14512.2	1.49667	0.0789632	18.954	4.09e-80	8.25e-79	Ups	guaB	NC_008463.1	1297693	1299162	PA14_RS06100	PA14_15310	IMP dehydrogenase	K00088	GO:0006177:GMP biosynthetic process	-	GO:0003938:IMP dehydrogenase activity;GO:0046872:metal ion binding;GO:0000166:nucleotide binding	gnl|CDD|223590;COG0516, GuaB, IMP dehydrogenase/GMP reductase [Nucleotide transport and metabolism].
gene-PA14_RS04325	1386	1285	167.9	1643	161.26	388	46.21	301	38.62	952.623	-2.36759	0.124957	-18.9472	4.65e-80	9.35e-79	Down	PA14_RS04325	NC_008463.1	923965	925350	PA14_RS04325	PA14_10730	nucleotide 5'-monophosphate nucleosidase PpnN	K06966	-	-	GO:0008714:AMP nucleosidase activity;GO:0047405:pyrimidine-5'-nucleotide nucleosidase activity	gnl|CDD|224527;COG1611, COG1611, Predicted Rossmann fold nucleotide-binding protein [General function prediction only].
gene-PA14_RS03045	543	426	142.08	580	145.31	2538	771.51	2560	838.41	1418.73	2.06286	0.10897	18.9305	6.4e-80	1.28e-78	Ups	folK	NC_008463.1	654237	654779	PA14_RS03045	PA14_07600	2-amino-4-hydroxy-6-hydroxymethyldihydropteridine diphosphokinase	K00950	-	-	-	gnl|CDD|223872;COG0801, FolK, 7,8-dihydro-6-hydroxymethylpterin-pyrophosphokinase [Coenzyme metabolism].
gene-PA14_RS15965	999	492	89.19	574	78.16	2763	456.53	2757	490.78	1532.73	2.0823	0.11016	18.9025	1.09e-79	2.17e-78	Ups	PA14_RS15965	NC_008463.1	3499822	3500820	PA14_RS15965	PA14_39320	ABC transporter permease	K10440	-	-	-	gnl|CDD|224093;COG1172, AraH, Ribose/xylose/arabinose/galactoside ABC-type transport systems, permease components [Carbohydrate transport and metabolism].
gene-PA14_RS11705	77	18	42.34	36	63.6	861	1845.72	746	1722.92	374.095	4.57715	0.243414	18.804	7.01e-79	1.39e-77	Ups	PA14_RS11705	NC_008463.1	2474588	2474664	PA14_RS11705	PA14_28740	tRNA-Pro	K14232	-	-	-	-
gene-PA14_RS15355	1164	483	75.15	681	79.59	19	2.69	24	3.67	325.052	-4.97091	0.264584	-18.7876	9.53e-79	1.89e-77	Down	PA14_RS15355	NC_008463.1	3366606	3367769	PA14_RS15355	PA14_37760	MFS transporter	-	-	-	-	gnl|CDD|223553;COG0477, ProP, Permeases of the major facilitator superfamily [Carbohydrate transport and metabolism / Amino acid transport and metabolism / Inorganic ion transport and metabolism / General function prediction only].
gene-PA14_RS00450	1047	497	85.97	721	93.68	41	6.46	45	7.64	348.668	-4.06156	0.216382	-18.7703	1.32e-78	2.61e-77	Down	tssG	NC_008463.1	104835	105881	PA14_RS00450	PA14_01080	type VI secretion system baseplate subunit TssG	K11895	-	-	-	gnl|CDD|226051;COG3520, COG3520, Predicted component of the type VI protein secretion system [Intracellular trafficking, secretion, and vesicular transport].
gene-PA14_RS14440	1287	2392	336.59	2465	260.55	626	80.29	510	70.47	1599.5	-2.39654	0.127738	-18.7613	1.57e-78	3.07e-77	Down	PA14_RS14440	NC_008463.1	3156060	3157346	PA14_RS14440	PA14_35500	2-oxo acid dehydrogenase subunit E2	K09699	GO:0006096:glycolytic process	GO:0005737:cytoplasm	GO:0016407:acetyltransferase activity;GO:0043754:dihydrolipoyllysine-residue (2-methylpropanoyl)transferase activity;GO:0031405:lipoic acid binding	gnl|CDD|223582;COG0508, AceF, Pyruvate/2-oxoglutarate dehydrogenase complex, dihydrolipoamide acyltransferase (E2) component, and related enzymes [Energy production and conversion].
gene-PA14_RS02615	1059	832	142.28	1080	138.73	185	28.84	141	23.68	593.802	-2.82611	0.150635	-18.7613	1.57e-78	3.07e-77	Down	bioB	NC_008463.1	569617	570675	PA14_RS02615	PA14_06500	biotin synthase BioB	K01012	GO:0009102:biotin biosynthetic process	-	GO:0051537:2 iron, 2 sulfur cluster binding;GO:0051539:4 iron, 4 sulfur cluster binding;GO:0004076:biotin synthase activity;GO:0005506:iron ion binding	gnl|CDD|223576;COG0502, BioB, Biotin synthase and related enzymes [Coenzyme metabolism].
gene-PA14_RS21300	1050	229	39.5	330	42.75	1811	284.7	1599	270.82	915.054	2.32761	0.124255	18.7326	2.68e-78	5.25e-77	Ups	dinB	NC_008463.1	4642558	4643607	PA14_RS21300	PA14_52310	DNA polymerase IV	-	GO:0006281:DNA repair;GO:0006261:DNA-dependent DNA replication	GO:0005737:cytoplasm	GO:0003684:damaged DNA binding;GO:0003887:DNA-directed DNA polymerase activity;GO:0000287:magnesium ion binding	gnl|CDD|223466;COG0389, DinP, Nucleotidyltransferase/DNA polymerase involved in DNA repair [DNA replication, recombination, and repair].
gene-PA14_RS03480	747	316	76.61	382	69.57	2012	444.59	1935	460.66	1077.08	2.21057	0.118163	18.7078	4.27e-78	8.34e-77	Ups	PA14_RS03480	NC_008463.1	739340	740086	PA14_RS03480	PA14_08630	pantothenate kinase	K03525	GO:0015937:coenzyme A biosynthetic process	GO:0005737:cytoplasm	GO:0005524:ATP binding;GO:0046872:metal ion binding;GO:0004594:pantothenate kinase activity	gnl|CDD|224438;COG1521, COG1521, Pantothenate kinase type III (Bvg accessory factor family protein) [Transcription].
gene-PA14_RS20080	1359	97	12.93	161	16.12	1216	147.7	1174	153.63	605.584	2.93304	0.156819	18.7034	4.65e-78	9.03e-77	Ups	PA14_RS20080	NC_008463.1	4391560	4392918	PA14_RS20080	PA14_49420	HAMP domain-containing protein	K07639	-	-	-	gnl|CDD|223715;COG0642, BaeS, Signal transduction histidine kinase [Signal transduction mechanisms].
gene-PA14_RS02415	2799	964	62.37	1198	58.23	224	13.21	216	13.72	689.747	-2.57284	0.137779	-18.6737	8.1e-78	1.57e-76	Down	clpG	NC_008463.1	530849	533647	PA14_RS02415	PA14_06000	AAA family protein disaggregase ClpG	K03696	GO:0019538:protein metabolic process	-	GO:0005524:ATP binding	gnl|CDD|223616;COG0542, clpA, ATP-binding subunits of Clp protease and DnaK/DnaJ chaperones [Posttranslational modification, protein turnover, chaperones].
gene-PA14_RS19075	669	654	177.04	867	176.3	111	27.39	101	26.85	461.38	-3.10798	0.166708	-18.6432	1.43e-77	2.77e-76	Down	PA14_RS19075	NC_008463.1	4179778	4180446	PA14_RS19075	PA14_46930	amino acid ABC transporter permease	K10002	-	-	-	gnl|CDD|223836;COG0765, HisM, ABC-type amino acid transport system, permease component [Amino acid transport and metabolism].
gene-PA14_RS07625	1227	798	117.78	1155	128.05	183	24.62	172	24.93	607.748	-2.72121	0.146391	-18.5887	3.97e-77	7.64e-76	Down	PA14_RS07625	NC_008463.1	1642132	1643358	PA14_RS07625	PA14_19020	type VI secretion system effector muramidase Tse3	-	-	-	-	-
gene-PA14_RS10025	324	568	317.49	764	320.78	81	41.27	64	35.13	394.455	-3.45945	0.186579	-18.5414	9.56e-77	1.84e-75	Down	PA14_RS10025	NC_008463.1	2164495	2164818	PA14_RS10025	PA14_24740	hypothetical protein	-	-	-	-	-
gene-PA14_RS18545	2124	607	51.76	781	50.02	3155	245.19	3264	273.28	1821.67	1.92813	0.104105	18.5211	1.4e-76	2.67e-75	Ups	flhA	NC_008463.1	4061770	4063893	PA14_RS18545	PA14_45680	flagellar biosynthesis protein FlhA	K02400	-	-	-	gnl|CDD|224217;COG1298, FlhA, Flagellar biosynthesis pathway, component FlhA [Cell motility and secretion / Intracellular trafficking and secretion].
gene-PA14_RS10170	2148	8124	684.95	11233	711.41	4687	360.17	4072	337.12	7212.56	-1.41949	0.0767499	-18.495	2.26e-76	4.32e-75	Down	fadB	NC_008463.1	2192750	2194897	PA14_RS10170	PA14_25080	fatty acid oxidation complex subunit alpha FadB	K01825	GO:0006635:fatty acid beta-oxidation	GO:0036125:fatty acid beta-oxidation multienzyme complex	GO:0003857:3-hydroxyacyl-CoA dehydrogenase activity;GO:0008692:3-hydroxybutyryl-CoA epimerase activity;GO:0004165:dodecenoyl-CoA delta-isomerase activity;GO:0004300:enoyl-CoA hydratase activity	gnl|CDD|224170;COG1250, FadB, 3-hydroxyacyl-CoA dehydrogenase [Lipid metabolism].
gene-PA14_RS07215	1518	1723	205.56	2253	201.9	621	67.53	618	72.4	1361.22	-1.95711	0.105832	-18.4926	2.37e-76	4.5e-75	Down	glpK	NC_008463.1	1542808	1544325	PA14_RS07215	PA14_17960	glycerol kinase GlpK	K00864	GO:0019563:glycerol catabolic process;GO:0006071:glycerol metabolic process;GO:0006072:glycerol-3-phosphate metabolic process	-	GO:0005524:ATP binding;GO:0004370:glycerol kinase activity	gnl|CDD|223628;COG0554, GlpK, Glycerol kinase [Energy production and conversion].
gene-PA14_RS17295	930	120	23.37	168	24.57	1233	218.84	1116	213.4	604.547	2.741	0.148813	18.4191	9.23e-76	1.75e-74	Ups	pscQ	NC_008463.1	3790665	3791594	PA14_RS17295	PA14_42610	SctQ family type III secretion system cytoplasmic ring protein PscQ	K03225	-	-	-	gnl|CDD|224798;COG1886, FliN, Flagellar motor switch/type III secretory pathway protein [Cell motility and secretion / Intracellular trafficking and secretion].
gene-PA14_RS28105	822	605	133.29	788	130.41	76	15.26	87	18.82	416.24	-3.35433	0.182286	-18.4015	1.28e-75	2.42e-74	Down	PA14_RS28105	NC_008463.1	6150109	6150930	PA14_RS28105	PA14_68940	hypothetical protein	-	-	-	-	-
gene-PA14_RS06670	405	883	394.84	983	330.18	162	66.03	126	55.33	578.415	-2.9812	0.16204	-18.3979	1.37e-75	2.57e-74	Down	PA14_RS06670	NC_008463.1	1423447	1423851	PA14_RS06670	PA14_16640	DUF4398 domain-containing protein	-	-	-	-	-
gene-PA14_RS04315	2187	1331	110.22	1972	122.66	475	35.85	395	32.12	1086.31	-2.19102	0.11912	-18.3934	1.48e-75	2.78e-74	Down	bphP	NC_008463.1	921046	923232	PA14_RS04315	PA14_10700	bacteriophytochrome BphP	-	GO:0009584:detection of visible light;GO:0007234:osmosensory signaling via phosphorelay pathway;GO:0018298:protein-chromophore linkage;GO:0006355:regulation of transcription, DNA-templated	-	GO:0005524:ATP binding;GO:0042802:identical protein binding;GO:0000156:phosphorelay response regulator activity;GO:0000155:phosphorelay sensor kinase activity;GO:0009881:photoreceptor activity;GO:0030295:protein kinase activator activity	gnl|CDD|226702;COG4251, COG4251, Bacteriophytochrome (light-regulated signal transduction histidine kinase) [Signal transduction mechanisms].
gene-PA14_RS26175	1071	2294	387.9	2913	370.01	937	144.41	913	151.6	1836.51	-1.77194	0.0967199	-18.3203	5.7e-75	1.07e-73	Down	PA14_RS26175	NC_008463.1	5705308	5706378	PA14_RS26175	PA14_64030	DUF2333 family protein	-	-	-	-	gnl|CDD|227649;COG5345, COG5345, Uncharacterized protein conserved in bacteria [Function unknown].
gene-PA14_RS01615	882	664	136.34	1002	154.55	136	25.45	117	23.59	505.822	-2.97498	0.163123	-18.2376	2.59e-74	4.84e-73	Down	PA14_RS01615	NC_008463.1	356417	357298	PA14_RS01615	PA14_03950	ABC transporter permease subunit	K11075	GO:0015847:putrescine transport;GO:0055085:transmembrane transport	GO:0043190:ATP-binding cassette (ABC) transporter complex;GO:0005887:integral component of plasma membrane;GO:0005886:plasma membrane	-	gnl|CDD|224097;COG1176, PotB, ABC-type spermidine/putrescine transport system, permease component I [Amino acid transport and metabolism].
gene-PA14_RS19070	747	878	212.86	1052	191.58	174	38.45	180	42.85	608.532	-2.72282	0.149517	-18.2108	4.24e-74	7.88e-73	Down	PA14_RS19070	NC_008463.1	4179035	4179781	PA14_RS19070	PA14_46920	amino acid ABC transporter permease	K10003	GO:0006865:amino acid transport	GO:0043190:ATP-binding cassette (ABC) transporter complex	GO:0022857:transmembrane transporter activity	gnl|CDD|223836;COG0765, HisM, ABC-type amino acid transport system, permease component [Amino acid transport and metabolism].
gene-PA14_RS09315	846	1717	367.55	2045	328.84	483	94.24	524	110.15	1258.12	-2.18144	0.120006	-18.1778	7.74e-74	1.43e-72	Down	PA14_RS09315	NC_008463.1	1994594	1995439	PA14_RS09315	PA14_23000	carbohydrate ABC transporter permease	K17317	-	-	-	gnl|CDD|223472;COG0395, UgpE, ABC-type sugar transport system, permease component [Carbohydrate transport and metabolism].
gene-PA14_RS03355	1050	333	57.43	498	64.52	2200	345.85	2018	341.78	1169.88	2.06809	0.113957	18.148	1.33e-73	2.46e-72	Ups	trpD	NC_008463.1	715068	716117	PA14_RS03355	PA14_08350	anthranilate phosphoribosyltransferase	K00766	GO:0000162:tryptophan biosynthetic process	-	GO:0004048:anthranilate phosphoribosyltransferase activity;GO:0000287:magnesium ion binding	gnl|CDD|223621;COG0547, TrpD, Anthranilate phosphoribosyltransferase [Amino acid transport and metabolism].
gene-PA14_RS23420	456	661	262.52	956	285.2	3821	1383.13	3142	1225.35	1994.43	1.82745	0.1007	18.1474	1.35e-73	2.48e-72	Ups	mraZ	NC_008463.1	5119132	5119587	PA14_RS23420	PA14_57460	division/cell wall cluster transcriptional repressor MraZ	-	-	GO:0005737:cytoplasm;GO:0009295:nucleoid	GO:0003677:DNA binding;GO:0003700:DNA-binding transcription factor activity	gnl|CDD|224912;COG2001, COG2001, Uncharacterized protein conserved in bacteria [Function unknown].
gene-PA14_RS03570	1194	2882	437.13	3672	418.37	1236	170.87	928	138.22	2271.28	-1.88402	0.103882	-18.1362	1.65e-73	3.03e-72	Down	tuf	NC_008463.1	757816	759009	PA14_RS03570	PA14_08830	elongation factor Tu	-	-	GO:0005737:cytoplasm	GO:0005525:GTP binding;GO:0003924:GTPase activity;GO:0003746:translation elongation factor activity	gnl|CDD|223128;COG0050, TufB, GTPases - translation elongation factors [Translation, ribosomal structure and biogenesis].
gene-PA14_RS15185	942	606	116.5	746	107.73	60	10.51	80	15.1	401.48	-3.52973	0.195125	-18.0896	3.85e-73	7.05e-72	Down	PA14_RS15185	NC_008463.1	3321024	3321965	PA14_RS15185	PA14_37310	biotin-dependent carboxyltransferase family protein	-	-	-	-	gnl|CDD|224895;COG1984, DUR1, Allophanate hydrolase subunit 2 [Amino acid transport and metabolism].
gene-PA14_RS25050	705	25	6.42	52	10.03	804	188.24	989	249.47	425.055	4.2467	0.235276	18.0499	7.9e-73	1.44e-71	Ups	PA14_RS25050	NC_008463.1	5475647	5476351	PA14_RS25050	PA14_61330	MgtC/SapB family protein	-	-	-	-	gnl|CDD|224204;COG1285, SapB, Uncharacterized membrane protein [Function unknown].
gene-PA14_RS07750	1770	1572	160.84	1898	145.87	511	47.65	501	50.34	1177.72	-2.05961	0.114221	-18.0317	1.1e-72	2e-71	Down	PA14_RS07750	NC_008463.1	1673280	1675049	PA14_RS07750	PA14_19370	N-acetylglutaminylglutamine amidotransferase	K01953	-	-	-	gnl|CDD|223444;COG0367, AsnB, Asparagine synthase (glutamine-hydrolyzing) [Amino acid transport and metabolism].
gene-PA14_RS21115	1332	5432	738.54	7245	739.93	2966	367.55	2385	318.42	4643.91	-1.5252	0.0849672	-17.9504	4.76e-72	8.65e-71	Down	oprD	NC_008463.1	4606220	4607551	PA14_RS21115	PA14_51880	outer membrane porin OprD	K18093	GO:0015802:basic amino acid transport	GO:0045203:integral component of cell outer membrane;GO:0019867:outer membrane;GO:0046930:pore complex	GO:0015288:porin activity;GO:0008236:serine-type peptidase activity	-
gene-PA14_RS02600	879	556	114.55	772	119.48	60	11.27	80	16.19	391.82	-3.49333	0.195104	-17.9049	1.08e-71	1.95e-70	Down	PA14_RS02600	NC_008463.1	567171	568049	PA14_RS02600	PA14_06460	allophanate hydrolase subunit 1	K01941	-	-	-	gnl|CDD|224960;COG2049, DUR1, Allophanate hydrolase subunit 1 [Amino acid transport and metabolism].
gene-PA14_RS25520	1296	788	110.11	977	102.55	3705	471.88	3855	528.98	2182.5	1.81496	0.101396	17.8997	1.19e-71	2.14e-70	Ups	PA14_RS25520	NC_008463.1	5569828	5571123	PA14_RS25520	PA14_62440	NCS2 family permease	-	-	-	-	gnl|CDD|225161;COG2252, COG2252, Xanthine/uracil/vitamin C permease [Nucleotide transport and metabolism].
gene-PA14_RS00340	2046	2543	225.09	3189	212.03	1127	90.92	1068	92.83	2058.33	-1.66606	0.0932559	-17.8655	2.19e-71	3.94e-70	Down	prlC	NC_008463.1	76354	78399	PA14_RS00340	PA14_00790	oligopeptidase A	-	GO:0006260:DNA replication;GO:0006465:signal peptide processing	GO:0005737:cytoplasm;GO:0005829:cytosol	GO:0046872:metal ion binding;GO:0004222:metalloendopeptidase activity;GO:0008233:peptidase activity	gnl|CDD|223416;COG0339, Dcp, Zn-dependent oligopeptidases [Amino acid transport and metabolism].
gene-PA14_RS03920	1206	837	125.69	1177	132.77	231	31.62	190	28.02	639.865	-2.52603	0.141554	-17.8449	3.16e-71	5.67e-70	Down	PA14_RS03920	NC_008463.1	833833	835038	PA14_RS03920	PA14_09700	FAD-dependent monooxygenase PqsL	-	-	-	-	gnl|CDD|223727;COG0654, UbiH, 2-polyprenyl-6-methoxyphenol hydroxylase and related FAD-dependent oxidoreductases [Coenzyme metabolism / Energy production and conversion].
gene-PA14_RS23780	561	1869	603.35	2337	566.7	629	185.07	670	212.39	1441.46	-1.97201	0.110732	-17.8088	6.04e-71	1.08e-69	Down	PA14_RS23780	NC_008463.1	5191975	5192535	PA14_RS23780	PA14_58300	response regulator transcription factor	K15012	-	-	-	gnl|CDD|226933;COG4567, COG4567, Response regulator consisting of a CheY-like receiver domain and a Fis-type HTH domain [Signal transduction mechanisms / Transcription].
gene-PA14_RS23285	837	1666	360.47	1947	316.44	573	113	493	104.75	1230.6	-2.0491	0.115103	-17.8024	6.77e-71	1.21e-69	Down	PA14_RS23285	NC_008463.1	5087803	5088639	PA14_RS23285	PA14_57110	mechanosensitive ion channel family protein	-	-	-	-	gnl|CDD|223740;COG0668, MscS, Small-conductance mechanosensitive channel [Cell envelope biogenesis, outer membrane].
gene-PA14_RS20855	1074	344	58.01	567	71.82	2427	373.01	2332	386.14	1312.25	2.11801	0.119095	17.7841	9.38e-71	1.67e-69	Ups	PA14_RS20855	NC_008463.1	4557967	4559040	PA14_RS20855	PA14_51300	AI-2E family transporter	-	-	-	-	gnl|CDD|223701;COG0628, yhhT, Predicted permease, member of the PurR regulon [General function prediction only].
gene-PA14_RS02635	687	574	151.31	771	152.67	96	23.07	90	23.3	407.351	-3.11609	0.17558	-17.7474	1.8e-70	3.2e-69	Down	bioD	NC_008463.1	573522	574208	PA14_RS02635	PA14_06570	dethiobiotin synthase	K01935	GO:0009102:biotin biosynthetic process	GO:0005737:cytoplasm	GO:0005524:ATP binding;GO:0004141:dethiobiotin synthase activity;GO:0000287:magnesium ion binding	gnl|CDD|223210;COG0132, BioD, Dethiobiotin synthetase [Coenzyme metabolism].
gene-PA14_RS18730	729	208	51.67	237	44.23	1576	356.85	1347	328.59	776.66	2.41768	0.136272	17.7416	2e-70	3.53e-69	Ups	PA14_RS18730	NC_008463.1	4104523	4105251	PA14_RS18730	PA14_46150	MBL fold metallo-hydrolase	-	-	-	-	gnl|CDD|223565;COG0491, GloB, Zn-dependent hydrolases, including glyoxylases [General function prediction only].
gene-PA14_RS15540	1425	246	31.26	342	32.65	1673	193.79	1629	203.29	900.8	2.20937	0.124533	17.7412	2.02e-70	3.55e-69	Ups	PA14_RS15540	NC_008463.1	3411438	3412862	PA14_RS15540	PA14_38250	PLP-dependent aminotransferase family protein	K05825	GO:0006351:transcription, DNA-templated	-	GO:0003677:DNA binding;GO:0003700:DNA-binding transcription factor activity;GO:0030170:pyridoxal phosphate binding;GO:0008483:transaminase activity	gnl|CDD|224089;COG1167, ARO8, Transcriptional regulators containing a DNA-binding HTH domain and an aminotransferase domain (MocR family) and their eukaryotic orthologs [Transcription / Amino acid transport and metabolism].
gene-PA14_RS25810	1128	2334	374.72	3243	391.11	1145	167.55	986	155.45	1989.5	-1.66219	0.0937715	-17.7259	2.64e-70	4.64e-69	Down	PA14_RS25810	NC_008463.1	5633992	5635119	PA14_RS25810	PA14_63120	spermidine synthase	K00797	GO:0006596:polyamine biosynthetic process;GO:0008295:spermidine biosynthetic process	GO:0005737:cytoplasm	GO:0004766:spermidine synthase activity	gnl|CDD|223498;COG0421, SpeE, Spermidine synthase [Amino acid transport and metabolism].
gene-PA14_RS28735	2076	1550	135.21	2096	137.35	628	49.93	577	49.43	1260.84	-1.87132	0.105579	-17.7243	2.72e-70	4.76e-69	Down	recG	NC_008463.1	6285895	6287970	PA14_RS28735	PA14_70570	ATP-dependent DNA helicase RecG	K03655	GO:0006310:DNA recombination;GO:0006281:DNA repair	-	GO:0005524:ATP binding;GO:0004003:ATP-dependent DNA helicase activity;GO:0003677:DNA binding	gnl|CDD|224121;COG1200, RecG, RecG-like helicase [DNA replication, recombination, and repair / Transcription].
gene-PA14_RS02695	1179	2669	409.97	3278	378.23	1173	164.22	1112	167.73	2139.67	-1.66315	0.0938662	-17.7183	3.03e-70	5.29e-69	Down	PA14_RS02695	NC_008463.1	586475	587653	PA14_RS02695	PA14_06720	heme d1 biosynthesis protein NirF	-	-	GO:0005737:cytoplasm	-	gnl|CDD|225926;COG3391, COG3391, Uncharacterized conserved protein [Function unknown].
gene-PA14_RS22240	819	702	155.23	649	107.8	55	11.08	51	11.07	400.923	-3.95149	0.223297	-17.6962	4.49e-70	7.81e-69	Down	PA14_RS22240	NC_008463.1	4844691	4845509	PA14_RS22240	PA14_54640	enoyl-CoA hydratase	-	-	-	-	gnl|CDD|223955;COG1024, CaiD, Enoyl-CoA hydratase/carnithine racemase [Lipid metabolism].
gene-PA14_RS14655	621	43	12.54	42	9.2	750	199.35	766	219.36	364.38	3.84018	0.217543	17.6525	9.74e-70	1.69e-68	Ups	PA14_RS14655	NC_008463.1	3208636	3209256	PA14_RS14655	PA14_36030	paraquat-inducible protein A	-	-	-	-	gnl|CDD|225542;COG2995, PqiA, Uncharacterized paraquat-inducible protein A [Function unknown].
gene-PA14_RS03020	450	299	120.33	482	145.71	2136	783.5	1982	783.26	1133.11	2.12794	0.120586	17.6466	1.08e-69	1.87e-68	Ups	PA14_RS03020	NC_008463.1	651201	651650	PA14_RS03020	PA14_07550	GatB/YqeY domain-containing protein	-	-	-	-	gnl|CDD|224526;COG1610, COG1610, Uncharacterized conserved protein [Function unknown].
gene-PA14_RS16675	1020	416	73.86	582	77.62	28	4.53	19	3.31	280.981	-4.63073	0.26267	-17.6295	1.46e-69	2.52e-68	Down	PA14_RS16675	NC_008463.1	3670001	3671020	PA14_RS16675	PA14_41150	ABC transporter permease	K13895	GO:0042884:microcin transport;GO:0035672:oligopeptide transmembrane transport	GO:0016021:integral component of membrane;GO:0005886:plasma membrane	-	gnl|CDD|226690;COG4239, COG4239, ABC-type uncharacterized transport system, permease component [General function prediction only].
gene-PA14_RS03000	1686	2153	231.26	2931	236.49	8449	827.18	7417	782.33	4934.28	1.36223	0.0773459	17.6122	1.99e-69	3.42e-68	Ups	ltrA	NC_008463.1	640581	642266	PA14_RS03000	PA14_07480	group II intron reverse transcriptase/maturase	-	-	-	-	gnl|CDD|225881;COG3344, COG3344, Retron-type reverse transcriptase [DNA replication, recombination, and repair].
gene-PA14_RS01590	1359	1066	142.06	1456	145.75	360	43.73	313	40.96	835.474	-2.17819	0.12388	-17.5831	3.32e-69	5.7e-68	Down	PA14_RS01590	NC_008463.1	349652	351010	PA14_RS01590	PA14_03880	glutamine synthetase family protein	K01915	-	-	-	gnl|CDD|223252;COG0174, GlnA, Glutamine synthetase [Amino acid transport and metabolism].
gene-PA14_RS28670	780	3064	711.4	4179	728.84	11592	2453.1	11406	2600.49	7131.46	1.39106	0.079141	17.5769	3.7e-69	6.33e-68	Ups	PA14_RS28670	NC_008463.1	6275040	6275819	PA14_RS28670	PA14_70390	catabolite repression control protein Crc	K01142	-	-	-	gnl|CDD|223780;COG0708, XthA, Exonuclease III [DNA replication, recombination, and repair].
gene-PA14_RS27635	1548	3577	418.47	4850	426.21	1921	204.84	1826	209.77	3130.07	-1.44385	0.0821869	-17.5679	4.34e-69	7.4e-68	Down	PA14_RS27635	NC_008463.1	6050297	6051844	PA14_RS27635	PA14_67770	2%2C3-bisphosphoglycerate-independent phosphoglycerate mutase	K15633	GO:0006007:glucose catabolic process;GO:0006096:glycolytic process	GO:0005737:cytoplasm	GO:0046537:2,3-bisphosphoglycerate-independent phosphoglycerate mutase activity;GO:0030145:manganese ion binding	gnl|CDD|223768;COG0696, GpmI, Phosphoglyceromutase [Carbohydrate transport and metabolism].
gene-PA14_RS23370	1443	2947	369.86	3966	373.89	1430	163.58	1099	135.44	2443.67	-1.73081	0.098751	-17.527	8.91e-69	1.52e-67	Down	murC	NC_008463.1	5107191	5108633	PA14_RS23370	PA14_57330	UDP-N-acetylmuramate--L-alanine ligase	K01924	GO:0007049:cell cycle;GO:0051301:cell division;GO:0071555:cell wall organization;GO:0009252:peptidoglycan biosynthetic process;GO:0008360:regulation of cell shape	GO:0005737:cytoplasm	GO:0005524:ATP binding;GO:0008763:UDP-N-acetylmuramate-L-alanine ligase activity	gnl|CDD|223844;COG0773, MurC, UDP-N-acetylmuramate-alanine ligase [Cell envelope biogenesis, outer membrane].
gene-PA14_RS08715	813	80	17.82	116	19.41	946	192.07	963	210.65	482.036	2.99738	0.171036	17.5248	9.26e-69	1.57e-67	Ups	PA14_RS08715	NC_008463.1	1876590	1877402	PA14_RS08715	PA14_21640	SDR family oxidoreductase	K13775	-	-	-	gnl|CDD|223959;COG1028, FabG, Dehydrogenases with different specificities (related to short-chain alcohol dehydrogenases) [Secondary metabolites biosynthesis, transport, and catabolism / General function prediction only].
gene-PA14_RS01500	990	844	154.39	1111	152.66	204	34.01	130	23.35	606.474	-2.8243	0.161182	-17.5224	9.66e-69	1.63e-67	Down	PA14_RS01500	NC_008463.1	328093	329082	PA14_RS01500	PA14_03650	sulfate ABC transporter ATP-binding protein	K02045	GO:0008272:sulfate transport	GO:0043190:ATP-binding cassette (ABC) transporter complex	GO:0005524:ATP binding;GO:0015419:ATPase-coupled sulfate transmembrane transporter activity	gnl|CDD|224043;COG1118, CysA, ABC-type sulfate/molybdate transport systems, ATPase component [Inorganic ion transport and metabolism].
gene-PA14_RS05230	1962	913	84.27	1240	85.98	258	21.71	254	23.02	699.798	-2.3409	0.133869	-17.4864	1.82e-68	3.07e-67	Down	betT	NC_008463.1	1113381	1115342	PA14_RS05230	PA14_12990	choline BCCT transporter BetT	-	-	-	-	gnl|CDD|224211;COG1292, BetT, Choline-glycine betaine transporter [Cell envelope biogenesis, outer membrane].
gene-PA14_RS21175	705	383	98.39	608	117.32	2669	624.9	2229	562.26	1361.99	2.03166	0.116267	17.4742	2.25e-68	3.79e-67	Ups	hda	NC_008463.1	4615576	4616280	PA14_RS21175	PA14_52010	DnaA regulatory inactivator Hda	-	-	-	-	gnl|CDD|223666;COG0593, DnaA, ATPase involved in DNA replication initiation [DNA replication, recombination, and repair].
gene-PA14_RS03240	1161	758	118.24	894	104.75	160	22.75	135	20.68	519.273	-2.7652	0.158529	-17.4429	3.9e-68	6.54e-67	Down	PA14_RS03240	NC_008463.1	694084	695244	PA14_RS03240	PA14_08070	phage tail sheath family protein	-	-	GO:0005576:extracellular region	-	gnl|CDD|226028;COG3497, COG3497, Phage tail sheath protein FI [General function prediction only].
gene-PA14_RS13595	3231	852	47.76	1256	52.88	248	12.67	187	10.29	666.374	-2.54165	0.145759	-17.4374	4.3e-68	7.18e-67	Down	cas3f	NC_008463.1	2931455	2934685	PA14_RS13595	PA14_33340	type I-F CRISPR-associated helicase Cas3f	-	GO:0051607:defense response to virus	-	GO:0005524:ATP binding;GO:0004386:helicase activity;GO:0046872:metal ion binding	gnl|CDD|224124;COG1203, COG1203, CRISPR-associated helicase Cas3 [Defense mechanisms].
gene-PA14_RS25990	1926	1754	164.93	2363	166.9	759	65.05	714	65.93	1449.38	-1.75711	0.100893	-17.4155	6.3e-68	1.05e-66	Down	selB	NC_008463.1	5663163	5665088	PA14_RS25990	PA14_63530	selenocysteine-specific translation elongation factor	-	-	-	-	gnl|CDD|225815;COG3276, SelB, Selenocysteine-specific translation elongation factor [Translation, ribosomal structure and biogenesis].
gene-PA14_RS29845	870	9964	2074.12	13625	2130.46	34637	6571.63	35852	7328.44	22252.7	1.30586	0.0750296	17.4045	7.62e-68	1.27e-66	Ups	atpB	NC_008463.1	6526798	6527667	PA14_RS29845	PA14_73310	F0F1 ATP synthase subunit A	K02108	GO:0015986:ATP synthesis coupled proton transport	GO:0016021:integral component of membrane;GO:0005886:plasma membrane;GO:0045263:proton-transporting ATP synthase complex, coupling factor F(o)	GO:0046933:proton-transporting ATP synthase activity, rotational mechanism	gnl|CDD|223433;COG0356, AtpB, F0F1-type ATP synthase, subunit a [Energy production and conversion].
gene-PA14_RS19080	735	1071	263.89	1525	282.25	377	84.67	334	80.81	862.072	-2.1367	0.123432	-17.3108	3.9e-67	6.47e-66	Down	PA14_RS19080	NC_008463.1	4180443	4181177	PA14_RS19080	PA14_46950	amino acid ABC transporter ATP-binding protein	K10004	-	GO:0005886:plasma membrane	GO:0015424:amino acid-transporting ATPase activity;GO:0005524:ATP binding	gnl|CDD|224051;COG1126, GlnQ, ABC-type polar amino acid transport system, ATPase component [Amino acid transport and metabolism].
gene-PA14_RS02010	732	218	53.93	302	56.12	1535	346.14	1622	394.06	851.193	2.32297	0.134223	17.3068	4.18e-67	6.91e-66	Ups	mtgA	NC_008463.1	436948	437679	PA14_RS02010	PA14_04950	monofunctional biosynthetic peptidoglycan transglycosylase	K03814	GO:0071555:cell wall organization;GO:0009252:peptidoglycan biosynthetic process;GO:0008360:regulation of cell shape	GO:0016021:integral component of membrane;GO:0009274:peptidoglycan-based cell wall;GO:0005886:plasma membrane	GO:0008955:peptidoglycan glycosyltransferase activity;GO:0016763:transferase activity, transferring pentosyl groups	gnl|CDD|223815;COG0744, MrcB, Membrane carboxypeptidase (penicillin-binding protein) [Cell envelope biogenesis, outer membrane].
gene-PA14_RS21610	1074	15853	2673.18	17237	2183.31	6308	969.48	6274	1038.86	11958	-1.68916	0.0978733	-17.2587	9.63e-67	1.59e-65	Down	hppD	NC_008463.1	4704698	4705771	PA14_RS21610	PA14_53070	4-hydroxyphenylpyruvate dioxygenase	K00457	GO:0006559:L-phenylalanine catabolic process;GO:0006572:tyrosine catabolic process	-	GO:0003868:4-hydroxyphenylpyruvate dioxygenase activity;GO:0046872:metal ion binding	gnl|CDD|225726;COG3185, COG3185, 4-hydroxyphenylpyruvate dioxygenase and related hemolysins [Amino acid transport and metabolism / General function prediction only].
gene-PA14_RS10995	252	2597	1866.34	3544	1913.16	1190	779.47	875	617.48	2128.12	-1.85152	0.107283	-17.2583	9.69e-67	1.59e-65	Down	PA14_RS10995	NC_008463.1	2362217	2362468	PA14_RS10995	--	hypothetical protein	-	-	GO:0009279:cell outer membrane;GO:0019867:outer membrane	-	-
gene-PA14_RS29295	1266	709	101.42	931	100.04	152	19.82	158	22.19	516.245	-2.6706	0.154794	-17.2526	1.07e-66	1.76e-65	Down	PA14_RS29295	NC_008463.1	6412524	6413789	PA14_RS29295	PA14_71940	ABC transporter ATP-binding protein	K09691	-	-	-	gnl|CDD|224057;COG1134, TagH, ABC-type polysaccharide/polyol phosphate transport system, ATPase component [Carbohydrate transport and metabolism / Cell envelope biogenesis, outer membrane].
gene-PA14_RS27840	633	528	151.06	671	144.2	84	21.9	65	18.26	360.499	-3.27418	0.190099	-17.2235	1.77e-66	2.89e-65	Down	dctQ	NC_008463.1	6090376	6091008	PA14_RS27840	PA14_68280	C4-dicarboxylate TRAP transporter small permease protein DctQ	K11689	GO:0015740:C4-dicarboxylate transport	GO:0016021:integral component of membrane;GO:0005886:plasma membrane	-	gnl|CDD|225632;COG3090, DctM, TRAP-type C4-dicarboxylate transport system, small permease component [Carbohydrate transport and metabolism].
gene-PA14_RS06365	1182	1860	284.98	2371	272.88	824	115.07	707	106.37	1497.17	-1.74816	0.101616	-17.2037	2.49e-66	4.07e-65	Down	purT	NC_008463.1	1353499	1354680	PA14_RS06365	PA14_15890	formate-dependent phosphoribosylglycinamide formyltransferase	K08289	GO:0006189:'de novo' IMP biosynthetic process	-	GO:0005524:ATP binding;GO:0000287:magnesium ion binding;GO:0043815:phosphoribosylglycinamide formyltransferase 2 activity;GO:0004644:phosphoribosylglycinamide formyltransferase activity	gnl|CDD|223106;COG0027, PurT, Formate-dependent phosphoribosylglycinamide formyltransferase (GAR transformylase) [Nucleotide transport and metabolism].
gene-PA14_RS29290	1383	559	73.2	838	82.43	113	13.49	93	11.96	422.9	-3.01647	0.175374	-17.2002	2.64e-66	4.3e-65	Down	PA14_RS29290	NC_008463.1	6411145	6412527	PA14_RS29290	PA14_71930	glycosyltransferase family 4 protein	-	-	-	-	gnl|CDD|223515;COG0438, RfaG, Glycosyltransferase [Cell envelope biogenesis, outer membrane].
gene-PA14_RS27095	3357	1095	59.07	1416	57.38	375	18.44	309	16.37	837.413	-2.15453	0.125346	-17.1887	3.23e-66	5.24e-65	Down	mscK	NC_008463.1	5920919	5924275	PA14_RS27095	PA14_66400	mechanosensitive channel MscK	-	-	-	-	gnl|CDD|225803;COG3264, COG3264, Small-conductance mechanosensitive channel [Cell envelope biogenesis, outer membrane].
gene-PA14_RS15655	1299	2790	388.97	3760	393.76	1387	176.25	1354	185.36	2395.58	-1.53085	0.089086	-17.184	3.5e-66	5.67e-65	Down	PA14_RS15655	NC_008463.1	3435469	3436767	PA14_RS15655	PA14_38510	homogentisate 1%2C2-dioxygenase	K00451	GO:0006559:L-phenylalanine catabolic process;GO:0006572:tyrosine catabolic process	-	GO:0004411:homogentisate 1,2-dioxygenase activity;GO:0005506:iron ion binding	gnl|CDD|226039;COG3508, HmgA, Homogentisate 1,2-dioxygenase [Secondary metabolites biosynthesis, transport, and catabolism].
gene-PA14_RS11685	1017	3234	575.89	4412	590.16	1814	294.42	1600	279.78	2840.94	-1.4393	0.0838331	-17.1686	4.56e-66	7.36e-65	Down	pheS	NC_008463.1	2470426	2471442	PA14_RS11685	PA14_28690	phenylalanine--tRNA ligase subunit alpha	K01889	GO:0006432:phenylalanyl-tRNA aminoacylation	GO:0005737:cytoplasm	GO:0005524:ATP binding;GO:0000287:magnesium ion binding;GO:0004826:phenylalanine-tRNA ligase activity;GO:0000049:tRNA binding	gnl|CDD|223095;COG0016, PheS, Phenylalanyl-tRNA synthetase alpha subunit [Translation, ribosomal structure and biogenesis].
gene-PA14_RS20510	1254	1252	180.81	1535	166.52	377	49.62	393	55.73	935.713	-2.13377	0.12475	-17.1043	1.38e-65	2.22e-64	Down	PA14_RS20510	NC_008463.1	4489252	4490505	PA14_RS20510	PA14_50540	high-affinity branched-chain amino acid ABC transporter permease LivM	K01998	GO:0015803:branched-chain amino acid transport;GO:0042941:D-alanine transport	GO:0016021:integral component of membrane;GO:0005886:plasma membrane	GO:0015658:branched-chain amino acid transmembrane transporter activity	gnl|CDD|226645;COG4177, LivM, ABC-type branched-chain amino acid transport system, permease component [Amino acid transport and metabolism].
gene-PA14_RS07675	861	139	29.24	190	30.02	1181	226.41	1079	222.86	595.974	2.4937	0.145965	17.0842	1.95e-65	3.13e-64	Ups	PA14_RS07675	NC_008463.1	1653556	1654416	PA14_RS07675	PA14_19150	carboxylate/amino acid/amine transporter	-	-	GO:0016021:integral component of membrane;GO:0005886:plasma membrane	-	gnl|CDD|223769;COG0697, RhaT, Permeases of the drug/metabolite transporter (DMT) superfamily [Carbohydrate transport and metabolism / Amino acid transport and metabolism / General function prediction only].
gene-PA14_RS20880	603	2619	786.57	3188	719.21	1227	335.88	1079	318.22	2106.19	-1.61849	0.0947381	-17.0838	1.96e-65	3.14e-64	Down	PA14_RS20880	NC_008463.1	4563788	4564390	PA14_RS20880	PA14_51350	anthranilate synthase component II	K01658	GO:0006541:glutamine metabolic process;GO:0009405:pathogenesis;GO:0002047:phenazine biosynthetic process;GO:0000162:tryptophan biosynthetic process	-	GO:0004048:anthranilate phosphoribosyltransferase activity;GO:0004049:anthranilate synthase activity	gnl|CDD|223586;COG0512, PabA, Anthranilate/para-aminobenzoate synthases component II [Amino acid transport and metabolism / Coenzyme metabolism].
gene-PA14_RS29275	204	917	814.07	1360	906.91	4479	3624.13	4809	4192.2	2704.71	1.76048	0.10318	17.0622	2.84e-65	4.53e-64	Ups	PA14_RS29275	NC_008463.1	6408629	6408832	PA14_RS29275	PA14_71900	DUF1127 domain-containing protein	-	-	-	-	gnl|CDD|227744;COG5457, COG5457, Uncharacterized conserved small protein [Function unknown].
gene-PA14_RS26200	471	1924	739.78	2601	751.24	740	259.34	498	188.03	1505.11	-2.14998	0.126012	-17.0616	2.86e-65	4.56e-64	Down	PA14_RS26200	NC_008463.1	5712956	5713426	PA14_RS26200	PA14_64100	acetyl-CoA carboxylase biotin carboxyl carrier protein	K02160	GO:0006633:fatty acid biosynthetic process	GO:0009317:acetyl-CoA carboxylase complex	GO:0003989:acetyl-CoA carboxylase activity	gnl|CDD|223585;COG0511, AccB, Biotin carboxyl carrier protein [Lipid metabolism].
gene-PA14_RS20050	813	707	157.49	814	136.2	3343	678.73	3555	777.62	1969.92	1.89123	0.110999	17.0382	4.28e-65	6.79e-64	Ups	tcdA	NC_008463.1	4384822	4385634	PA14_RS20050	PA14_49350	tRNA cyclic N6-threonylcarbamoyladenosine(37) synthase TcdA	-	GO:0061504:cyclic threonylcarbamoyladenosine biosynthetic process	GO:0016021:integral component of membrane	GO:0005524:ATP binding;GO:0030955:potassium ion binding;GO:0031402:sodium ion binding;GO:0061503:tRNA threonylcarbamoyladenosine dehydratase;GO:0008641:ubiquitin-like modifier activating enzyme activity	gnl|CDD|224100;COG1179, COG1179, Dinucleotide-utilizing enzymes involved in molybdopterin and thiamine biosynthesis family 1 [Coenzyme metabolism].
gene-PA14_RS16665	1848	544	53.31	706	51.97	84	7.5	44	4.23	368.971	-3.55125	0.208499	-17.0324	4.72e-65	7.48e-64	Down	PA14_RS16665	NC_008463.1	3667060	3668907	PA14_RS16665	PA14_41130	extracellular solute-binding protein	K13893	-	-	-	gnl|CDD|226636;COG4166, OppA, ABC-type oligopeptide transport system, periplasmic component [Amino acid transport and metabolism].
gene-PA14_RS03360	837	572	123.76	777	126.29	2816	555.34	2936	623.8	1659.89	1.8154	0.106655	17.0213	5.71e-65	9.02e-64	Ups	trpC	NC_008463.1	716114	716950	PA14_RS03360	PA14_08360	indole-3-glycerol phosphate synthase TrpC	K01609	GO:0000162:tryptophan biosynthetic process	-	GO:0004425:indole-3-glycerol-phosphate synthase activity	gnl|CDD|223212;COG0134, TrpC, Indole-3-glycerol phosphate synthase [Amino acid transport and metabolism].
gene-PA14_RS06845	741	7665	1873.33	10699	1964.18	28617	6374.68	24167	5799.92	16790	1.24512	0.0734867	16.9434	2.15e-64	3.39e-63	Ups	rpsB	NC_008463.1	1463112	1463852	PA14_RS06845	PA14_17060	30S ribosomal protein S2	K02967	GO:0006412:translation	GO:0015935:small ribosomal subunit	GO:0003735:structural constituent of ribosome	gnl|CDD|223130;COG0052, RpsB, Ribosomal protein S2 [Translation, ribosomal structure and biogenesis].
gene-PA14_RS04860	645	908	254.94	1229	259.21	3978	1018.02	4143	1142.28	2406.75	1.64996	0.0974248	16.9358	2.45e-64	3.85e-63	Ups	nadD	NC_008463.1	1039403	1040047	PA14_RS04860	PA14_12020	nicotinate-nucleotide adenylyltransferase	K00969	GO:0009435:NAD biosynthetic process	-	GO:0005524:ATP binding;GO:0004515:nicotinate-nucleotide adenylyltransferase activity	gnl|CDD|223985;COG1057, NadD, Nicotinic acid mononucleotide adenylyltransferase [Coenzyme metabolism].
gene-PA14_RS17490	1557	3349	389.54	4559	398.33	1456	154.36	1584	180.92	2831.98	-1.64847	0.0974283	-16.9199	3.21e-64	5.04e-63	Down	tssA	NC_008463.1	3829632	3831188	PA14_RS17490	PA14_43050	type VI secretion system protein TssA	-	-	-	-	gnl|CDD|226046;COG3515, COG3515, Predicted component of the type VI protein secretion system [Intracellular trafficking, secretion, and vesicular transport].
gene-PA14_RS03970	1644	1615	177.91	2103	174.02	704	70.68	635	68.69	1313.03	-1.75161	0.103834	-16.8693	7.57e-64	1.18e-62	Down	PA14_RS03970	NC_008463.1	844784	846427	PA14_RS03970	PA14_09820	acetolactate synthase large subunit	K01652	-	-	-	gnl|CDD|223107;COG0028, IlvB, Thiamine pyrophosphate-requiring enzymes [acetolactate synthase, pyruvate dehydrogenase (cytochrome), glyoxylate carboligase, phosphonopyruvate decarboxylase] [Amino acid transport and metabolism / Coenzyme metabolism].
gene-PA14_RS10440	987	1170	214.68	1455	200.54	408	68.23	362	65.22	890.01	-2.05021	0.12156	-16.8657	8.04e-64	1.25e-62	Down	PA14_RS10440	NC_008463.1	2248294	2249280	PA14_RS10440	PA14_25760	DNA polymerase III subunit delta'	K02341	GO:0006261:DNA-dependent DNA replication	GO:0009360:DNA polymerase III complex	GO:0008408:3'-5' exonuclease activity;GO:0003677:DNA binding;GO:0003887:DNA-directed DNA polymerase activity	gnl|CDD|225369;COG2812, DnaX, DNA polymerase III, gamma/tau subunits [DNA replication, recombination, and repair].
gene-PA14_RS09985	1029	352	61.95	560	74.03	2239	359.16	2056	355.32	1207.96	1.96485	0.116769	16.8268	1.55e-63	2.42e-62	Ups	PA14_RS09985	NC_008463.1	2153624	2154652	PA14_RS09985	PA14_24640	quinone-dependent dihydroorotate dehydrogenase	K00254	GO:0006207:'de novo' pyrimidine nucleobase biosynthetic process;GO:0044205:'de novo' UMP biosynthetic process	GO:0005737:cytoplasm;GO:0005886:plasma membrane	GO:0004152:dihydroorotate dehydrogenase activity	gnl|CDD|223245;COG0167, PyrD, Dihydroorotate dehydrogenase [Nucleotide transport and metabolism].
gene-PA14_RS08565	1995	373	33.86	542	36.96	2463	203.79	3067	273.39	1496.02	2.32589	0.138466	16.7976	2.54e-63	3.94e-62	Ups	PA14_RS08565	NC_008463.1	1842061	1844055	PA14_RS08565	PA14_21280	FUSC family protein	-	-	-	-	gnl|CDD|224208;COG1289, COG1289, Predicted membrane protein [Function unknown].
gene-PA14_RS03070	1923	1077	101.43	1034	73.15	197	16.91	172	15.91	670.382	-2.81386	0.168184	-16.7308	7.82e-63	1.21e-61	Down	PA14_RS03070	NC_008463.1	659551	661473	PA14_RS03070	PA14_07680	PrkA family serine protein kinase	-	-	-	GO:0004672:protein kinase activity	gnl|CDD|225357;COG2766, PrkA, Putative Ser protein kinase [Signal transduction mechanisms].
gene-PA14_RS06415	426	359	152.62	435	138.91	1922	744.73	1810	755.59	1054.67	1.94384	0.116427	16.6958	1.41e-62	2.17e-61	Ups	PA14_RS06415	NC_008463.1	1363148	1363573	PA14_RS06415	PA14_16010	acyl-CoA thioesterase	-	-	-	-	gnl|CDD|224523;COG1607, COG1607, Acyl-CoA hydrolase [Lipid metabolism].
gene-PA14_RS28215	2211	4236	346.97	5504	338.65	2429	181.34	1983	159.5	3640.5	-1.42544	0.0853997	-16.6914	1.51e-62	2.33e-61	Down	ppk1	NC_008463.1	6174599	6176809	PA14_RS28215	PA14_69230	polyphosphate kinase 1	K00937	GO:0006799:polyphosphate biosynthetic process	GO:0009358:polyphosphate kinase complex	GO:0005524:ATP binding;GO:0046872:metal ion binding;GO:0008976:polyphosphate kinase activity	gnl|CDD|223924;COG0855, Ppk, Polyphosphate kinase [Inorganic ion transport and metabolism].
gene-PA14_RS24695	312	3689	2141.28	5328	2323.09	19109	10109.6	14395	8204.92	9916.06	1.61363	0.0966751	16.6913	1.52e-62	2.33e-61	Ups	rplU	NC_008463.1	5388778	5389089	PA14_RS24695	PA14_60460	50S ribosomal protein L21	K02888	GO:0006412:translation	GO:0005840:ribosome	GO:0019843:rRNA binding;GO:0003735:structural constituent of ribosome	gnl|CDD|223339;COG0261, RplU, Ribosomal protein L21 [Translation, ribosomal structure and biogenesis].
gene-PA14_RS20840	879	2156	444.2	2954	457.17	7818	1468.11	7268	1470.43	4770.53	1.28463	0.0769707	16.6899	1.55e-62	2.38e-61	Ups	PA14_RS20840	NC_008463.1	4555802	4556680	PA14_RS20840	PA14_51270	4-hydroxy-tetrahydrodipicolinate synthase	K01714	GO:0019877:diaminopimelate biosynthetic process;GO:0009089:lysine biosynthetic process via diaminopimelate	GO:0005737:cytoplasm	GO:0008840:4-hydroxy-tetrahydrodipicolinate synthase	gnl|CDD|223406;COG0329, DapA, Dihydrodipicolinate synthase/N-acetylneuraminate lyase [Amino acid transport and metabolism / Cell envelope biogenesis, outer membrane].
gene-PA14_RS17285	477	13	4.94	23	6.56	669	231.5	557	207.66	283.852	4.74688	0.284872	16.6632	2.43e-62	3.71e-61	Ups	pscO	NC_008463.1	3789086	3789562	PA14_RS17285	PA14_42580	type III secretion system central stalk protein PscO	K04056	-	-	-	-
gene-PA14_RS30125	786	961	221.42	1275	220.67	328	68.88	263	59.5	740.461	-2.19555	0.131891	-16.6466	3.2e-62	4.88e-61	Down	PA14_RS30125	NC_008463.1	1149638	1150423	PA14_RS30125	PA14_13360	type VI secretion system effector protein TseT	-	-	-	-	-
gene-PA14_RS24625	3477	683	35.57	950	37.17	178	8.45	125	6.39	510.337	-2.69847	0.162113	-16.6456	3.26e-62	4.95e-61	Down	PA14_RS24625	NC_008463.1	5373154	5376630	PA14_RS24625	PA14_60310	type IV pilus biogenesis factor PilY1	-	-	GO:0005829:cytosol;GO:0016020:membrane;GO:0009289:pilus	GO:0005509:calcium ion binding	gnl|CDD|225953;COG3419, PilY1, Tfp pilus assembly protein, tip-associated adhesin PilY1 [Cell motility and secretion / Intracellular trafficking and secretion].
gene-PA14_RS16955	2724	1252	83.24	1554	77.61	466	28.24	385	25.13	957.419	-2.00422	0.120557	-16.6246	4.62e-62	7e-61	Down	PA14_RS16955	NC_008463.1	3730426	3733149	PA14_RS16955	PA14_41800	helix-turn-helix transcriptional regulator	-	-	-	-	gnl|CDD|225461;COG2909, MalT, ATP-dependent transcriptional regulator [Transcription].
gene-PA14_RS14360	1776	951	96.97	1157	88.62	283	26.3	212	21.23	687.555	-2.37384	0.142872	-16.6152	5.41e-62	8.18e-61	Down	PA14_RS14360	NC_008463.1	3137263	3139038	PA14_RS14360	PA14_35290	GMC family oxidoreductase	K06151	-	GO:0005886:plasma membrane	GO:0050660:flavin adenine dinucleotide binding;GO:0033717:gluconate 2-dehydrogenase (acceptor) activity	gnl|CDD|225186;COG2303, BetA, Choline dehydrogenase and related flavoproteins [Amino acid transport and metabolism].
gene-PA14_RS02685	525	454	156.61	658	170.5	76	23.89	59	19.99	330.817	-3.29438	0.198356	-16.6084	6.06e-62	9.13e-61	Down	PA14_RS02685	NC_008463.1	585493	586017	PA14_RS02685	PA14_06700	Lrp/AsnC family transcriptional regulator	-	GO:0006783:heme biosynthetic process	-	-	gnl|CDD|224439;COG1522, Lrp, Transcriptional regulators [Transcription].
gene-PA14_RS17320	2103	2246	193.42	3025	195.68	1143	89.71	1071	90.57	1929.24	-1.52657	0.0922723	-16.5442	1.76e-61	2.65e-60	Down	PA14_RS17320	NC_008463.1	3794450	3796552	PA14_RS17320	PA14_42670	LTA synthase family protein	-	-	-	-	gnl|CDD|224287;COG1368, MdoB, Phosphoglycerol transferase and related proteins, alkaline phosphatase superfamily [Cell envelope biogenesis, outer membrane].
gene-PA14_RS09305	1263	3986	571.55	5107	550.07	2314	302.42	1967	276.96	3438.28	-1.37003	0.082878	-16.5307	2.2e-61	3.31e-60	Down	PA14_RS09305	NC_008463.1	1992306	1993568	PA14_RS09305	PA14_22980	ABC transporter substrate-binding protein	K17315	-	-	-	gnl|CDD|224567;COG1653, UgpB, ABC-type sugar transport system, periplasmic component [Carbohydrate transport and metabolism].
gene-PA14_RS12405	90	43	86.53	70	105.81	753	1381.04	658	1300.17	346.297	3.34637	0.202478	16.5271	2.34e-61	3.51e-60	Ups	PA14_RS12405	NC_008463.1	2634238	2634327	PA14_RS12405	PA14_30420	tRNA-Ser	K14233	-	-	-	-
gene-PA14_RS21470	990	932	170.49	1251	171.9	282	47.02	292	52.45	722.517	-2.19633	0.133058	-16.5066	3.29e-61	4.91e-60	Down	argR	NC_008463.1	4674192	4675181	PA14_RS21470	PA14_52740	transcriptional regulator ArgR	-	GO:0045893:positive regulation of transcription, DNA-templated;GO:1900079:regulation of arginine biosynthetic process;GO:1900081:regulation of arginine catabolic process	GO:0032993:protein-DNA complex	GO:0001216:bacterial-type RNA polymerase transcriptional activator activity, sequence-specific DNA binding;GO:0001217:bacterial-type RNA polymerase transcriptional repressor activity, sequence-specific DNA binding;GO:0000976:transcription regulatory region sequence-specific DNA binding	gnl|CDD|227311;COG4977, COG4977, Transcriptional regulator containing an amidase domain and an AraC-type DNA-binding HTH domain [Transcription].
gene-PA14_RS02735	1398	5543	718.06	6683	650.31	2419	285.61	2594	329.97	4477.23	-1.56777	0.0949867	-16.5052	3.37e-61	5.02e-60	Down	PA14_RS02735	NC_008463.1	592432	593829	PA14_RS02735	PA14_06830	nitric-oxide reductase subunit NorB	K04561	GO:0009060:aerobic respiration;GO:0019333:denitrification pathway	GO:0016021:integral component of membrane;GO:0005886:plasma membrane;GO:0070469:respiratory chain	GO:0004129:cytochrome-c oxidase activity;GO:0020037:heme binding;GO:0046872:metal ion binding;GO:0016966:nitric oxide reductase activity	gnl|CDD|225795;COG3256, NorB, Nitric oxide reductase large subunit [Inorganic ion transport and metabolism].
gene-PA14_RS20910	1554	4494	523.72	6499	568.92	2705	287.32	2505	286.66	4141.14	-1.34643	0.0817101	-16.4782	5.27e-61	7.82e-60	Down	PA14_RS20910	NC_008463.1	4569916	4571469	PA14_RS20910	PA14_51430	anthranilate--CoA ligase	K18000	GO:0044550:secondary metabolite biosynthetic process	-	GO:0016878:acid-thiol ligase activity;GO:0018860:anthranilate-CoA ligase activity;GO:0005524:ATP binding	gnl|CDD|223442;COG0365, Acs, Acyl-coenzyme A synthetases/AMP-(fatty) acid ligases [Lipid metabolism].
gene-PA14_RS07495	675	1062	284.93	1456	293.44	400	97.82	316	83.25	843.478	-2.08839	0.126862	-16.462	6.88e-61	1.02e-59	Down	rnt	NC_008463.1	1609324	1609998	PA14_RS07495	PA14_18700	ribonuclease T	-	GO:0008033:tRNA processing	-	GO:0016896:exoribonuclease activity, producing 5'-phosphomonoesters;GO:0000287:magnesium ion binding;GO:0003676:nucleic acid binding	gnl|CDD|223916;COG0847, DnaQ, DNA polymerase III, epsilon subunit and related 3'-5' exonucleases [DNA replication, recombination, and repair].
gene-PA14_RS07740	1197	406	61.43	479	54.44	28	3.86	32	4.75	256.334	-4.12604	0.250808	-16.451	8.25e-61	1.22e-59	Down	PA14_RS07740	NC_008463.1	1670289	1671485	PA14_RS07740	PA14_19350	osmoprotectant NAGGN system M42 family peptidase	-	-	-	-	gnl|CDD|224282;COG1363, FrvX, Cellulase M and related proteins [Carbohydrate transport and metabolism].
gene-PA14_RS15180	714	525	133.16	614	116.98	80	18.49	74	18.43	347.231	-3.15752	0.192226	-16.4261	1.24e-60	1.83e-59	Down	PA14_RS15180	NC_008463.1	3320314	3321027	PA14_RS15180	PA14_37290	allophanate hydrolase subunit 1	-	-	-	-	gnl|CDD|224960;COG2049, DUR1, Allophanate hydrolase subunit 1 [Amino acid transport and metabolism].
gene-PA14_RS09840	1368	1013	134.1	1353	134.55	356	42.96	337	43.81	798.923	-2.04424	0.124519	-16.4171	1.44e-60	2.12e-59	Down	PA14_RS09840	NC_008463.1	2110380	2111747	PA14_RS09840	PA14_24300	DUF1329 domain-containing protein	-	-	-	-	-
gene-PA14_RS23405	1740	2425	252.4	3354	262.22	9033	856.91	7903	807.72	5360.62	1.27296	0.0775434	16.4161	1.47e-60	2.15e-59	Ups	ftsI	NC_008463.1	5116162	5117901	PA14_RS23405	PA14_57425	peptidoglycan D%2CD-transpeptidase FtsI	K03587	GO:0071555:cell wall organization;GO:0000917:division septum assembly;GO:0043093:FtsZ-dependent cytokinesis;GO:0009252:peptidoglycan biosynthetic process;GO:0008360:regulation of cell shape	GO:0005887:integral component of plasma membrane	GO:0008658:penicillin binding;GO:0008955:peptidoglycan glycosyltransferase activity;GO:0009002:serine-type D-Ala-D-Ala carboxypeptidase activity	gnl|CDD|223839;COG0768, FtsI, Cell division protein FtsI/penicillin-binding protein 2 [Cell envelope biogenesis, outer membrane].
gene-PA14_RS14370	987	541	99.27	617	85.04	85	14.22	59	10.63	350.562	-3.28258	0.200013	-16.4119	1.57e-60	2.3e-59	Down	PA14_RS14370	NC_008463.1	3139925	3140911	PA14_RS14370	PA14_35320	D-glycerate dehydrogenase	K00032	-	GO:0005737:cytoplasm;GO:0005886:plasma membrane	GO:0030267:glyoxylate reductase (NADP) activity;GO:0016618:hydroxypyruvate reductase activity;GO:0051287:NAD binding	gnl|CDD|223980;COG1052, LdhA, Lactate dehydrogenase and related dehydrogenases [Energy production and conversion / Coenzyme metabolism / General function prediction only].
gene-PA14_RS00355	915	954	188.82	1431	212.75	342	61.7	306	59.47	788.508	-2.1427	0.130611	-16.4052	1.75e-60	2.56e-59	Down	PA14_RS00355	NC_008463.1	80049	80963	PA14_RS00355	PA14_00820	type VI secretion system-associated lipoprotein TagQ	-	-	-	-	-
gene-PA14_RS09360	1161	674	105.14	994	116.47	3192	453.82	2960	453.39	1830.09	1.60971	0.0982641	16.3815	2.59e-60	3.77e-59	Ups	rluB	NC_008463.1	2003686	2004846	PA14_RS09360	PA14_23110	23S rRNA pseudouridine(2605) synthase RluB	-	GO:0000455:enzyme-directed rRNA pseudouridine synthesis	GO:0005829:cytosol	GO:0009982:pseudouridine synthase activity;GO:0003723:RNA binding;GO:0120159:rRNA pseudouridine synthase activity	gnl|CDD|224108;COG1187, RsuA, 16S rRNA uridine-516 pseudouridylate synthase and related pseudouridylate synthases [Translation, ribosomal structure and biogenesis].
gene-PA14_RS09310	933	1599	310.38	2090	304.73	668	118.18	665	126.75	1304.2	-1.74384	0.106455	-16.3811	2.61e-60	3.79e-59	Down	PA14_RS09310	NC_008463.1	1993669	1994601	PA14_RS09310	PA14_22990	sugar ABC transporter permease	K17316	-	-	-	gnl|CDD|224096;COG1175, UgpA, ABC-type sugar transport systems, permease components [Carbohydrate transport and metabolism].
gene-PA14_RS22125	1800	2334	234.83	3514	265.57	9704	889.88	8639	853.51	5686.65	1.37901	0.0843001	16.3583	3.79e-60	5.49e-59	Ups	lepA	NC_008463.1	4820632	4822431	PA14_RS22125	PA14_54370	translation elongation factor 4	K03596	GO:0045727:positive regulation of translation	GO:0005886:plasma membrane	GO:0005525:GTP binding;GO:0003924:GTPase activity;GO:0043022:ribosome binding;GO:0003746:translation elongation factor activity	gnl|CDD|223557;COG0481, LepA, Membrane GTPase LepA [Cell envelope biogenesis, outer membrane].
gene-PA14_RS27750	690	122	32.02	161	31.74	1056	252.62	929	239.43	521.635	2.51965	0.154324	16.327	6.34e-60	9.15e-59	Ups	PA14_RS27750	NC_008463.1	6071759	6072448	PA14_RS27750	PA14_68050	DUF502 domain-containing protein	-	-	-	-	gnl|CDD|225480;COG2928, COG2928, Uncharacterized conserved protein [Function unknown].
gene-PA14_RS28710	732	684	169.23	930	172.83	191	43.07	163	39.6	517.609	-2.45807	0.150587	-16.3233	6.74e-60	9.71e-59	Down	PA14_RS28710	NC_008463.1	6281752	6282483	PA14_RS28710	PA14_70490	hypothetical protein	-	-	-	-	-
gene-PA14_RS27020	759	969	231.21	1239	222.07	332	72.2	291	68.18	741.863	-2.10319	0.128848	-16.323	6.77e-60	9.72e-59	Down	PA14_RS27020	NC_008463.1	5897773	5898531	PA14_RS27020	PA14_66200	lipopolysaccharide kinase InaA family protein	-	-	-	-	-
gene-PA14_RS28705	381	446	212	646	230.66	68	29.46	33	15.4	317.596	-3.68272	0.226624	-16.2503	2.22e-59	3.18e-58	Down	PA14_RS28705	NC_008463.1	6281317	6281697	PA14_RS28705	PA14_70480	RidA family protein	-	-	-	-	gnl|CDD|223329;COG0251, TdcF, Putative translation initiation inhibitor, yjgF family [Translation, ribosomal structure and biogenesis].
gene-PA14_RS21495	780	550	127.7	754	131.5	2657	562.28	2328	530.77	1470.42	1.65366	0.101817	16.2415	2.56e-59	3.67e-58	Ups	PA14_RS21495	NC_008463.1	4678646	4679425	PA14_RS21495	PA14_52790	ABC transporter substrate-binding protein	K10022	-	-	-	gnl|CDD|223904;COG0834, HisJ, ABC-type amino acid transport/signal transduction systems, periplasmic component/domain [Amino acid transport and metabolism / Signal transduction mechanisms].
gene-PA14_RS18190	2400	770	58.1	1008	57.14	232	15.96	201	14.89	581.17	-2.31164	0.142371	-16.2367	2.77e-59	3.95e-58	Down	xdhB	NC_008463.1	3986936	3989335	PA14_RS18190	PA14_44740	xanthine dehydrogenase molybdopterin binding subunit	K13482	-	-	-	gnl|CDD|226978;COG4631, XdhB, Xanthine dehydrogenase, molybdopterin-binding subunit B [Nucleotide transport and metabolism].
gene-PA14_RS11380	1596	944	107.12	869	74.07	149	15.41	134	14.93	569.698	-2.97695	0.183357	-16.2358	2.82e-59	4e-58	Down	PA14_RS11380	NC_008463.1	2428256	2429851	PA14_RS11380	PA14_28050	nitrate chemoreceptor McpN	K03406	-	-	-	gnl|CDD|223910;COG0840, Tar, Methyl-accepting chemotaxis protein [Cell motility and secretion / Signal transduction mechanisms].
gene-PA14_RS02240	576	2137	671.9	2854	674.04	956	273.96	672	207.47	1720.08	-1.89784	0.117252	-16.186	6.33e-59	8.98e-58	Down	PA14_RS02240	NC_008463.1	485413	485988	PA14_RS02240	PA14_05510	YceI family protein	-	-	GO:0042597:periplasmic space	-	gnl|CDD|225228;COG2353, COG2353, Uncharacterized conserved protein [Function unknown].
gene-PA14_RS26845	1884	1902	182.83	2443	176.4	940	82.36	814	76.84	1577.64	-1.58985	0.0989957	-16.0598	4.88e-58	6.91e-57	Down	thiC	NC_008463.1	5853158	5855041	PA14_RS26845	PA14_65740	phosphomethylpyrimidine synthase ThiC	K03147	GO:0009228:thiamine biosynthetic process;GO:0009229:thiamine diphosphate biosynthetic process	-	GO:0051539:4 iron, 4 sulfur cluster binding;GO:0016830:carbon-carbon lyase activity;GO:0008270:zinc ion binding	gnl|CDD|223499;COG0422, ThiC, Thiamine biosynthesis protein ThiC [Coenzyme metabolism].
gene-PA14_RS28855	972	198	36.89	369	51.64	1915	325.2	1556	284.68	926.678	2.34619	0.14614	16.0544	5.32e-58	7.52e-57	Ups	PA14_RS28855	NC_008463.1	6311131	6312102	PA14_RS28855	PA14_70860	phosphate ABC transporter substrate-binding protein PstS	K02040	GO:0007155:cell adhesion;GO:0009405:pathogenesis;GO:0006817:phosphate ion transport	GO:0005576:extracellular region;GO:0042597:periplasmic space	GO:0042301:phosphate ion binding	gnl|CDD|223304;COG0226, PstS, ABC-type phosphate transport system, periplasmic component [Inorganic ion transport and metabolism].
gene-PA14_RS00660	1494	1790	216.98	1810	164.81	528	58.34	407	48.45	1207.42	-2.24766	0.14005	-16.049	5.81e-58	8.19e-57	Down	PA14_RS00660	NC_008463.1	145477	146970	PA14_RS00660	PA14_01600	CoA-acylating methylmalonate-semialdehyde dehydrogenase	K00140	GO:0019483:beta-alanine biosynthetic process;GO:0006210:thymine catabolic process;GO:0006574:valine catabolic process;GO:0006573:valine metabolic process	-	GO:0018478:malonate-semialdehyde dehydrogenase (acetylating) activity;GO:0004491:methylmalonate-semialdehyde dehydrogenase (acylating) activity	gnl|CDD|223944;COG1012, PutA, NAD-dependent aldehyde dehydrogenases [Energy production and conversion].
gene-PA14_RS04775	1449	382	47.74	472	44.31	37	4.21	34	4.17	249.456	-3.83667	0.239228	-16.0377	6.97e-58	9.79e-57	Down	eat	NC_008463.1	1020800	1022248	PA14_RS04775	PA14_11790	ethanolamine permease	-	-	-	-	gnl|CDD|223605;COG0531, PotE, Amino acid transporters [Amino acid transport and metabolism].
gene-PA14_RS20825	711	1467	373.66	2000	382.66	689	159.96	592	148.07	1228.25	-1.7116	0.106992	-15.9974	1.33e-57	1.87e-56	Down	purC	NC_008463.1	4553158	4553868	PA14_RS20825	PA14_51240	phosphoribosylaminoimidazolesuccinocarboxamide synthase	K01923	GO:0006189:'de novo' IMP biosynthetic process;GO:0009236:cobalamin biosynthetic process	-	GO:0005524:ATP binding;GO:0004639:phosphoribosylaminoimidazolesuccinocarboxamide synthase activity	gnl|CDD|223230;COG0152, PurC, Phosphoribosylaminoimidazolesuccinocarboxamide (SAICAR) synthase [Nucleotide transport and metabolism].
gene-PA14_RS10515	702	1920	495.32	2483	481.17	638	150.02	756	191.51	1514.56	-1.92932	0.120743	-15.9787	1.8e-57	2.52e-56	Down	PA14_RS10515	NC_008463.1	2262349	2263050	PA14_RS10515	--	CbtA family protein	-	-	-	-	gnl|CDD|227733;COG5446, COG5446, Predicted integral membrane protein [Function unknown].
gene-PA14_RS00460	1932	550	51.56	707	49.78	111	9.48	112	10.31	392.883	-2.76152	0.172869	-15.9746	1.92e-57	2.68e-56	Down	vgrG1a	NC_008463.1	108629	110560	PA14_RS00460	PA14_01110	type VI secretion system spike protein VgrG1a	K11904	-	-	-	gnl|CDD|226032;COG3501, VgrG, Uncharacterized protein conserved in bacteria [Function unknown].
gene-PA14_RS26650	747	1982	480.51	2589	471.49	951	210.14	928	220.92	1666.94	-1.55913	0.0977846	-15.9445	3.11e-57	4.33e-56	Down	rlmB	NC_008463.1	5809333	5810079	PA14_RS26650	PA14_65190	23S rRNA (guanosine(2251)-2'-O)-methyltransferase RlmB	-	GO:0000453:enzyme-directed rRNA 2'-O-methylation	GO:0005829:cytosol	GO:0003723:RNA binding;GO:0070039:rRNA (guanosine-2'-O-)-methyltransferase activity	gnl|CDD|223640;COG0566, SpoU, rRNA methylases [Translation, ribosomal structure and biogenesis].
gene-PA14_RS02645	1806	6857	687.6	8733	657.81	4139	378.29	3934	387.38	6065.57	-1.23038	0.0772013	-15.9373	3.49e-57	4.85e-56	Down	PA14_RS02645	NC_008463.1	574888	576693	PA14_RS02645	PA14_06600	phenylacyl-CoA dehydrogenase	-	-	-	-	gnl|CDD|224871;COG1960, CaiA, Acyl-CoA dehydrogenases [Lipid metabolism].
gene-PA14_RS18435	702	153	39.47	237	45.93	1185	278.63	1176	297.91	635.272	2.32202	0.145833	15.9224	4.43e-57	6.14e-56	Ups	ccmA	NC_008463.1	4041935	4042636	PA14_RS18435	PA14_45380	cytochrome c biogenesis heme-transporting ATPase CcmA	K02193	GO:0017004:cytochrome complex assembly	GO:0005886:plasma membrane	GO:0005524:ATP binding;GO:0016887:ATPase activity;GO:0022857:transmembrane transporter activity	gnl|CDD|226617;COG4133, CcmA, ABC-type transport system involved in cytochrome c biogenesis, ATPase component [Posttranslational modification, protein turnover, chaperones].
gene-PA14_RS23770	1770	1720	175.98	2264	174	831	77.5	770	77.36	1443.61	-1.59231	0.100173	-15.8956	6.79e-57	9.39e-56	Down	PA14_RS23770	NC_008463.1	5189195	5190964	PA14_RS23770	PA14_58270	DUF2138 domain-containing protein	-	-	-	-	gnl|CDD|227030;COG4685, COG4685, Uncharacterized protein conserved in bacteria [Function unknown].
gene-PA14_RS17465	1008	417	74.92	543	73.28	62	10.15	37	6.53	283.524	-3.53465	0.222393	-15.8937	7.01e-57	9.67e-56	Down	tssG	NC_008463.1	3824071	3825078	PA14_RS17465	PA14_42990	type VI secretion system baseplate subunit TssG	K11895	-	-	-	gnl|CDD|226051;COG3520, COG3520, Predicted component of the type VI protein secretion system [Intracellular trafficking, secretion, and vesicular transport].
gene-PA14_RS20085	711	75	19.1	119	22.77	857	198.96	771	192.84	416.958	2.78344	0.175155	15.8913	7.28e-57	1e-55	Ups	PA14_RS20085	NC_008463.1	4393260	4393970	PA14_RS20085	PA14_49440	winged helix-turn-helix domain-containing protein	K07661	-	-	-	gnl|CDD|223816;COG0745, OmpR, Response regulators consisting of a CheY-like receiver domain and a winged-helix DNA-binding domain [Signal transduction mechanisms / Transcription].
gene-PA14_RS04670	1884	4095	393.63	5227	377.42	2471	216.49	2239	211.34	3599.01	-1.26685	0.0797347	-15.8884	7.63e-57	1.05e-55	Down	dxs	NC_008463.1	997819	999702	PA14_RS04670	PA14_11550	1-deoxy-D-xylulose-5-phosphate synthase	K01662	GO:0052865:1-deoxy-D-xylulose 5-phosphate biosynthetic process;GO:0016114:terpenoid biosynthetic process;GO:0009228:thiamine biosynthetic process	-	GO:0008661:1-deoxy-D-xylulose-5-phosphate synthase activity;GO:0000287:magnesium ion binding;GO:0030976:thiamine pyrophosphate binding	gnl|CDD|224076;COG1154, Dxs, Deoxyxylulose-5-phosphate synthase [Coenzyme metabolism / Lipid metabolism].
gene-PA14_RS17445	1194	421	63.86	628	71.55	67	9.26	33	4.92	305.168	-3.63606	0.229312	-15.8564	1.27e-56	1.74e-55	Down	tagH	NC_008463.1	3818469	3819662	PA14_RS17445	PA14_42950	type VI secretion system-associated FHA domain protein TagH	-	-	-	-	gnl|CDD|225987;COG3456, COG3456, Predicted component of the type VI protein secretion system, contains a FHA domain [Intracellular trafficking, secretion, and vesicular transport; Signal transduction mechanisms].
gene-PA14_RS20095	1248	2071	300.53	2778	302.81	913	120.76	622	88.63	1660.09	-1.94103	0.122466	-15.8496	1.41e-56	1.93e-55	Down	PA14_RS20095	NC_008463.1	4397858	4399105	PA14_RS20095	PA14_49470	ribonucleotide-diphosphate reductase subunit beta	K00526	GO:0009263:deoxyribonucleotide biosynthetic process;GO:0006260:DNA replication	-	GO:0046872:metal ion binding;GO:0004748:ribonucleoside-diphosphate reductase activity, thioredoxin disulfide as acceptor	gnl|CDD|223286;COG0208, NrdF, Ribonucleotide reductase, beta subunit [Nucleotide transport and metabolism].
gene-PA14_RS12485	1029	1170	205.92	1445	191.03	409	65.61	414	71.55	900.069	-1.94635	0.123282	-15.7878	3.77e-56	5.15e-55	Down	PA14_RS12485	NC_008463.1	2652368	2653396	PA14_RS12485	PA14_30620	AraC family transcriptional regulator	-	-	-	-	gnl|CDD|225117;COG2207, AraC, AraC-type DNA-binding domain-containing proteins [Transcription].
gene-PA14_RS16680	1611	416	46.76	587	49.57	64	6.56	31	3.42	292.704	-3.64954	0.231563	-15.7605	5.82e-56	7.92e-55	Down	PA14_RS16680	NC_008463.1	3671022	3672632	PA14_RS16680	PA14_41160	ABC transporter ATP-binding protein	K13896	GO:0042884:microcin transport;GO:0035672:oligopeptide transmembrane transport	GO:0005886:plasma membrane	GO:0005524:ATP binding;GO:0042626:ATPase activity, coupled to transmembrane movement of substances	gnl|CDD|226641;COG4172, COG4172, ABC-type uncharacterized transport system, duplicated ATPase component [General function prediction only].
gene-PA14_RS13215	3189	172	9.77	233	9.94	1369	70.86	1071	59.72	655.063	2.30007	0.146033	15.7503	6.83e-56	9.27e-55	Ups	mexF	NC_008463.1	2814154	2817342	PA14_RS13215	PA14_32390	multidrug efflux RND transporter permease subunit MexF	-	-	-	-	gnl|CDD|223911;COG0841, AcrB, Cation/multidrug efflux pump [Defense mechanisms].
gene-PA14_RS00675	918	105	20.71	117	17.34	915	164.52	810	156.91	447.586	2.65638	0.168695	15.7466	7.25e-56	9.82e-55	Ups	bauR	NC_008463.1	148823	149740	PA14_RS00675	PA14_01640	HTH-type transcriptional activator BauR	-	GO:0009896:positive regulation of catabolic process	-	GO:0003677:DNA binding;GO:0003700:DNA-binding transcription factor activity	gnl|CDD|223656;COG0583, LysR, Transcriptional regulator [Transcription].
gene-PA14_RS03865	1113	80	13.02	91	11.12	856	126.95	702	112.17	395.436	2.88185	0.183116	15.7378	8.32e-56	1.12e-54	Ups	mexH	NC_008463.1	819408	820520	PA14_RS03865	PA14_09530	multidrug efflux RND transporter periplasmic adaptor MexH	K18306	-	-	-	gnl|CDD|223914;COG0845, AcrA, Membrane-fusion protein [Cell envelope biogenesis, outer membrane].
gene-PA14_RS26225	999	519	94.09	714	97.23	2787	460.49	2213	393.94	1451.87	1.73538	0.110377	15.7223	1.06e-55	1.43e-54	Ups	dusB	NC_008463.1	5718313	5719311	PA14_RS26225	PA14_64180	tRNA dihydrouridine synthase DusB	-	-	-	GO:0050660:flavin adenine dinucleotide binding;GO:0010181:FMN binding;GO:0000049:tRNA binding;GO:0017150:tRNA dihydrouridine synthase activity	gnl|CDD|223120;COG0042, COG0042, tRNA-dihydrouridine synthase [Translation, ribosomal structure and biogenesis].
gene-PA14_RS03730	1389	549	71.58	688	67.38	2478	294.48	2629	336.59	1486.82	1.76289	0.112307	15.6971	1.58e-55	2.13e-54	Ups	PA14_RS03730	NC_008463.1	778276	779664	PA14_RS03730	PA14_09195	MFS transporter	-	GO:0055085:transmembrane transport	GO:0005887:integral component of plasma membrane;GO:0005886:plasma membrane	-	gnl|CDD|225371;COG2814, AraJ, Arabinose efflux permease [Carbohydrate transport and metabolism].
gene-PA14_RS26370	534	411	139.39	475	121.01	48	14.84	42	13.99	263.602	-3.56039	0.22691	-15.6907	1.75e-55	2.35e-54	Down	PA14_RS26370	NC_008463.1	5748353	5748886	PA14_RS26370	PA14_64520	bacterioferritin	K03594	-	-	-	gnl|CDD|225104;COG2193, Bfr, Bacterioferritin (cytochrome b1) [Inorganic ion transport and metabolism].
gene-PA14_RS11660	864	142	29.76	193	30.39	1055	201.55	1137	234.03	584.291	2.4275	0.154819	15.6796	2.09e-55	2.79e-54	Ups	PA14_RS11660	NC_008463.1	2466106	2466969	PA14_RS11660	PA14_28630	alpha/beta hydrolase	-	-	-	-	gnl|CDD|223669;COG0596, MhpC, Predicted hydrolases or acyltransferases (alpha/beta hydrolase superfamily) [General function prediction only].
gene-PA14_RS26770	1824	717	71.19	1042	77.71	232	20.99	173	16.87	565.881	-2.38502	0.152274	-15.6627	2.72e-55	3.64e-54	Down	PA14_RS26770	NC_008463.1	5834995	5836818	PA14_RS26770	PA14_65520	cyclic-di-GMP receptor FimW	-	-	-	-	-
gene-PA14_RS16750	76	13	30.98	13	23.27	547	1188.03	525	1228.47	247.816	4.99461	0.319309	15.6419	3.77e-55	5.03e-54	Ups	PA14_RS16750	NC_008463.1	3686872	3686947	PA14_RS16750	--	tRNA-His	K14226	-	-	-	-
gene-PA14_RS06485	5241	1922	66.41	2470	64.11	952	29.98	748	25.38	1577.46	-1.65262	0.105855	-15.6122	6.02e-55	8.01e-54	Down	PA14_RS06485	NC_008463.1	1378878	1384118	PA14_RS06485	PA14_16190	DNA repair ATPase	-	-	-	-	-
gene-PA14_RS00195	216	1157	970.06	1144	720.49	284	217.03	216	177.83	750.925	-2.5031	0.160613	-15.5847	9.25e-55	1.23e-53	Down	PA14_RS00195	NC_008463.1	40211	40426	PA14_RS00195	PA14_00470	dodecin family protein	-	-	-	GO:0000166:nucleotide binding	gnl|CDD|225896;COG3360, COG3360, Uncharacterized conserved protein [Function unknown].
gene-PA14_RS05245	1467	759	93.7	930	86.24	216	24.3	206	24.97	556.853	-2.27825	0.146319	-15.5705	1.16e-54	1.53e-53	Down	cioA	NC_008463.1	1117899	1119365	PA14_RS05245	PA14_13030	cyanide-insensitive cytochrome bd quinol oxidase subunit I	K00425	-	-	-	gnl|CDD|224190;COG1271, CydA, Cytochrome bd-type quinol oxidase, subunit 1 [Energy production and conversion].
gene-PA14_RS01515	999	940	170.41	881	119.97	163	26.93	165	29.37	581.576	-2.76803	0.178469	-15.5098	2.98e-54	3.93e-53	Down	PA14_RS01515	NC_008463.1	330946	331944	PA14_RS01515	PA14_03700	sulfate ABC transporter substrate-binding protein	K02048	GO:0008272:sulfate transport;GO:0006790:sulfur compound metabolic process	GO:0030288:outer membrane-bounded periplasmic space	GO:0015419:ATPase-coupled sulfate transmembrane transporter activity;GO:0043199:sulfate binding	gnl|CDD|224529;COG1613, Sbp, ABC-type sulfate transport system, periplasmic component [Inorganic ion transport and metabolism].
gene-PA14_RS08405	1167	743	115.3	854	99.55	196	27.72	169	25.75	520.694	-2.41302	0.155697	-15.4981	3.57e-54	4.71e-53	Down	PA14_RS08405	NC_008463.1	1801165	1802331	PA14_RS08405	PA14_20900	MFS transporter	-	-	-	-	gnl|CDD|225371;COG2814, AraJ, Arabinose efflux permease [Carbohydrate transport and metabolism].
gene-PA14_RS03990	282	2242	1439.82	2962	1428.87	860	503.39	999	629.99	1835.42	-1.75433	0.113884	-15.4045	1.53e-53	2.01e-52	Down	PA14_RS03990	NC_008463.1	849390	849671	PA14_RS03990	PA14_09890	peptidyl-prolyl cis-trans isomerase	-	-	GO:0005737:cytoplasm	GO:0003755:peptidyl-prolyl cis-trans isomerase activity	gnl|CDD|223831;COG0760, SurA, Parvulin-like peptidyl-prolyl isomerase [Posttranslational modification, protein turnover, chaperones].
gene-PA14_RS21090	1776	11918	1215.29	16558	1268.3	38313	3560.86	40911	4096.51	25547.7	1.20541	0.0783137	15.392	1.85e-53	2.43e-52	Ups	aspS	NC_008463.1	4601301	4603076	PA14_RS21090	PA14_51820	aspartate--tRNA ligase	K01876	GO:0006422:aspartyl-tRNA aminoacylation	GO:0005737:cytoplasm	GO:0004815:aspartate-tRNA ligase activity;GO:0050560:aspartate-tRNA(Asn) ligase activity;GO:0005524:ATP binding;GO:0003676:nucleic acid binding	gnl|CDD|223251;COG0173, AspS, Aspartyl-tRNA synthetase [Translation, ribosomal structure and biogenesis].
gene-PA14_RS18605	588	471	145.07	630	145.75	2171	609.45	2233	675.35	1289.41	1.72139	0.111918	15.3809	2.2e-53	2.88e-52	Ups	PA14_RS18605	NC_008463.1	4073921	4074508	PA14_RS18605	PA14_45840	YecA family protein	-	-	-	-	gnl|CDD|225855;COG3318, COG3318, Predicted metal-binding protein related to the C-terminal domain of SecA [General function prediction only].
gene-PA14_RS06795	1035	3296	576.72	4613	606.32	2082	332.04	1869	321.13	3029.12	-1.27466	0.0830717	-15.3441	3.88e-53	5.07e-52	Down	dapD	NC_008463.1	1452241	1453275	PA14_RS06795	PA14_16950	2%2C3%2C4%2C5-tetrahydropyridine-2%2C6-dicarboxylate N-succinyltransferase	K00674	GO:0019877:diaminopimelate biosynthetic process;GO:0009089:lysine biosynthetic process via diaminopimelate	GO:0005737:cytoplasm	GO:0008666:2,3,4,5-tetrahydropyridine-2,6-dicarboxylate N-succinyltransferase activity;GO:0000287:magnesium ion binding	gnl|CDD|225082;COG2171, DapD, Tetrahydrodipicolinate N-succinyltransferase [Amino acid transport and metabolism].
gene-PA14_RS29820	861	19332	4066.25	26709	4219.99	14480	2775.99	12848	2653.69	18613.2	-1.02803	0.0670393	-15.3348	4.48e-53	5.84e-52	Down	atpG	NC_008463.1	6522941	6523801	PA14_RS29820	PA14_73250	F0F1 ATP synthase subunit gamma	K02115	GO:0042777:plasma membrane ATP synthesis coupled proton transport	GO:0005886:plasma membrane;GO:0045261:proton-transporting ATP synthase complex, catalytic core F(1)	GO:0005524:ATP binding;GO:0046933:proton-transporting ATP synthase activity, rotational mechanism	gnl|CDD|223302;COG0224, AtpG, F0F1-type ATP synthase, gamma subunit [Energy production and conversion].
gene-PA14_RS19335	1275	2312	328.4	2887	308.03	1237	160.14	1052	146.73	1932.96	-1.46824	0.095769	-15.3311	4.74e-53	6.17e-52	Down	PA14_RS19335	NC_008463.1	4234096	4235370	PA14_RS19335	PA14_47540	outer membrane protein transport protein	-	-	-	-	gnl|CDD|224978;COG2067, FadL, Long-chain fatty acid transport protein [Lipid metabolism].
gene-PA14_RS30345	1137	35	5.57	30	3.59	727	105.54	501	78.36	291.749	3.8939	0.254005	15.33	4.82e-53	6.26e-52	Ups	PA14_RS30345	NC_008463.1	2474825	2475961	PA14_RS30345	--	IS3 family transposase	-	GO:0015074:DNA integration	-	GO:0003676:nucleic acid binding	gnl|CDD|225361;COG2801, Tra5, Transposase and inactivated derivatives [DNA replication, recombination, and repair].
gene-PA14_RS00375	3099	616	36	912	40.03	187	9.96	137	7.86	484.792	-2.5005	0.163266	-15.3155	6.02e-53	7.81e-52	Down	ppkA	NC_008463.1	84645	87743	PA14_RS00375	PA14_00875	serine/threonine protein kinase PpkA	K11912	-	-	-	gnl|CDD|223589;COG0515, SPS1, Serine/threonine protein kinase [General function prediction only / Signal transduction mechanisms / Transcription / DNA replication, recombination, and repair].
gene-PA14_RS11695	303	7604	4544.85	10014	4495.96	5023	2736.36	4184	2455.65	6855.64	-1.21795	0.0795318	-15.314	6.16e-53	7.97e-52	Down	ihfA	NC_008463.1	2473859	2474161	PA14_RS11695	PA14_28720	integration host factor subunit alpha	-	GO:0006310:DNA recombination;GO:0006355:regulation of transcription, DNA-templated;GO:0006417:regulation of translation	-	GO:0003677:DNA binding	gnl|CDD|223847;COG0776, HimA, Bacterial nucleoid DNA-binding protein [DNA replication, recombination, and repair].
gene-PA14_RS09835	1965	606	55.85	901	62.38	162	13.61	95	8.6	463.772	-2.81364	0.184324	-15.2646	1.32e-52	1.7e-51	Down	PA14_RS09835	NC_008463.1	2108357	2110321	PA14_RS09835	PA14_24290	DUF1302 domain-containing protein	-	-	-	-	-
gene-PA14_RS24675	465	142	55.3	186	54.41	1123	398.64	909	347.64	543.578	2.3384	0.153385	15.2453	1.77e-52	2.28e-51	Ups	PA14_RS24675	NC_008463.1	5385469	5385933	PA14_RS24675	PA14_60410	CreA family protein	-	-	-	-	gnl|CDD|225587;COG3045, CreA, Uncharacterized protein conserved in bacteria [Function unknown].
gene-PA14_RS28525	1074	1915	322.91	2533	320.84	1040	159.84	895	148.2	1643.66	-1.47972	0.0972212	-15.2202	2.6e-52	3.34e-51	Down	alr	NC_008463.1	6243935	6245008	PA14_RS28525	PA14_69990	alanine racemase	K01775	GO:0030632:D-alanine biosynthetic process	-	GO:0008784:alanine racemase activity;GO:0030170:pyridoxal phosphate binding	gnl|CDD|223858;COG0787, Alr, Alanine racemase [Cell envelope biogenesis, outer membrane].
gene-PA14_RS28745	393	96	44.24	112	38.77	861	361.63	733	331.69	413.871	2.63703	0.17338	15.2096	3.06e-52	3.92e-51	Ups	PA14_RS28745	NC_008463.1	6289541	6289933	PA14_RS28745	PA14_70590	hypothetical protein	-	-	-	-	-
gene-PA14_RS23140	582	577	179.54	798	186.52	166	47.08	127	38.81	438.425	-2.4983	0.16436	-15.2002	3.53e-52	4.51e-51	Down	sodB	NC_008463.1	5057249	5057830	PA14_RS23140	PA14_56780	superoxide dismutase [Fe]	-	-	GO:0005829:cytosol	GO:0046872:metal ion binding;GO:0004784:superoxide dismutase activity	gnl|CDD|223678;COG0605, SodA, Superoxide dismutase [Inorganic ion transport and metabolism].
gene-PA14_RS19825	1401	212	27.4	273	26.51	1249	147.16	1285	163.11	701.889	2.10112	0.138268	15.196	3.76e-52	4.8e-51	Ups	PA14_RS19825	NC_008463.1	4339639	4341039	PA14_RS19825	PA14_48830	transcriptional regulator DdaR	-	GO:0006352:DNA-templated transcription, initiation;GO:0000160:phosphorelay signal transduction system;GO:2000142:regulation of DNA-templated transcription, initiation	-	GO:0005524:ATP binding;GO:0003677:DNA binding;GO:0008134:transcription factor binding	gnl|CDD|226350;COG3829, RocR, Transcriptional regulator containing PAS, AAA-type ATPase, and DNA-binding domains [Transcription / Signal transduction mechanisms].
gene-PA14_RS24810	489	399	147.77	523	145.5	69	23.29	44	16	276.198	-3.28799	0.216626	-15.1781	4.94e-52	6.29e-51	Down	PA14_RS24810	NC_008463.1	5413169	5413657	PA14_RS24810	PA14_60750	protein activator	-	-	-	-	-
gene-PA14_RS24575	1026	117	20.65	174	23.07	1146	184.37	863	149.58	526.903	2.49762	0.164581	15.1756	5.13e-52	6.52e-51	Ups	PA14_RS24575	NC_008463.1	5364428	5365453	PA14_RS24575	PA14_60230	outer membrane protein assembly factor BamD	-	GO:0043165:Gram-negative-bacterium-type cell outer membrane assembly;GO:0051205:protein insertion into membrane	GO:1990063:Bam protein complex	-	gnl|CDD|226590;COG4105, ComL, DNA uptake lipoprotein [General function prediction only].
gene-PA14_RS13585	984	373	68.65	539	74.52	65	10.9	43	7.77	270.674	-3.32746	0.21938	-15.1676	5.8e-52	7.36e-51	Down	csy2	NC_008463.1	2929123	2930106	PA14_RS13585	PA14_33320	type I-F CRISPR-associated protein Csy2	-	GO:0051607:defense response to virus	-	-	-
gene-PA14_RS06255	2607	1178	81.83	1578	82.34	445	28.18	286	19.51	911.898	-2.19423	0.144781	-15.1555	6.96e-52	8.82e-51	Down	PA14_RS06255	NC_008463.1	1324805	1327411	PA14_RS06255	PA14_15610	AAA family ATPase	-	-	-	-	gnl|CDD|227038;COG4694, COG4694, Uncharacterized protein conserved in bacteria [Function unknown].
gene-PA14_RS14770	1254	3825	552.4	5548	601.86	2493	328.15	2170	307.74	3578.35	-1.27804	0.0843702	-15.148	7.81e-52	9.87e-51	Down	hcnC	NC_008463.1	3233419	3234672	PA14_RS14770	PA14_36310	cyanide-forming glycine dehydrogenase subunit HcnC	K10816	-	GO:0005737:cytoplasm;GO:0016021:integral component of membrane;GO:0005886:plasma membrane	GO:0050622:glycine dehydrogenase (cyanide-forming) activity;GO:0016491:oxidoreductase activity	gnl|CDD|223737;COG0665, DadA, Glycine/D-amino acid oxidases (deaminating) [Amino acid transport and metabolism].
gene-PA14_RS26960	1290	85	11.93	102	10.76	761	97.37	729	100.5	385.643	2.69725	0.178274	15.1298	1.03e-51	1.3e-50	Ups	PA14_RS26960	NC_008463.1	5882248	5883537	PA14_RS26960	PA14_66050	acyl-CoA dehydrogenase family protein	-	-	-	-	gnl|CDD|224871;COG1960, CaiA, Acyl-CoA dehydrogenases [Lipid metabolism].
gene-PA14_RS28685	864	463	97.05	664	104.55	2190	418.39	2249	462.91	1302.81	1.7043	0.112807	15.1081	1.43e-51	1.8e-50	Ups	PA14_RS28685	NC_008463.1	6277196	6278059	PA14_RS28685	PA14_70430	YicC family protein	-	-	-	-	gnl|CDD|224477;COG1561, COG1561, Uncharacterized stress-induced protein [Function unknown].
gene-PA14_RS16440	864	79	16.56	162	25.51	951	181.69	1000	205.83	502.446	2.75149	0.182212	15.1005	1.61e-51	2.02e-50	Ups	PA14_RS16440	NC_008463.1	3621000	3621863	PA14_RS16440	PA14_40550	LysR family transcriptional regulator	-	-	-	-	gnl|CDD|223656;COG0583, LysR, Transcriptional regulator [Transcription].
gene-PA14_RS26300	306	294	174	400	177.83	18	9.71	17	9.88	196.339	-4.5166	0.299421	-15.0844	2.05e-51	2.57e-50	Down	PA14_RS26300	NC_008463.1	5735117	5735422	PA14_RS26300	PA14_64370	urease subunit beta	K01429	GO:0043419:urea catabolic process	GO:0005737:cytoplasm	GO:0009039:urease activity	gnl|CDD|223902;COG0832, UreB, Urea amidohydrolase (urease) beta subunit [Amino acid transport and metabolism].
gene-PA14_RS18540	1290	793	111.33	918	96.81	3110	397.94	3014	415.5	1844.85	1.54844	0.102743	15.0711	2.51e-51	3.14e-50	Ups	flhF	NC_008463.1	4060397	4061686	PA14_RS18540	PA14_45660	flagellar biosynthesis protein FlhF	-	GO:0044781:bacterial-type flagellum organization;GO:0006605:protein targeting;GO:0006614:SRP-dependent cotranslational protein targeting to membrane	GO:0016020:membrane;GO:0005886:plasma membrane	GO:0005525:GTP binding;GO:0003924:GTPase activity;GO:0005047:signal recognition particle binding	gnl|CDD|224337;COG1419, FlhF, Flagellar GTP-binding protein [Cell motility and secretion].
gene-PA14_RS02665	840	2633	567.66	3400	550.63	87	17.1	44	9.32	1673.6	-5.68174	0.377646	-15.0452	3.71e-51	4.63e-50	Down	cobA	NC_008463.1	582560	583399	PA14_RS02665	PA14_06660	uroporphyrinogen-III C-methyltransferase	K02303	GO:0009236:cobalamin biosynthetic process;GO:0019354:siroheme biosynthetic process	-	GO:0051287:NAD binding;GO:0043115:precorrin-2 dehydrogenase activity;GO:0051266:sirohydrochlorin ferrochelatase activity;GO:0004851:uroporphyrin-III C-methyltransferase activity	gnl|CDD|223086;COG0007, CysG, Uroporphyrinogen-III methylase [Coenzyme metabolism].
gene-PA14_RS29160	1083	1836	307.02	2435	305.86	6117	932.31	5997	984.74	3882.28	1.22556	0.0815839	15.0221	5.26e-51	6.55e-50	Ups	PA14_RS29160	NC_008463.1	6378082	6379164	PA14_RS29160	PA14_71600	5-(carboxyamino)imidazole ribonucleotide synthase	K01589	GO:0006189:'de novo' IMP biosynthetic process	GO:0005829:cytosol	GO:0034028:5-(carboxyamino)imidazole ribonucleotide synthase activity;GO:0005524:ATP binding;GO:0046872:metal ion binding;GO:0004638:phosphoribosylaminoimidazole carboxylase activity	gnl|CDD|223105;COG0026, PurK, Phosphoribosylaminoimidazole carboxylase (NCAIR synthetase) [Nucleotide transport and metabolism].
gene-PA14_RS12325	219	32	26.46	49	30.44	722	544.18	494	401.14	292.607	3.5909	0.239384	15.0006	7.28e-51	9.04e-50	Ups	infA	NC_008463.1	2619690	2619908	PA14_RS12325	PA14_30240	translation initiation factor IF-1	-	-	GO:0005737:cytoplasm	GO:0043022:ribosome binding;GO:0019843:rRNA binding;GO:0003743:translation initiation factor activity	gnl|CDD|223438;COG0361, InfA, Translation initiation factor 1 (IF-1) [Translation, ribosomal structure and biogenesis].
gene-PA14_RS20610	243	65	48.44	64	35.83	668	453.76	633	463.25	327.76	3.02244	0.201584	14.9935	8.1e-51	1e-49	Ups	PA14_RS20610	NC_008463.1	4508849	4509091	PA14_RS20610	PA14_50750	hypothetical protein	-	-	-	-	-
gene-PA14_RS11180	76	7	16.68	2	3.58	840	1824.39	637	1490.54	332.382	6.79631	0.453352	14.9912	8.38e-51	1.04e-49	Ups	PA14_RS11180	NC_008463.1	2395707	2395782	PA14_RS11180	PA14_27620	tRNA-Gly	K14225	-	-	-	-
gene-PA14_RS21630	783	1471	340.23	1632	283.54	474	99.92	508	115.38	1076.07	-1.94643	0.130034	-14.9686	1.18e-50	1.45e-49	Down	PA14_RS21630	NC_008463.1	4708174	4708956	PA14_RS21630	PA14_53120	iron-containing redox enzyme family protein	-	-	-	-	gnl|CDD|227711;COG5424, COG5424, Pyrroloquinoline quinone (Coenzyme PQQ) biosynthesis protein C [Coenzyme metabolism].
gene-PA14_RS27015	1479	1922	235.35	2423	222.87	1005	112.16	916	110.14	1617.12	-1.45928	0.0978276	-14.9169	2.56e-50	3.15e-49	Down	PA14_RS27015	NC_008463.1	5896298	5897776	PA14_RS27015	PA14_66190	serine/threonine protein kinase	-	-	-	-	-
gene-PA14_RS15590	1362	15	1.99	18	1.8	465	56.35	476	62.15	220.558	4.48533	0.301489	14.8773	4.63e-50	5.69e-49	Ups	PA14_RS15590	NC_008463.1	3419146	3420507	PA14_RS15590	PA14_38360	UDP-glucose 6-dehydrogenase	K00012	GO:0009103:lipopolysaccharide biosynthetic process;GO:0006065:UDP-glucuronate biosynthetic process	-	GO:0051287:NAD binding;GO:0003979:UDP-glucose 6-dehydrogenase activity	gnl|CDD|223936;COG1004, Ugd, Predicted UDP-glucose 6-dehydrogenase [Cell envelope biogenesis, outer membrane].
gene-PA14_RS06700	681	797	211.95	1060	211.75	3294	798.42	3678	960.47	2075.48	1.6326	0.109987	14.8436	7.65e-50	9.39e-49	Ups	tsaB	NC_008463.1	1431174	1431854	PA14_RS06700	PA14_16710	tRNA (adenosine(37)-N6)-threonylcarbamoyltransferase complex dimerization subunit type 1 TsaB	-	GO:0002949:tRNA threonylcarbamoyladenosine modification	GO:0005737:cytoplasm	-	gnl|CDD|224135;COG1214, COG1214, Inactive homolog of metal-dependent proteases, putative molecular chaperone [Posttranslational modification, protein turnover, chaperones].
gene-PA14_RS05845	921	7684	1510.94	10704	1581.04	5303	950.42	4903	946.72	7274.38	-1.1225	0.0756246	-14.843	7.72e-50	9.46e-49	Down	secF	NC_008463.1	1249418	1250338	PA14_RS05845	PA14_14650	protein translocase subunit SecF	K03074	GO:0065002:intracellular protein transmembrane transport;GO:0006605:protein targeting;GO:0015031:protein transport;GO:0043952:protein transport by the Sec complex	GO:0016021:integral component of membrane;GO:0005886:plasma membrane	GO:0015450:P-P-bond-hydrolysis-driven protein transmembrane transporter activity	gnl|CDD|223418;COG0341, SecF, Preprotein translocase subunit SecF [Intracellular trafficking and secretion].
gene-PA14_RS20690	621	64	18.66	85	18.62	685	182.08	616	176.4	332.089	2.82936	0.190872	14.8234	1.03e-49	1.26e-48	Ups	PA14_RS20690	NC_008463.1	4524465	4525085	PA14_RS20690	PA14_50920	trimeric intracellular cation channel family protein	-	-	GO:0016021:integral component of membrane;GO:0005886:plasma membrane	-	gnl|CDD|225415;COG2860, COG2860, Predicted membrane protein [Function unknown].
gene-PA14_RS25070	279	61	39.6	113	55.1	748	442.54	720	458.93	375.753	2.7983	0.18882	14.82	1.09e-49	1.33e-48	Ups	PA14_RS25070	NC_008463.1	5478166	5478444	PA14_RS25070	PA14_61370	hypothetical protein	-	-	-	-	-
gene-PA14_RS25215	1269	1268	180.96	1729	185.35	4465	580.78	4225	592.08	2763.57	1.2584	0.0849143	14.8197	1.09e-49	1.33e-48	Ups	PA14_RS25215	NC_008463.1	5505528	5506796	PA14_RS25215	PA14_61710	glutamyl-tRNA reductase	K02492	GO:0006782:protoporphyrinogen IX biosynthetic process	-	GO:0008883:glutamyl-tRNA reductase activity;GO:0050661:NADP binding	gnl|CDD|223450;COG0373, HemA, Glutamyl-tRNA reductase [Coenzyme metabolism].
gene-PA14_RS28790	756	1131	270.93	1227	220.79	288	62.88	332	78.1	790.584	-2.21154	0.149254	-14.8173	1.13e-49	1.38e-48	Down	glcC	NC_008463.1	6296826	6297581	PA14_RS28790	PA14_70710	transcriptional regulator GlcC	-	-	-	GO:0003677:DNA binding;GO:0003700:DNA-binding transcription factor activity	gnl|CDD|225097;COG2186, FadR, Transcriptional regulators [Transcription].
gene-PA14_RS07800	1005	421	75.86	447	60.51	45	7.39	52	9.2	261.812	-3.42658	0.231297	-14.8146	1.18e-49	1.43e-48	Down	PA14_RS07800	NC_008463.1	1685805	1686809	PA14_RS07800	PA14_19500	aliphatic sulfonate ABC transporter substrate-binding protein	K15553	-	-	-	gnl|CDD|223787;COG0715, TauA, ABC-type nitrate/sulfonate/bicarbonate transport systems, periplasmic components [Inorganic ion transport and metabolism].
gene-PA14_RS18975	894	325	65.84	483	73.5	1903	351.36	2360	469.45	1180.57	2.13141	0.144035	14.7979	1.51e-49	1.83e-48	Ups	rhtA	NC_008463.1	4162085	4162978	PA14_RS18975	PA14_46700	threonine/homoserine exporter RhtA	-	-	-	-	gnl|CDD|227339;COG5006, rhtA, Threonine/homoserine efflux transporter [Amino acid transport and metabolism].
gene-PA14_RS07720	1716	881	92.98	1145	90.77	347	33.38	289	29.95	694.316	-1.94917	0.1318	-14.7889	1.73e-49	2.09e-48	Down	PA14_RS07720	NC_008463.1	1663729	1665444	PA14_RS07720	PA14_19310	MFS transporter	-	-	-	-	gnl|CDD|223553;COG0477, ProP, Permeases of the major facilitator superfamily [Carbohydrate transport and metabolism / Amino acid transport and metabolism / Inorganic ion transport and metabolism / General function prediction only].
gene-PA14_RS05870	492	538	198.03	715	197.7	2296	770.3	2098	758.33	1325.93	1.52828	0.103532	14.7614	2.6e-49	3.13e-48	Ups	iscR	NC_008463.1	1253836	1254327	PA14_RS05870	PA14_14710	Fe-S cluster assembly transcriptional regulator IscR	-	-	-	GO:0003700:DNA-binding transcription factor activity;GO:0003690:double-stranded DNA binding	gnl|CDD|224870;COG1959, COG1959, Predicted transcriptional regulator [Transcription].
gene-PA14_RS29330	864	351	73.57	502	79.04	58	11.08	54	11.11	255.973	-3.17692	0.215446	-14.7458	3.28e-49	3.94e-48	Down	PA14_RS29330	NC_008463.1	6421239	6422102	PA14_RS29330	PA14_72030	class I SAM-dependent methyltransferase	-	-	-	-	gnl|CDD|225137;COG2227, UbiG, 2-polyprenyl-3-methyl-5-hydroxy-6-metoxy-1,4-benzoquinol methylase [Coenzyme metabolism].
gene-PA14_RS02130	1272	2650	377.29	3542	378.81	1214	157.54	1355	189.44	2262.45	-1.53929	0.104523	-14.7268	4.34e-49	5.2e-48	Down	PA14_RS02130	NC_008463.1	458157	459428	PA14_RS02130	PA14_05250	dihydroorotase	K01465	GO:0006221:pyrimidine nucleotide biosynthetic process	-	GO:0004151:dihydroorotase activity;GO:0046872:metal ion binding	gnl|CDD|223122;COG0044, PyrC, Dihydroorotase and related cyclic amidohydrolases [Nucleotide transport and metabolism].
gene-PA14_RS01330	3306	917	50.23	1181	48.6	367	18.32	293	15.76	719.528	-1.9479	0.132303	-14.723	4.59e-49	5.49e-48	Down	PA14_RS01330	NC_008463.1	293933	297238	PA14_RS01330	PA14_03270	hypothetical protein	-	-	-	-	gnl|CDD|227250;COG4913, COG4913, Uncharacterized protein conserved in bacteria [Function unknown].
gene-PA14_RS25665	77	16	37.63	33	58.3	534	1144.73	434	1002.34	229.35	3.98327	0.270828	14.7077	5.75e-49	6.87e-48	Ups	PA14_RS25665	NC_008463.1	5604017	5604093	PA14_RS25665	PA14_62790	tRNA-Met	K14230	-	-	-	-
gene-PA14_RS04335	1191	170	25.85	217	24.79	1049	145.38	1058	157.98	579.025	2.1584	0.147064	14.6767	9.1e-49	1.08e-47	Ups	PA14_RS04335	NC_008463.1	926433	927623	PA14_RS04335	PA14_10750	sugar transporter	-	-	GO:0016021:integral component of membrane;GO:0005886:plasma membrane	GO:0015144:carbohydrate transmembrane transporter activity	gnl|CDD|225371;COG2814, AraJ, Arabinose efflux permease [Carbohydrate transport and metabolism].
gene-PA14_RS20465	750	396	95.62	501	90.87	1791	394.17	1759	417.08	1042.07	1.70038	0.115988	14.66	1.16e-48	1.38e-47	Ups	flgF	NC_008463.1	4481691	4482440	PA14_RS20465	PA14_50440	flagellar basal-body rod protein FlgF	K02391	-	-	-	gnl|CDD|227126;COG4787, FlgF, Flagellar basal body rod protein [Cell motility and secretion].
gene-PA14_RS25545	882	617	126.69	891	137.43	2686	502.68	2834	571.41	1649.48	1.60084	0.109218	14.6573	1.21e-48	1.44e-47	Ups	gluQRS	NC_008463.1	5574831	5575712	PA14_RS25545	PA14_62510	tRNA glutamyl-Q(34) synthetase GluQRS	-	GO:0043039:tRNA aminoacylation;GO:0006400:tRNA modification	-	GO:0004812:aminoacyl-tRNA ligase activity;GO:0005524:ATP binding;GO:0008270:zinc ion binding	gnl|CDD|223087;COG0008, GlnS, Glutamyl- and glutaminyl-tRNA synthetases [Translation, ribosomal structure and biogenesis].
gene-PA14_RS19160	333	336	182.73	394	160.96	39	19.33	29	15.49	215.546	-3.67739	0.251212	-14.6386	1.59e-48	1.89e-47	Down	PA14_RS19160	NC_008463.1	4198808	4199140	PA14_RS19160	PA14_47130	YqjD family protein	-	-	-	-	gnl|CDD|226941;COG4575, ElaB, Uncharacterized conserved protein [Function unknown].
gene-PA14_RS13365	1698	217	23.14	268	21.47	1210	117.63	1153	120.76	662.893	1.99591	0.136473	14.6249	1.95e-48	2.3e-47	Ups	tpsB1	NC_008463.1	2846758	2848455	PA14_RS13365	PA14_32780	two-partner secretion system transporter TpsB1	K07326	-	-	-	gnl|CDD|225387;COG2831, FhaC, Hemolysin activation/secretion protein [Intracellular trafficking and secretion].
gene-PA14_RS04975	840	1479	318.87	2152	348.51	787	154.65	648	137.19	1302.42	-1.60972	0.110068	-14.6247	1.95e-48	2.31e-47	Down	PA14_RS04975	NC_008463.1	1061238	1062077	PA14_RS04975	PA14_12300	HlyC/CorC family transporter	-	-	-	-	gnl|CDD|226910;COG4535, CorC, Putative Mg2+ and Co2+ transporter CorC [Inorganic ion transport and metabolism].
gene-PA14_RS29210	1824	1312	130.27	1775	132.38	661	59.82	561	54.7	1112.23	-1.61314	0.110382	-14.6142	2.28e-48	2.69e-47	Down	oadA	NC_008463.1	6389416	6391239	PA14_RS29210	PA14_71720	sodium-extruding oxaloacetate decarboxylase subunit alpha	K01960	GO:0006094:gluconeogenesis;GO:0006814:sodium ion transport	-	GO:0005524:ATP binding;GO:0046872:metal ion binding;GO:0008948:oxaloacetate decarboxylase activity;GO:0004736:pyruvate carboxylase activity	gnl|CDD|227349;COG5016, COG5016, Pyruvate/oxaloacetate carboxyltransferase [Energy production and conversion].
gene-PA14_RS27540	1941	1086	101.33	1339	93.85	372	31.64	407	37.29	838.619	-1.9145	0.131079	-14.6057	2.58e-48	3.04e-47	Down	estA	NC_008463.1	6026551	6028491	PA14_RS27540	PA14_67510	esterase EstA	-	GO:0071973:bacterial-type flagellum-dependent cell motility;GO:0071978:bacterial-type flagellum-dependent swarming motility;GO:0048870:cell motility;GO:0009247:glycolipid biosynthetic process;GO:0008610:lipid biosynthetic process;GO:0044010:single-species biofilm formation	GO:0009279:cell outer membrane;GO:0016021:integral component of membrane	GO:0052689:carboxylic ester hydrolase activity;GO:0016298:lipase activity;GO:0080030:methyl indole-3-acetate esterase activity	gnl|CDD|225780;COG3240, COG3240, Phospholipase/lecithinase/hemolysin [Lipid metabolism / General function prediction only].
gene-PA14_RS15910	834	174	37.78	200	32.62	1053	208.41	1135	242.02	595.205	2.25628	0.154605	14.5939	3.07e-48	3.61e-47	Ups	PA14_RS15910	NC_008463.1	3490204	3491037	PA14_RS15910	PA14_39190	undecaprenyl-diphosphate phosphatase	K06153	GO:0071555:cell wall organization;GO:0016311:dephosphorylation;GO:0009252:peptidoglycan biosynthetic process;GO:0008360:regulation of cell shape;GO:0046677:response to antibiotic	GO:0016021:integral component of membrane;GO:0005886:plasma membrane	GO:0050380:undecaprenyl-diphosphatase activity	gnl|CDD|224879;COG1968, BacA, Undecaprenyl pyrophosphate phosphatase [Lipid transport and metabolism].
gene-PA14_RS07060	2406	3379	254.34	4139	234.02	1481	101.6	1669	123.36	2766.79	-1.53307	0.105368	-14.5497	5.87e-48	6.88e-47	Down	PA14_RS07060	NC_008463.1	1509670	1512075	PA14_RS07060	PA14_17580	D-xylulose 5-phosphate/D-fructose 6-phosphate phosphoketolase	-	-	-	-	gnl|CDD|226466;COG3957, COG3957, Phosphoketolase [Carbohydrate transport and metabolism].
gene-PA14_RS11485	780	298	69.19	434	75.69	1612	341.13	1429	325.8	879.108	1.77635	0.122274	14.5276	8.1e-48	9.47e-47	Ups	PA14_RS11485	NC_008463.1	2444914	2445693	PA14_RS11485	PA14_28280	PhzF family phenazine biosynthesis protein	-	GO:0009058:biosynthetic process	-	GO:0016853:isomerase activity	gnl|CDD|223461;COG0384, COG0384, Predicted epimerase, PhzC/PhzF homolog [General function prediction only].
gene-PA14_RS23790	711	951	242.23	1253	239.74	403	93.56	316	79.04	760.576	-1.89425	0.130397	-14.5268	8.2e-48	9.57e-47	Down	PA14_RS23790	NC_008463.1	5194106	5194816	PA14_RS23790	PA14_58330	SIMPL domain-containing protein	-	-	-	-	gnl|CDD|226002;COG3471, COG3471, Predicted periplasmic/secreted protein [Function unknown].
gene-PA14_RS28900	1473	1494	183.68	1916	176.95	650	72.84	683	82.46	1229.85	-1.63053	0.112295	-14.52	9.05e-48	1.05e-46	Down	betB	NC_008463.1	6322104	6323576	PA14_RS28900	PA14_70950	betaine-aldehyde dehydrogenase	K00130	GO:0019285:glycine betaine biosynthetic process from choline	-	GO:0008802:betaine-aldehyde dehydrogenase activity;GO:0046872:metal ion binding	gnl|CDD|223944;COG1012, PutA, NAD-dependent aldehyde dehydrogenases [Energy production and conversion].
gene-PA14_RS29325	1302	342	47.57	457	47.75	54	6.85	49	6.69	240.369	-3.20802	0.221033	-14.5138	9.91e-48	1.15e-46	Down	PA14_RS29325	NC_008463.1	6419941	6421242	PA14_RS29325	PA14_72020	glycosyltransferase	-	-	-	-	gnl|CDD|223515;COG0438, RfaG, Glycosyltransferase [Cell envelope biogenesis, outer membrane].
gene-PA14_RS06000	1416	788	100.78	1041	100.01	274	31.94	278	34.91	621.838	-1.99943	0.137872	-14.502	1.18e-47	1.36e-46	Down	PA14_RS06000	NC_008463.1	1278843	1280258	PA14_RS06000	PA14_15080	PepSY domain-containing protein	-	-	-	-	gnl|CDD|225723;COG3182, PiuB, Uncharacterized iron-regulated membrane protein [Function unknown].
gene-PA14_RS23240	1644	10463	1152.59	13853	1146.3	7447	747.71	6761	731.35	9801.58	-1.05405	0.0727369	-14.4913	1.38e-47	1.59e-46	Down	groL	NC_008463.1	5079035	5080678	PA14_RS23240	PA14_57010	chaperonin GroEL	K04077	GO:0042026:protein refolding	GO:0005737:cytoplasm	GO:0005524:ATP binding;GO:0051082:unfolded protein binding	gnl|CDD|223535;COG0459, GroL, Chaperonin GroEL (HSP60 family) [Posttranslational modification, protein turnover, chaperones].
gene-PA14_RS05300	1392	422	54.9	406	39.68	47	5.57	30	3.83	247.619	-3.6992	0.255326	-14.4882	1.44e-47	1.66e-46	Down	PA14_RS05300	NC_008463.1	1135535	1136926	PA14_RS05300	PA14_13190	PhoH family protein	-	-	-	-	gnl|CDD|224787;COG1875, COG1875, NYN ribonuclease and ATPase of PhoH family domains [General function prediction only].
gene-PA14_RS24870	4248	1202	51.24	1727	55.31	600	23.31	494	20.68	1037.1	-1.69173	0.116853	-14.4775	1.68e-47	1.94e-46	Down	PA14_RS24870	NC_008463.1	5428837	5433084	PA14_RS24870	PA14_60870	cyclic di-GMP receptor MorA	-	-	-	-	gnl|CDD|225110;COG2200, Rtn, c-di-GMP phosphodiesterase class I (EAL domain) [Signal transduction mechanisms].
gene-PA14_RS22575	12534	232	3.35	277	3.01	1237	16.29	1271	18.03	703.321	2.01171	0.139063	14.4662	1.98e-47	2.28e-46	Ups	PA14_RS22575	NC_008463.1	4917899	4930432	PA14_RS22575	PA14_55400	filamentous hemagglutinin family protein	-	-	-	-	gnl|CDD|225751;COG3210, FhaB, Large exoproteins involved in heme utilization or adhesion [Intracellular trafficking and secretion].
gene-PA14_RS04555	357	307	155.74	469	178.72	1687	780.01	1865	929.03	1008.88	1.92587	0.133157	14.4631	2.07e-47	2.38e-46	Ups	PA14_RS04555	NC_008463.1	980731	981087	PA14_RS04555	--	SirB2 family protein	-	-	-	-	-
gene-PA14_RS03330	3660	610	30.18	835	31.04	162	7.31	184	8.94	470.246	-2.32436	0.160786	-14.4562	2.29e-47	2.63e-46	Down	PA14_RS03330	NC_008463.1	707772	711431	PA14_RS03330	PA14_08300	phage tail protein	-	-	-	-	gnl|CDD|227076;COG4733, COG4733, Phage-related protein, tail component [Function unknown].
gene-PA14_RS13575	564	365	117.2	433	104.44	52	15.22	25	7.88	235.873	-3.63212	0.251425	-14.4461	2.65e-47	3.04e-46	Down	cas6f	NC_008463.1	2927517	2928080	PA14_RS13575	PA14_33300	type I-F CRISPR-associated endoribonuclease Cas6/Csy4	-	GO:0051607:defense response to virus;GO:0043571:maintenance of CRISPR repeat elements	-	GO:0004519:endonuclease activity;GO:0003723:RNA binding	-
gene-PA14_RS00265	1833	403	39.82	505	37.48	69	6.21	74	7.18	280.233	-2.92824	0.203017	-14.4236	3.68e-47	4.2e-46	Down	asnB	NC_008463.1	64665	66497	PA14_RS00265	PA14_00640	asparagine synthase (glutamine-hydrolyzing)	K01953	-	-	-	gnl|CDD|223444;COG0367, AsnB, Asparagine synthase (glutamine-hydrolyzing) [Amino acid transport and metabolism].
gene-PA14_RS09600	450	225	90.55	338	102.18	1356	497.39	1210	478.18	726.775	1.91078	0.132481	14.4231	3.71e-47	4.23e-46	Ups	PA14_RS09600	NC_008463.1	2059122	2059571	PA14_RS09600	PA14_23680	Hsp20 family protein	-	-	-	-	gnl|CDD|223149;COG0071, IbpA, Molecular chaperone (small heat shock protein) [Posttranslational modification, protein turnover, chaperones].
gene-PA14_RS24805	1392	319	41.5	384	37.53	38	4.51	29	3.7	207.56	-3.6417	0.252593	-14.4172	4.03e-47	4.59e-46	Down	PA14_RS24805	NC_008463.1	5411518	5412909	PA14_RS24805	PA14_60730	outer membrane protein transport protein	-	-	-	-	gnl|CDD|224978;COG2067, FadL, Long-chain fatty acid transport protein [Lipid metabolism].
gene-PA14_RS16670	1083	381	63.71	494	62.05	71	10.82	40	6.57	263.072	-3.23964	0.224892	-14.4053	4.79e-47	5.45e-46	Down	PA14_RS16670	NC_008463.1	3668914	3669996	PA14_RS16670	PA14_41140	microcin C ABC transporter permease YejB	K13894	GO:0055085:transmembrane transport	GO:0016021:integral component of membrane;GO:0005886:plasma membrane	-	gnl|CDD|226642;COG4174, COG4174, ABC-type uncharacterized transport system, permease component [General function prediction only].
gene-PA14_RS01505	870	464	96.59	589	92.1	112	21.25	78	15.94	329.731	-2.74176	0.190336	-14.4049	4.82e-47	5.47e-46	Down	cysW	NC_008463.1	329086	329955	PA14_RS01505	PA14_03670	sulfate ABC transporter permease subunit CysW	K02047	-	GO:0016021:integral component of membrane;GO:0005886:plasma membrane	GO:0015419:ATPase-coupled sulfate transmembrane transporter activity	gnl|CDD|226665;COG4208, CysW, ABC-type sulfate transport system, permease component [Inorganic ion transport and metabolism].
gene-PA14_RS01620	870	2170	451.71	2764	432.19	1069	202.82	1114	227.71	1837.23	-1.45352	0.10105	-14.3841	6.51e-47	7.37e-46	Down	PA14_RS01620	NC_008463.1	357381	358250	PA14_RS01620	PA14_03960	ABC transporter permease subunit	K11074	GO:0055085:transmembrane transport	GO:0016021:integral component of membrane;GO:0005886:plasma membrane	-	gnl|CDD|224098;COG1177, PotC, ABC-type spermidine/putrescine transport system, permease component II [Amino acid transport and metabolism].
gene-PA14_RS05370	720	910	228.89	1305	246.57	363	83.22	241	59.53	733.761	-2.14657	0.14945	-14.3631	8.82e-47	9.96e-46	Down	PA14_RS05370	NC_008463.1	1148922	1149641	PA14_RS05370	PA14_13350	type VI secretion system immunity protein TsiT	-	-	-	-	-
gene-PA14_RS11590	375	743	358.82	962	348.98	248	109.16	253	119.98	577.307	-2.03914	0.142282	-14.3317	1.39e-46	1.56e-45	Down	PA14_RS11590	NC_008463.1	2458780	2459154	PA14_RS11590	PA14_28500	DUF5064 family protein	-	-	-	-	-
gene-PA14_RS12300	2226	5632	458.2	7301	446.18	3512	260.42	2640	210.91	4897.55	-1.35761	0.0947457	-14.329	1.44e-46	1.62e-45	Down	PA14_RS12300	NC_008463.1	2612524	2614749	PA14_RS12300	PA14_30180	NADP-dependent isocitrate dehydrogenase	K00031	GO:0006097:glyoxylate cycle;GO:0006099:tricarboxylic acid cycle	GO:0005737:cytoplasm	GO:0004450:isocitrate dehydrogenase (NADP+) activity;GO:0046872:metal ion binding	gnl|CDD|225394;COG2838, Icd, Monomeric isocitrate dehydrogenase [Energy production and conversion].
gene-PA14_RS06620	1095	1414	233.86	2021	251.08	4950	746.18	4623	750.8	3076.87	1.20496	0.0843786	14.2804	2.9e-46	3.26e-45	Ups	prfB	NC_008463.1	1414324	1415419	PA14_RS06620	PA14_16510	peptide chain release factor 2;peptide chain release factor 2	-	-	GO:0005737:cytoplasm	GO:0016149:translation release factor activity, codon specific	gnl|CDD|224107;COG1186, PrfB, Protein chain release factor B [Translation, ribosomal structure and biogenesis].
gene-PA14_RS08770	210	31807	27429.9	46007	29803.1	25870	20334.3	21053	17828.4	31533.6	-1.00338	0.0702907	-14.2747	3.15e-46	3.53e-45	Down	PA14_RS08770	NC_008463.1	1893347	1893556	PA14_RS08770	PA14_21760	cold-shock protein	-	-	GO:0005737:cytoplasm	GO:0003677:DNA binding	gnl|CDD|224197;COG1278, CspC, Cold shock proteins [Transcription].
gene-PA14_RS25685	1338	2279	308.47	3100	315.18	1334	164.57	1022	135.84	1986.95	-1.47037	0.10308	-14.2644	3.65e-46	4.08e-45	Down	glmM	NC_008463.1	5605496	5606833	PA14_RS25685	PA14_62840	phosphoglucosamine mutase	K03431	GO:0005975:carbohydrate metabolic process	-	GO:0000287:magnesium ion binding;GO:0008966:phosphoglucosamine mutase activity	gnl|CDD|224034;COG1109, {ManB}, Phosphomannomutase [Carbohydrate transport and metabolism].
gene-PA14_RS22920	1332	866	117.74	1224	125.01	379	46.97	320	42.72	722.52	-1.85053	0.129987	-14.2363	5.45e-46	6.09e-45	Down	PA14_RS22920	NC_008463.1	5015756	5017087	PA14_RS22920	PA14_56170	DUF58 domain-containing protein	-	-	-	-	gnl|CDD|224635;COG1721, COG1721, Uncharacterized conserved protein (some members contain a von Willebrand factor type A (vWA) domain) [General function prediction only].
gene-PA14_RS23875	900	60	12.07	97	14.66	697	127.83	591	116.78	330.37	2.74689	0.193019	14.2312	5.87e-46	6.54e-45	Ups	lpxO	NC_008463.1	5213357	5214256	PA14_RS23875	PA14_58550	lipid A hydroxylase LpxO	-	-	-	-	gnl|CDD|226085;COG3555, COG3555, Aspartyl/asparaginyl beta-hydroxylase and related dioxygenases [Posttranslational modification, protein turnover, chaperones].
gene-PA14_RS06445	1410	850	109.17	1202	115.97	368	43.08	319	40.23	709.616	-1.8484	0.130089	-14.2087	8.09e-46	9.01e-45	Down	PA14_RS06445	NC_008463.1	1369814	1371223	PA14_RS06445	PA14_16090	threonine synthase	K01733	GO:0009088:threonine biosynthetic process	-	GO:0030170:pyridoxal phosphate binding;GO:0004795:threonine synthase activity	gnl|CDD|223572;COG0498, ThrC, Threonine synthase [Amino acid transport and metabolism].
gene-PA14_RS17435	1332	293	39.84	370	37.79	33	4.09	28	3.74	194.676	-3.68441	0.259363	-14.2056	8.45e-46	9.39e-45	Down	tssK	NC_008463.1	3816629	3817960	PA14_RS17435	PA14_42920	type VI secretion system baseplate subunit TssK	K11893	-	-	-	gnl|CDD|226053;COG3522, COG3522, Predicted component of the type VI protein secretion system [Intracellular trafficking, secretion, and vesicular transport].
gene-PA14_RS09995	2179	1010	83.94	1360	84.91	3664	277.56	3261	266.14	2195.66	1.26634	0.0891932	14.1977	9.46e-46	1.05e-44	Ups	rlmKL	NC_008463.1	2155414	2157592	PA14_RS09995	--	bifunctional 23S rRNA (guanine(2069)-N(7))-methyltransferase RlmK/23S rRNA (guanine(2445)-N(2))-methyltransferase RlmL	-	-	GO:0005737:cytoplasm	GO:0052915:23S rRNA (guanine(2445)-N(2))-methyltransferase activity;GO:0003723:RNA binding;GO:0008990:rRNA (guanine-N2-)-methyltransferase activity;GO:0070043:rRNA (guanine-N7-)-methyltransferase activity	gnl|CDD|224017;COG1092, COG1092, Predicted SAM-dependent methyltransferases [General function prediction only].
gene-PA14_RS18695	894	114	23.09	140	21.3	849	156.76	737	146.6	424.617	2.34688	0.165647	14.1679	1.45e-45	1.6e-44	Ups	PA14_RS18695	NC_008463.1	4095896	4096789	PA14_RS18695	PA14_46060	LysR family transcriptional regulator	-	-	-	-	gnl|CDD|223656;COG0583, LysR, Transcriptional regulator [Transcription].
gene-PA14_RS24740	327	1343	743.79	1629	677.69	472	238.26	542	294.76	1042.34	-1.8281	0.129109	-14.1593	1.64e-45	1.81e-44	Down	PA14_RS24740	NC_008463.1	5398072	5398398	PA14_RS24740	PA14_60560	TraR/DksA family transcriptional regulator	-	-	-	-	gnl|CDD|224648;COG1734, DksA, DnaK suppressor protein [Signal transduction mechanisms].
gene-PA14_RS18715	1392	563	73.25	756	73.88	179	21.23	127	16.22	426.767	-2.37993	0.168286	-14.1422	2.09e-45	2.3e-44	Down	PA14_RS18715	NC_008463.1	4100014	4101405	PA14_RS18715	PA14_46110	sodium:solute symporter	-	-	-	-	gnl|CDD|223664;COG0591, PutP, Na+/proline symporter [Amino acid transport and metabolism / General function prediction only].
gene-PA14_RS17150	747	128	31.03	199	36.24	1213	268.04	864	205.69	550.931	2.37903	0.168235	14.1411	2.12e-45	2.33e-44	Ups	pscJ	NC_008463.1	3769919	3770665	PA14_RS17150	PA14_42270	SctJ family type III secretion inner membrane ring lipoprotein Psc	K03222	GO:0009405:pathogenesis;GO:0009306:protein secretion	GO:0009279:cell outer membrane;GO:0016021:integral component of membrane	-	gnl|CDD|227015;COG4669, EscJ, Type III secretory pathway, lipoprotein EscJ [Intracellular trafficking and secretion].
gene-PA14_RS08280	348	308	160.28	436	170.44	50	23.72	28	14.31	218.793	-3.4974	0.247518	-14.1299	2.49e-45	2.73e-44	Down	PA14_RS08280	NC_008463.1	1773860	1774207	PA14_RS08280	PA14_20610	fucose-binding lectin PA-IIL	-	-	-	-	-
gene-PA14_RS00010	1104	4260	698.81	5570	686.35	2941	439.72	2642	425.58	3928.44	-1.0963	0.0776143	-14.125	2.66e-45	2.92e-44	Down	dnaN	NC_008463.1	2056	3159	PA14_RS00010	PA14_00020	DNA polymerase III subunit beta	K02338	GO:0006271:DNA strand elongation involved in DNA replication	GO:0005737:cytoplasm;GO:0009360:DNA polymerase III complex	GO:0008408:3'-5' exonuclease activity;GO:0003677:DNA binding;GO:0003887:DNA-directed DNA polymerase activity	gnl|CDD|223665;COG0592, DnaN, DNA polymerase sliding clamp subunit (PCNA homolog) [DNA replication, recombination, and repair].
gene-PA14_RS09365	378	416	199.31	524	188.58	1801	786.46	1867	878.35	1081.42	1.68106	0.11906	14.1195	2.88e-45	3.15e-44	Ups	PA14_RS09365	NC_008463.1	2004939	2005316	PA14_RS09365	PA14_23120	hypothetical protein	-	-	-	-	-
gene-PA14_RS16510	1041	118	20.53	156	20.39	895	141.91	752	128.46	443.075	2.29557	0.162746	14.1052	3.53e-45	3.85e-44	Ups	PA14_RS16510	NC_008463.1	3636128	3637168	PA14_RS16510	PA14_40730	RNA methyltransferase	-	GO:0006364:rRNA processing	GO:0005737:cytoplasm	GO:0051539:4 iron, 4 sulfur cluster binding;GO:0046872:metal ion binding;GO:0008173:RNA methyltransferase activity	gnl|CDD|223890;COG0820, COG0820, Predicted Fe-S-cluster redox enzyme [General function prediction only].
gene-PA14_RS17240	297	9	5.49	7	3.21	512	284.55	404	241.9	209.172	5.40594	0.383277	14.1045	3.56e-45	3.89e-44	Ups	pcrG	NC_008463.1	3782525	3782821	PA14_RS17240	PA14_42480	LcrG family type III secretion system chaperone PcrG	-	-	-	-	-
gene-PA14_RS28820	1341	1421	191.9	1988	201.67	754	92.81	710	94.16	1252.47	-1.49048	0.105695	-14.1018	3.7e-45	4.03e-44	Down	PA14_RS28820	NC_008463.1	6301894	6303234	PA14_RS28820	PA14_70770	hemolysin family protein	-	-	-	-	gnl|CDD|224173;COG1253, TlyC, Hemolysins and related proteins containing CBS domains [General function prediction only].
gene-PA14_RS05250	1008	859	154.33	1078	145.48	327	53.55	315	55.57	673.212	-1.87077	0.132723	-14.0953	4.06e-45	4.41e-44	Down	cioB	NC_008463.1	1119369	1120376	PA14_RS05250	PA14_13040	cyanide-insensitive cytochrome bd quinol oxidase subunit II	K00426	-	-	-	gnl|CDD|224213;COG1294, AppB, Cytochrome bd-type quinol oxidase, subunit 2 [Energy production and conversion].
gene-PA14_RS21020	76	11	26.21	8	14.32	599	1300.96	376	879.82	222.094	5.24995	0.372884	14.0793	5.09e-45	5.52e-44	Ups	PA14_RS21020	NC_008463.1	4591103	4591178	PA14_RS21020	PA14_51660	tRNA-Lys	K14229	-	-	-	-
gene-PA14_RS13470	1122	729	117.67	882	106.94	204	30.01	229	36.3	538.746	-2.17004	0.154181	-14.0746	5.44e-45	5.89e-44	Down	gcvT	NC_008463.1	2891911	2893032	PA14_RS13470	PA14_33040	glycine cleavage system aminomethyltransferase GcvT	K00605	-	-	-	gnl|CDD|223481;COG0404, GcvT, Glycine cleavage system T protein (aminomethyltransferase) [Amino acid transport and metabolism].
gene-PA14_RS22130	1425	4327	549.91	6395	610.5	2951	341.83	2379	296.89	4086.49	-1.27932	0.0910849	-14.0454	8.22e-45	8.89e-44	Down	mucD	NC_008463.1	4822581	4824005	PA14_RS22130	PA14_54390	serine protease MucD	K04771	-	GO:0042597:periplasmic space	GO:0004252:serine-type endopeptidase activity	gnl|CDD|223343;COG0265, DegQ, Trypsin-like serine proteases, typically periplasmic, contain C-terminal PDZ domain [Posttranslational modification, protein turnover, chaperones].
gene-PA14_RS04260	807	689	154.62	822	138.57	221	45.2	202	44.51	509.066	-2.11746	0.150818	-14.0398	8.9e-45	9.6e-44	Down	hpaI	NC_008463.1	910888	911694	PA14_RS04260	PA14_10570	4-hydroxy-2-oxoheptanedioate aldolase	K02510	GO:0010124:phenylacetate catabolic process	-	GO:0018802:2,4-dihydroxyhept-2-ene-1,7-dioate aldolase activity;GO:0016832:aldehyde-lyase activity;GO:0046872:metal ion binding	gnl|CDD|226356;COG3836, HpcH, 2,4-dihydroxyhept-2-ene-1,7-dioic acid aldolase [Carbohydrate transport and metabolism].
gene-PA14_RS28825	900	423	85.12	516	77.99	1845	338.38	2025	400.13	1128.31	1.75852	0.125524	14.0094	1.37e-44	1.47e-43	Ups	PA14_RS28825	NC_008463.1	6303269	6304168	PA14_RS28825	PA14_70780	peptidoglycan DD-metalloendopeptidase family protein	-	-	-	-	gnl|CDD|223810;COG0739, NlpD, Membrane proteins related to metalloendopeptidases [Cell envelope biogenesis, outer membrane].
gene-PA14_RS09085	564	784	251.74	1034	249.4	254	74.34	285	89.86	616.265	-2.02222	0.144354	-14.0087	1.38e-44	1.48e-43	Down	PA14_RS09085	NC_008463.1	1954245	1954808	PA14_RS09085	PA14_22450	peptidylprolyl isomerase PpiA	K03767	GO:0006457:protein folding	GO:0042597:periplasmic space	GO:0003755:peptidyl-prolyl cis-trans isomerase activity	gnl|CDD|223725;COG0652, PpiB, Peptidyl-prolyl cis-trans isomerase (rotamase) - cyclophilin family [Posttranslational modification, protein turnover, chaperones].
gene-PA14_RS12700	399	191	86.69	278	94.78	1464	605.65	1053	469.32	687.919	2.13549	0.152536	13.9999	1.56e-44	1.68e-43	Ups	PA14_RS12700	NC_008463.1	2700661	2701059	PA14_RS12700	--	BlaI/MecI/CopY family transcriptional regulator	-	-	-	-	gnl|CDD|226207;COG3682, COG3682, Predicted transcriptional regulator [Transcription].
gene-PA14_RS09465	1137	2248	358.06	3438	411.34	1352	196.28	1059	165.64	2070.18	-1.5052	0.10753	-13.9979	1.61e-44	1.72e-43	Down	wecB	NC_008463.1	2028084	2029220	PA14_RS09465	PA14_23370	UDP-N-acetylglucosamine 2-epimerase (non-hydrolyzing)	K01791	GO:0009246:enterobacterial common antigen biosynthetic process	GO:0005737:cytoplasm	GO:0008761:UDP-N-acetylglucosamine 2-epimerase activity	gnl|CDD|223458;COG0381, WecB, UDP-N-acetylglucosamine 2-epimerase [Cell envelope biogenesis, outer membrane].
gene-PA14_RS05730	351	21	10.84	20	7.75	513	241.25	373	188.98	208.998	4.07913	0.291422	13.9973	1.62e-44	1.73e-43	Ups	PA14_RS05730	NC_008463.1	1222474	1222824	PA14_RS05730	PA14_14330	CesT family type III secretion system chaperone	-	-	-	-	-
gene-PA14_RS09965	1905	781	74.25	948	67.7	289	25.04	242	22.59	592.215	-1.98565	0.142038	-13.9798	2.07e-44	2.21e-43	Down	PA14_RS09965	NC_008463.1	2149167	2151071	PA14_RS09965	PA14_24600	M14 family metallopeptidase	-	-	-	-	gnl|CDD|225421;COG2866, COG2866, Predicted carboxypeptidase [Amino acid transport and metabolism].
gene-PA14_RS09325	1365	384	50.95	469	46.74	77	9.31	59	7.69	263.821	-2.91688	0.208734	-13.9741	2.24e-44	2.39e-43	Down	oprB	NC_008463.1	1996676	1998040	PA14_RS09325	PA14_23030	carbohydrate porin OprB	-	GO:0008643:carbohydrate transport;GO:0006811:ion transport	GO:0009279:cell outer membrane;GO:0046930:pore complex	GO:0015288:porin activity	gnl|CDD|226185;COG3659, OprB, Carbohydrate-selective porin [Cell envelope biogenesis, outer membrane].
gene-PA14_RS14295	1284	92	12.98	95	10.07	696	89.47	752	104.15	377.682	2.64945	0.189613	13.9729	2.28e-44	2.43e-43	Ups	PA14_RS14295	NC_008463.1	3124687	3125970	PA14_RS14295	PA14_35110	arsenic transporter	-	GO:0046685:response to arsenic-containing substance	GO:0016021:integral component of membrane;GO:0005886:plasma membrane	GO:0015105:arsenite transmembrane transporter activity	gnl|CDD|223983;COG1055, ArsB, Na+/H+ antiporter NhaD and related arsenite permeases [Inorganic ion transport and metabolism].
gene-PA14_RS00040	2055	6615	582.96	8913	590.02	4675	375.51	4404	381.11	6257.03	-1.05019	0.0752292	-13.9599	2.74e-44	2.91e-43	Down	PA14_RS00040	NC_008463.1	10434	12488	PA14_RS00040	PA14_00090	glycine--tRNA ligase subunit beta	K01879	GO:0006420:arginyl-tRNA aminoacylation;GO:0006426:glycyl-tRNA aminoacylation	GO:0005737:cytoplasm	GO:0004814:arginine-tRNA ligase activity;GO:0005524:ATP binding;GO:0004820:glycine-tRNA ligase activity	gnl|CDD|223822;COG0751, GlyS, Glycyl-tRNA synthetase, beta subunit [Translation, ribosomal structure and biogenesis].
gene-PA14_RS25165	918	270	53.26	366	54.24	1346	242.02	1381	267.53	785.777	1.82074	0.13064	13.9371	3.77e-44	3.99e-43	Ups	PA14_RS25165	NC_008463.1	5495499	5496416	PA14_RS25165	PA14_61590	TIGR01777 family oxidoreductase	-	-	-	-	gnl|CDD|224015;COG1090, COG1090, Predicted nucleoside-diphosphate sugar epimerase [General function prediction only].
gene-PA14_RS27270	858	591	124.74	631	100.05	140	26.93	126	26.12	397.283	-2.48561	0.178479	-13.9266	4.37e-44	4.62e-43	Down	phaZ	NC_008463.1	5968582	5969439	PA14_RS27270	PA14_66830	poly(3-hydroxyalkanoate) depolymerase	-	GO:0016042:lipid catabolic process	-	GO:0016787:hydrolase activity	gnl|CDD|223669;COG0596, MhpC, Predicted hydrolases or acyltransferases (alpha/beta hydrolase superfamily) [General function prediction only].
gene-PA14_RS08410	753	367	88.27	454	82.02	65	14.25	66	15.59	253.934	-2.90996	0.210319	-13.836	1.55e-43	1.63e-42	Down	PA14_RS08410	NC_008463.1	1802423	1803175	PA14_RS08410	PA14_20920	class I SAM-dependent methyltransferase	-	-	-	-	-
gene-PA14_RS10150	687	209	55.09	289	57.23	1151	276.55	1248	323.05	675.06	1.99002	0.144048	13.815	2.07e-43	2.18e-42	Ups	PA14_RS10150	NC_008463.1	2189692	2190378	PA14_RS10150	PA14_25030	hypothetical protein	-	-	-	-	-
gene-PA14_RS25715	477	829	314.74	1076	306.87	342	118.35	252	93.95	651.624	-1.96097	0.142044	-13.8054	2.36e-43	2.48e-42	Down	greA	NC_008463.1	5611320	5611796	PA14_RS25715	PA14_62900	transcription elongation factor GreA	-	GO:0006354:DNA-templated transcription, elongation;GO:0032784:regulation of DNA-templated transcription, elongation	-	GO:0003677:DNA binding;GO:0070063:RNA polymerase binding	gnl|CDD|223853;COG0782, COG0782, Uncharacterized conserved protein, YhbC family [Function unknown].
gene-PA14_RS19085	1674	521	56.36	718	58.35	167	16.47	148	15.72	406.767	-2.24257	0.162455	-13.8043	2.4e-43	2.52e-42	Down	ggt	NC_008463.1	4181255	4182928	PA14_RS19085	PA14_46960	gamma-glutamyltransferase	K00681	GO:0006750:glutathione biosynthetic process;GO:0006751:glutathione catabolic process	GO:0042597:periplasmic space	GO:0036374:glutathione hydrolase activity;GO:0102953:hypoglycin A gamma-glutamyl transpeptidase activity;GO:0103068:leukotriene C4 gamma-glutamyl transferase activity	gnl|CDD|223482;COG0405, Ggt, Gamma-glutamyltransferase [Amino acid transport and metabolism].
gene-PA14_RS29660	1395	672	87.24	740	72.16	2711	320.78	3102	395.44	1699.32	1.74887	0.126726	13.8004	2.53e-43	2.65e-42	Ups	PA14_RS29660	NC_008463.1	6489037	6490431	PA14_RS29660	PA14_72870	aspartate aminotransferase family protein	K01845	-	-	-	gnl|CDD|223080;COG0001, HemL, Glutamate-1-semialdehyde aminotransferase [Coenzyme metabolism].
gene-PA14_RS26780	1290	1177	165.24	1525	160.82	3898	498.77	3798	523.58	2464.29	1.22918	0.0891367	13.7898	2.94e-43	3.07e-42	Ups	serB	NC_008463.1	5839045	5840334	PA14_RS26780	PA14_65560	phosphoserine phosphatase SerB	K01079	-	-	-	gnl|CDD|223634;COG0560, SerB, Phosphoserine phosphatase [Amino acid transport and metabolism].
gene-PA14_RS14775	1395	3543	459.96	4892	477.06	2160	255.58	2220	283.01	3273.13	-1.21594	0.0883164	-13.768	3.97e-43	4.14e-42	Down	hcnB	NC_008463.1	3234675	3236069	PA14_RS14775	PA14_36320	cyanide-forming glycine dehydrogenase subunit HcnB	K10815	-	GO:0005886:plasma membrane	GO:0050622:glycine dehydrogenase (cyanide-forming) activity	gnl|CDD|223523;COG0446, HcaD, Uncharacterized NAD(FAD)-dependent dehydrogenases [General function prediction only].
gene-PA14_RS21460	1221	2892	428.95	3849	428.83	1939	262.13	1724	251.1	2654.34	-1.15841	0.0841846	-13.7604	4.41e-43	4.59e-42	Down	PA14_RS21460	NC_008463.1	4672461	4673681	PA14_RS21460	PA14_52720	bifunctional succinylornithine transaminase/acetylornithine aminotransferase	K00821	GO:0006526:arginine biosynthetic process	GO:0005737:cytoplasm	GO:0003992:N2-acetyl-L-ornithine:2-oxoglutarate 5-aminotransferase activity;GO:0030170:pyridoxal phosphate binding	gnl|CDD|227325;COG4992, ArgD, Ornithine/acetylornithine aminotransferase [Amino acid transport and metabolism].
gene-PA14_RS26170	537	1012	341.29	1060	268.53	306	94.06	309	102.33	711.525	-2.04361	0.148846	-13.7297	6.74e-43	6.99e-42	Down	PA14_RS26170	NC_008463.1	5704768	5705304	PA14_RS26170	PA14_64010	NUDIX hydrolase	-	-	-	GO:0016817:hydrolase activity, acting on acid anhydrides;GO:0046872:metal ion binding	gnl|CDD|224360;COG1443, Idi, Isopentenyldiphosphate isomerase [Lipid metabolism].
gene-PA14_RS26000	930	1483	288.79	1817	265.78	747	132.58	691	132.13	1225.43	-1.48179	0.108032	-13.7162	8.13e-43	8.42e-42	Down	fdhE	NC_008463.1	5666570	5667499	PA14_RS26000	PA14_63550	formate dehydrogenase accessory protein FdhE	-	GO:0051604:protein maturation	GO:0005829:cytosol	GO:0008199:ferric iron binding	gnl|CDD|225600;COG3058, FdhE, Uncharacterized protein involved in formate dehydrogenase formation [Posttranslational modification, protein turnover, chaperones].
gene-PA14_RS14800	1215	9	1.34	14	1.57	383	52.03	417	61.03	186.267	4.74884	0.346348	13.7112	8.7e-43	9e-42	Ups	PA14_RS14800	NC_008463.1	3239146	3240360	PA14_RS14800	PA14_36370	carboxylate-amine ligase	K06048	GO:0042398:cellular modified amino acid biosynthetic process	-	GO:0005524:ATP binding;GO:0004357:glutamate-cysteine ligase activity	gnl|CDD|225081;COG2170, COG2170, Uncharacterized conserved protein [Function unknown].
gene-PA14_RS12220	501	626	226.29	984	267.19	237	78.08	166	58.92	522.64	-2.25801	0.164791	-13.7022	9.84e-43	1.02e-41	Down	nuoE	NC_008463.1	2595662	2596162	PA14_RS12220	PA14_29980	NADH-quinone oxidoreductase subunit NuoE	K00334	-	GO:0045272:plasma membrane respiratory chain complex I	GO:0051537:2 iron, 2 sulfur cluster binding;GO:0046872:metal ion binding;GO:0016491:oxidoreductase activity;GO:0048038:quinone binding	gnl|CDD|224817;COG1905, NuoE, NADH:ubiquinone oxidoreductase 24 kD subunit [Energy production and conversion].
gene-PA14_RS15360	669	370	100.16	490	99.64	66	16.28	78	20.73	266.495	-2.83321	0.207151	-13.677	1.39e-42	1.44e-41	Down	PA14_RS15360	NC_008463.1	3367771	3368439	PA14_RS15360	PA14_37770	HAD family phosphatase	-	-	-	-	gnl|CDD|223710;COG0637, COG0637, Predicted phosphatase/phosphohexomutase [General function prediction only].
gene-PA14_RS21640	1791	348	35.19	500	37.98	1624	149.67	1530	151.92	936.999	1.6185	0.11852	13.6559	1.86e-42	1.92e-41	Ups	PA14_RS21640	NC_008463.1	4711781	4713571	PA14_RS21640	PA14_53150	ABC transporter ATP-binding protein/permease	-	-	-	-	gnl|CDD|224055;COG1132, MdlB, ABC-type multidrug transport system, ATPase and permease components [Defense mechanisms].
gene-PA14_RS21480	1113	1152	187.45	1451	177.35	563	83.5	464	74.14	940.531	-1.6245	0.119012	-13.6498	2.02e-42	2.08e-41	Down	PA14_RS21480	NC_008463.1	4675997	4677109	PA14_RS21480	PA14_52760	M14 family metallopeptidase	-	-	-	-	gnl|CDD|226135;COG3608, COG3608, Predicted deacylase [General function prediction only].
gene-PA14_RS01610	1155	755	118.38	993	116.96	310	44.3	236	36.34	597.777	-1.95628	0.143349	-13.6469	2.11e-42	2.16e-41	Down	potA	NC_008463.1	355236	356390	PA14_RS01610	PA14_03940	polyamine ABC transporter ATP-binding protein	K11076	GO:0015847:putrescine transport	GO:0043190:ATP-binding cassette (ABC) transporter complex	GO:0005524:ATP binding;GO:0015417:polyamine-transporting ATPase activity	gnl|CDD|226361;COG3842, PotA, ABC-type spermidine/putrescine transport systems, ATPase components [Amino acid transport and metabolism].
gene-PA14_RS23595	810	879	196.53	1238	207.92	3363	685.32	2899	636.47	1975.48	1.28643	0.0943708	13.6316	2.6e-42	2.66e-41	Ups	PA14_RS23595	NC_008463.1	5151673	5152482	PA14_RS23595	PA14_57880	ABC transporter ATP-binding protein	K02065	-	GO:0005886:plasma membrane	GO:0005524:ATP binding;GO:0016887:ATPase activity	gnl|CDD|224052;COG1127, Ttg2A, ABC-type transport system involved in resistance to organic solvents, ATPase component [Secondary metabolites biosynthesis, transport, and catabolism].
gene-PA14_RS02265	1920	7846	740.06	10753	761.88	5761	495.28	5352	495.71	7541.08	-1.01769	0.0746751	-13.6283	2.72e-42	2.78e-41	Down	PA14_RS02265	NC_008463.1	492637	494556	PA14_RS02265	PA14_05560	DEAD/DEAH box helicase	K11927	GO:0009408:response to heat;GO:0042255:ribosome assembly	GO:0005829:cytosol	GO:0005524:ATP binding;GO:0004004:ATP-dependent RNA helicase activity;GO:0003723:RNA binding	gnl|CDD|223587;COG0513, SrmB, Superfamily II DNA and RNA helicases [DNA replication, recombination, and repair / Transcription / Translation, ribosomal structure and biogenesis].
gene-PA14_RS19065	909	1230	245.05	1462	218.8	562	102.05	509	99.58	978.248	-1.61546	0.118544	-13.6275	2.75e-42	2.8e-41	Down	PA14_RS19065	NC_008463.1	4177924	4178832	PA14_RS19065	PA14_46910	glutamate/aspartate ABC transporter substrate-binding protein	K10001	GO:0006865:amino acid transport	GO:0030288:outer membrane-bounded periplasmic space	-	gnl|CDD|223904;COG0834, HisJ, ABC-type amino acid transport/signal transduction systems, periplasmic component/domain [Amino acid transport and metabolism / Signal transduction mechanisms].
gene-PA14_RS07265	1179	461	70.81	585	67.5	1915	268.11	2095	316	1188.25	1.65749	0.121831	13.6048	3.75e-42	3.82e-41	Ups	PA14_RS07265	NC_008463.1	1551985	1553163	PA14_RS07265	PA14_18090	multidrug effflux MFS transporter	-	-	-	-	gnl|CDD|223553;COG0477, ProP, Permeases of the major facilitator superfamily [Carbohydrate transport and metabolism / Amino acid transport and metabolism / Inorganic ion transport and metabolism / General function prediction only].
gene-PA14_RS22085	741	127	31.04	158	29.01	895	199.37	737	176.87	442.878	2.22178	0.16331	13.6047	3.75e-42	3.82e-41	Ups	cmoA	NC_008463.1	4814332	4815072	PA14_RS22085	PA14_54260	carboxy-S-adenosyl-L-methionine synthase CmoA	-	GO:0002098:tRNA wobble uridine modification	-	GO:0016743:carboxyl- or carbamoyltransferase activity;GO:1904047:S-adenosyl-L-methionine binding	gnl|CDD|226591;COG4106, Tam, Trans-aconitate methyltransferase [General function prediction only].
gene-PA14_RS24230	567	326	104.12	418	100.29	62	18.05	45	14.11	226.78	-3.05723	0.225082	-13.5827	5.07e-42	5.15e-41	Down	PA14_RS24230	NC_008463.1	5289000	5289566	PA14_RS24230	PA14_59380	hypothetical protein	-	-	-	-	-
gene-PA14_RS22330	74	65	159.07	87	159.94	602	1342.82	783	1881.69	354.372	2.89761	0.213333	13.5825	5.08e-42	5.15e-41	Ups	PA14_RS22330	NC_008463.1	4860143	4860216	PA14_RS22330	PA14_54840	tRNA-Gly	K14225	-	-	-	-
gene-PA14_RS23050	897	178	35.94	295	44.74	1153	212.17	1283	254.36	675.319	2.09822	0.154555	13.5759	5.57e-42	5.63e-41	Ups	PA14_RS23050	NC_008463.1	5041241	5042137	PA14_RS23050	PA14_56550	hypothetical protein	-	-	-	-	gnl|CDD|224871;COG1960, CaiA, Acyl-CoA dehydrogenases [Lipid metabolism].
gene-PA14_RS04865	357	411	208.49	562	214.15	2349	1086.09	1688	840.86	1164.17	1.76342	0.129915	13.5736	5.74e-42	5.8e-41	Ups	rsfS	NC_008463.1	1040070	1040426	PA14_RS04865	PA14_12030	ribosome silencing factor	-	GO:0042256:mature ribosome assembly;GO:0090071:negative regulation of ribosome biogenesis;GO:0017148:negative regulation of translation	GO:0005737:cytoplasm	-	gnl|CDD|223870;COG0799, COG0799, Uncharacterized homolog of plant Iojap protein [Function unknown].
gene-PA14_RS13455	2880	3487	219.27	4286	202.45	2261	129.59	1971	121.71	3074.11	-1.1637	0.0857855	-13.5652	6.44e-42	6.49e-41	Down	gcvP	NC_008463.1	2886115	2888994	PA14_RS13455	PA14_33000	aminomethyl-transferring glycine dehydrogenase	K00281	GO:0019464:glycine decarboxylation via glycine cleavage system	GO:0005829:cytosol;GO:0005960:glycine cleavage complex	GO:0016594:glycine binding;GO:0004375:glycine dehydrogenase (decarboxylating) activity;GO:0030170:pyridoxal phosphate binding	gnl|CDD|223935;COG1003, GcvP, Glycine cleavage system protein P (pyridoxal-binding), C-terminal domain [Amino acid transport and metabolism].
gene-PA14_RS24745	489	853	315.91	1183	329.1	388	130.97	293	106.56	704.211	-1.85414	0.136692	-13.5644	6.51e-42	6.56e-41	Down	PA14_RS24745	NC_008463.1	5398633	5399121	PA14_RS24745	PA14_60570	DUF3015 domain-containing protein	-	-	-	-	-
gene-PA14_RS07610	3312	309	16.9	422	17.33	59	2.94	38	2.04	220.054	-3.16647	0.233509	-13.5604	6.88e-42	6.91e-41	Down	PA14_RS07610	NC_008463.1	1635662	1638973	PA14_RS07610	PA14_18970	phospholipase D	-	-	-	-	gnl|CDD|224419;COG1502, Cls, Phosphatidylserine/phosphatidylglycerophosphate/cardiolipin synthases and related enzymes [Lipid metabolism].
gene-PA14_RS20950	405	160	71.55	172	57.77	1162	473.59	845	371.04	539.255	2.28512	0.168525	13.5595	6.96e-42	6.98e-41	Ups	PA14_RS20950	NC_008463.1	4579750	4580154	PA14_RS20950	PA14_51510	acyl-CoA thioesterase	-	-	-	-	gnl|CDD|223894;COG0824, FcbC, Predicted thioesterase [General function prediction only].
gene-PA14_RS24735	2454	2273	167.74	3034	168.19	1434	96.46	1333	96.6	2063.87	-1.21627	0.0897433	-13.5528	7.63e-42	7.64e-41	Down	PA14_RS24735	NC_008463.1	5395520	5397973	PA14_RS24735	PA14_60550	ATP-binding protein	-	-	-	-	gnl|CDD|223994;COG1067, LonB, Predicted ATP-dependent protease [Posttranslational modification, protein turnover, chaperones].
gene-PA14_RS29165	492	291	107.11	371	102.58	1404	471.04	1238	447.48	772.424	1.70922	0.126163	13.5476	8.18e-42	8.18e-41	Ups	purE	NC_008463.1	6379195	6379686	PA14_RS29165	PA14_71620	5-(carboxyamino)imidazole ribonucleotide mutase	K01588	GO:0006189:'de novo' IMP biosynthetic process	-	GO:0034023:5-(carboxyamino)imidazole ribonucleotide mutase activity	gnl|CDD|223119;COG0041, PurE, Phosphoribosylcarboxyaminoimidazole (NCAIR) mutase [Nucleotide transport and metabolism].
gene-PA14_RS07505	966	398	74.62	566	79.71	1752	299.37	1667	306.88	1028.2	1.55001	0.114614	13.5237	1.13e-41	1.13e-40	Ups	motY	NC_008463.1	1611174	1612139	PA14_RS07505	PA14_18720	flagellar protein MotY	-	-	-	-	gnl|CDD|225439;COG2885, OmpA, Outer membrane protein and related peptidoglycan-associated (lipo)proteins [Cell envelope biogenesis, outer membrane].
gene-PA14_RS22210	1038	991	172.9	1332	174.57	486	77.28	391	66.99	827.486	-1.68229	0.12446	-13.5167	1.25e-41	1.24e-40	Down	PA14_RS22210	NC_008463.1	4838092	4839129	PA14_RS22210	PA14_54580	AbrB family transcriptional regulator	-	-	-	-	gnl|CDD|225721;COG3180, AbrB, Putative ammonia monooxygenase [General function prediction only].
gene-PA14_RS27820	546	2172	720.42	2990	744.96	1297	392.1	1284	418.21	1980.5	-1.27184	0.0943057	-13.4863	1.88e-41	1.87e-40	Down	rfbC	NC_008463.1	6085293	6085838	PA14_RS27820	PA14_68210	dTDP-4-dehydrorhamnose 3%2C5-epimerase	K01790	GO:0019305:dTDP-rhamnose biosynthetic process;GO:0045226:extracellular polysaccharide biosynthetic process;GO:0009103:lipopolysaccharide biosynthetic process;GO:0009244:lipopolysaccharide core region biosynthetic process	-	GO:0008830:dTDP-4-dehydrorhamnose 3,5-epimerase activity	gnl|CDD|224810;COG1898, RfbC, dTDP-4-dehydrorhamnose 3,5-epimerase and related enzymes [Cell envelope biogenesis, outer membrane].
gene-PA14_RS03290	495	358	130.98	427	117.35	38	12.67	61	21.92	237.691	-3.23594	0.240104	-13.4773	2.13e-41	2.11e-40	Down	PA14_RS03290	NC_008463.1	702227	702721	PA14_RS03290	PA14_08210	hypothetical protein	-	-	-	-	-
gene-PA14_RS19055	795	783	178.37	1135	194.22	3033	629.73	2694	602.63	1801.63	1.30303	0.0969246	13.4438	3.35e-41	3.32e-40	Ups	PA14_RS19055	NC_008463.1	4176124	4176918	PA14_RS19055	PA14_46890	SDR family oxidoreductase	K00059	-	-	-	gnl|CDD|223959;COG1028, FabG, Dehydrogenases with different specificities (related to short-chain alcohol dehydrogenases) [Secondary metabolites biosynthesis, transport, and catabolism / General function prediction only].
gene-PA14_RS05460	1164	363	56.48	499	58.32	89	12.62	60	9.17	267.113	-2.79341	0.207971	-13.4318	3.94e-41	3.9e-40	Down	PA14_RS05460	NC_008463.1	1167617	1168780	PA14_RS05460	PA14_13580	ABC transporter ATP-binding protein	K05847	GO:0031460:glycine betaine transport	GO:0005886:plasma membrane	GO:0005524:ATP binding;GO:0016887:ATPase activity	gnl|CDD|224050;COG1125, OpuBA, ABC-type proline/glycine betaine transport systems, ATPase components [Amino acid transport and metabolism].
gene-PA14_RS09430	1110	1168	190.56	1507	184.69	591	87.89	459	73.54	963.764	-1.63113	0.121492	-13.4258	4.27e-41	4.22e-40	Down	PA14_RS09430	NC_008463.1	2019858	2020967	PA14_RS09430	PA14_23290	histidinol-phosphate transaminase	K00817	GO:0000105:histidine biosynthetic process	-	GO:0004400:histidinol-phosphate transaminase activity;GO:0030170:pyridoxal phosphate binding	gnl|CDD|223157;COG0079, HisC, Histidinol-phosphate/aromatic aminotransferase and cobyric acid decarboxylase [Amino acid transport and metabolism].
gene-PA14_RS18430	672	165	44.47	227	45.95	954	234.33	1008	266.75	547.718	2.04288	0.152208	13.4216	4.52e-41	4.46e-40	Ups	ccmB	NC_008463.1	4041267	4041938	PA14_RS18430	PA14_45370	heme exporter protein CcmB	K02194	GO:0017004:cytochrome complex assembly	GO:0043190:ATP-binding cassette (ABC) transporter complex	GO:0015232:heme transporter activity	gnl|CDD|225260;COG2386, CcmB, ABC-type transport system involved in cytochrome c biogenesis, permease component [Posttranslational modification, protein turnover, chaperones].
gene-PA14_RS10935	1431	205	25.94	269	25.57	1113	128.38	990	123.03	600.225	1.86278	0.138912	13.4098	5.3e-41	5.22e-40	Ups	PA14_RS10935	NC_008463.1	2350962	2352392	PA14_RS10935	PA14_27050	transglycosylase SLT domain-containing protein	-	-	-	-	gnl|CDD|226971;COG4623, COG4623, Predicted soluble lytic transglycosylase fused to an ABC-type amino acid-binding protein [Cell envelope biogenesis, outer membrane].
gene-PA14_RS31470	159	272	309.81	332	284.05	32	33.22	30	33.55	179.223	-3.52885	0.263182	-13.4084	5.4e-41	5.31e-40	Down	PA14_RS31470	NC_008463.1	5290905	5291063	PA14_RS31470	--	hypothetical protein	-	-	-	-	-
gene-PA14_RS04925	1347	1991	267.68	2865	289.34	1278	156.61	1122	148.13	1851.18	-1.28776	0.0960473	-13.4075	5.46e-41	5.36e-40	Down	PA14_RS04925	NC_008463.1	1051492	1052838	PA14_RS04925	PA14_12160	lytic murein transglycosylase	-	-	-	-	gnl|CDD|225501;COG2951, MltB, Membrane-bound lytic murein transglycosylase B [Cell envelope biogenesis, outer membrane].
gene-PA14_RS10375	693	625	163.33	761	149.39	2401	571.89	2096	537.87	1386.49	1.40816	0.105066	13.4026	5.84e-41	5.72e-40	Ups	PA14_RS10375	NC_008463.1	2237973	2238665	PA14_RS10375	PA14_25590	HAD-IA family hydrolase	K01091	-	-	-	gnl|CDD|223620;COG0546, Gph, Predicted phosphatases [General function prediction only].
gene-PA14_RS01750	333	798	433.99	1106	451.82	347	172	330	176.23	668.352	-1.76136	0.131484	-13.396	6.38e-41	6.24e-40	Down	PA14_RS01750	NC_008463.1	384875	385207	PA14_RS01750	PA14_04300	YegP family protein	-	-	-	-	gnl|CDD|225956;COG3422, COG3422, Uncharacterized conserved protein [Function unknown].
gene-PA14_RS15905	718	216	54.48	288	54.57	1113	255.87	1207	298.95	659.262	1.92222	0.144326	13.3185	1.81e-40	1.76e-39	Ups	PA14_RS15905	NC_008463.1	3489415	3490132	PA14_RS15905	--	DUF1294 domain-containing protein	-	-	-	-	gnl|CDD|225863;COG3326, COG3326, Predicted membrane protein [Function unknown].
gene-PA14_RS11625	714	17	4.31	36	6.86	462	106.81	364	90.66	198.502	3.64605	0.274133	13.3003	2.31e-40	2.25e-39	Ups	PA14_RS11625	NC_008463.1	2462358	2463071	PA14_RS11625	PA14_28570	DNA-specific endonuclease I	-	-	GO:0005576:extracellular region	GO:0004519:endonuclease activity	gnl|CDD|225231;COG2356, EndA, Endonuclease I [DNA replication, recombination, and repair].
gene-PA14_RS01965	567	333	106.36	413	99.09	67	19.5	45	14.11	228.879	-2.99978	0.225681	-13.2921	2.57e-40	2.5e-39	Down	PA14_RS01965	NC_008463.1	428112	428678	PA14_RS01965	--	hypothetical protein	-	-	-	-	-
gene-PA14_RS12900	1668	1636	177.63	1717	140.03	572	56.6	621	66.21	1196.18	-1.78248	0.134359	-13.2665	3.62e-40	3.51e-39	Down	PA14_RS12900	NC_008463.1	2738366	2740033	PA14_RS12900	PA14_31500	acyl-CoA synthetase	K01895	-	-	-	gnl|CDD|223442;COG0365, Acs, Acyl-coenzyme A synthetases/AMP-(fatty) acid ligases [Lipid metabolism].
gene-PA14_RS04600	471	195	74.98	223	64.41	1007	352.91	1064	401.73	580.795	2.01644	0.152071	13.2598	3.96e-40	3.83e-39	Ups	PA14_RS04600	NC_008463.1	987318	987788	PA14_RS04600	PA14_11370	YbaY family lipoprotein	-	-	-	-	gnl|CDD|225668;COG3126, COG3126, Uncharacterized protein conserved in bacteria [Function unknown].
gene-PA14_RS20805	387	30	14.04	61	21.44	531	226.48	437	200.81	240.521	3.1166	0.235041	13.2598	3.96e-40	3.83e-39	Ups	PA14_RS20805	NC_008463.1	4550259	4550645	PA14_RS20805	PA14_51200	OB-fold domain-containing protein	-	-	-	-	gnl|CDD|224462;COG1545, COG1545, Predicted nucleic-acid-binding protein containing a Zn-ribbon [General function prediction only].
gene-PA14_RS07055	1404	1456	187.81	1755	170.05	734	86.29	690	87.4	1199.09	-1.45748	0.1101	-13.2378	5.31e-40	5.13e-39	Down	PA14_RS07055	NC_008463.1	1508087	1509490	PA14_RS07055	PA14_17570	MBL fold metallo-hydrolase	-	-	-	-	gnl|CDD|224157;COG1236, YSH1, Predicted exonuclease of the beta-lactamase fold involved in RNA processing [Translation, ribosomal structure and biogenesis].
gene-PA14_RS21325	1284	498	70.24	720	76.28	173	22.24	156	21.61	403.118	-2.15101	0.163399	-13.1641	1.41e-39	1.36e-38	Down	PA14_RS21325	NC_008463.1	4647593	4648876	PA14_RS21325	PA14_52370	virulence factor family protein	-	-	-	-	gnl|CDD|226455;COG3946, VirJ, Type IV secretory pathway, VirJ component [Intracellular trafficking and secretion].
gene-PA14_RS09245	588	539	166.01	737	170.51	2217	622.36	1892	572.22	1266.13	1.40542	0.106782	13.1616	1.46e-39	1.41e-38	Ups	PA14_RS09245	NC_008463.1	1980222	1980809	PA14_RS09245	PA14_22800	septation protein A	-	GO:0000917:division septum assembly	GO:0005887:integral component of plasma membrane	-	gnl|CDD|225469;COG2917, COG2917, Intracellular septation protein A [Cell division and chromosome partitioning].
gene-PA14_RS24590	1338	300	40.61	425	43.21	64	7.9	44	5.85	220.397	-2.99864	0.228076	-13.1476	1.76e-39	1.69e-38	Down	PA14_RS24590	NC_008463.1	5367452	5368789	PA14_RS24590	PA14_60260	two-component system response regulator PilR	K02667	GO:0000160:phosphorelay signal transduction system;GO:0060491:regulation of cell projection assembly;GO:0006355:regulation of transcription, DNA-templated	GO:0005737:cytoplasm	GO:0005524:ATP binding;GO:0043565:sequence-specific DNA binding;GO:0008134:transcription factor binding	gnl|CDD|225114;COG2204, AtoC, Response regulator containing CheY-like receiver, AAA-type ATPase, and DNA-binding domains [Signal transduction mechanisms].
gene-PA14_RS00380	729	663	164.7	933	174.1	260	58.87	261	63.67	549.487	-1.88077	0.143794	-13.0796	4.31e-39	4.14e-38	Down	PA14_RS00380	NC_008463.1	87751	88479	PA14_RS00380	PA14_00890	serine/threonine phosphatase PppA	K11915	-	-	-	gnl|CDD|223704;COG0631, PTC1, Serine/threonine protein phosphatase [Signal transduction mechanisms].
gene-PA14_RS26925	1278	528	74.82	717	76.32	2045	264.13	2123	295.42	1275.36	1.46657	0.112204	13.0706	4.85e-39	4.65e-38	Ups	waaA	NC_008463.1	5875218	5876495	PA14_RS26925	PA14_65960	lipid IV(A) 3-deoxy-D-manno-octulosonic acid transferase	K02527	GO:0036104:Kdo2-lipid A biosynthetic process;GO:0009244:lipopolysaccharide core region biosynthetic process	GO:0016021:integral component of membrane;GO:0005886:plasma membrane	GO:0016740:transferase activity	gnl|CDD|224436;COG1519, KdtA, 3-deoxy-D-manno-octulosonic-acid transferase [Cell envelope biogenesis, outer membrane].
gene-PA14_RS05820	87	6	12.49	12	18.76	400	758.91	322	658.19	166.143	4.92389	0.377233	13.0527	6.14e-39	5.87e-38	Ups	PA14_RS05820	NC_008463.1	1244740	1244826	PA14_RS05820	PA14_14570	tRNA-Leu	K14228	-	-	-	-
gene-PA14_RS28700	2106	1907	163.99	2593	167.49	1224	95.93	1001	84.53	1719.75	-1.29415	0.0992122	-13.0442	6.85e-39	6.55e-38	Down	spoT	NC_008463.1	6279150	6281255	PA14_RS28700	PA14_70470	bifunctional GTP diphosphokinase/guanosine-3'%2C5'-bis pyrophosphate 3'-pyrophosphohydrolase	K01139	GO:0015970:guanosine tetraphosphate biosynthetic process	-	GO:0008893:guanosine-3',5'-bis(diphosphate) 3'-diphosphatase activity	gnl|CDD|223394;COG0317, SpoT, Guanosine polyphosphate pyrophosphohydrolases/synthetases [Signal transduction mechanisms / Transcription].
gene-PA14_RS11245	2448	877	64.88	909	50.51	290	19.55	252	18.31	615.928	-2.01554	0.154589	-13.0381	7.43e-39	7.08e-38	Down	PA14_RS11245	NC_008463.1	2403705	2406152	PA14_RS11245	PA14_27730	acyl-CoA dehydrogenase	K06445	GO:0033539:fatty acid beta-oxidation using acyl-CoA dehydrogenase	-	GO:0003995:acyl-CoA dehydrogenase activity;GO:0050660:flavin adenine dinucleotide binding	gnl|CDD|224871;COG1960, CaiA, Acyl-CoA dehydrogenases [Lipid metabolism].
gene-PA14_RS22065	2400	361	27.24	397	22.5	63	4.33	61	4.52	236.851	-2.88289	0.221205	-13.0327	7.97e-39	7.59e-38	Down	lon	NC_008463.1	4809758	4812157	PA14_RS22065	PA14_54210	endopeptidase La	K01338	GO:0034605:cellular response to heat;GO:0006515:protein quality control for misfolded or incompletely synthesized proteins	GO:0005737:cytoplasm	GO:0005524:ATP binding;GO:0004176:ATP-dependent peptidase activity;GO:0043565:sequence-specific DNA binding;GO:0004252:serine-type endopeptidase activity	gnl|CDD|223542;COG0466, Lon, ATP-dependent Lon protease, bacterial type [Posttranslational modification, protein turnover, chaperones].
gene-PA14_RS10530	3747	3132	151.38	4241	153.97	1988	87.58	2021	95.92	2904.13	-1.15181	0.0884172	-13.027	8.59e-39	8.16e-38	Down	cobN	NC_008463.1	2265002	2268748	PA14_RS10530	PA14_25970	cobaltochelatase subunit CobN	K02230	GO:0009236:cobalamin biosynthetic process;GO:0006779:porphyrin-containing compound biosynthetic process	GO:0005737:cytoplasm	GO:0005524:ATP binding;GO:0051116:cobaltochelatase activity	gnl|CDD|224346;COG1429, CobN, Cobalamin biosynthesis protein CobN and related Mg-chelatases [Coenzyme metabolism].
gene-PA14_RS03095	987	332	60.92	389	53.62	57	9.53	58	10.45	223.76	-2.91226	0.22361	-13.0238	8.96e-39	8.5e-38	Down	pdxA	NC_008463.1	664318	665304	PA14_RS03095	PA14_07740	4-hydroxythreonine-4-phosphate dehydrogenase PdxA	K00097	GO:0042823:pyridoxal phosphate biosynthetic process;GO:0008615:pyridoxine biosynthetic process	GO:0005737:cytoplasm	GO:0050570:4-hydroxythreonine-4-phosphate dehydrogenase activity;GO:0050897:cobalt ion binding;GO:0000287:magnesium ion binding;GO:0051287:NAD binding;GO:0008270:zinc ion binding	gnl|CDD|224906;COG1995, PdxA, Pyridoxal phosphate biosynthesis protein [Coenzyme metabolism].
gene-PA14_RS10330	636	352	100.23	479	102.46	1509	391.64	1479	413.55	896.644	1.5671	0.120416	13.0141	1.02e-38	9.64e-38	Ups	PA14_RS10330	NC_008463.1	2228579	2229214	PA14_RS10330	PA14_25490	MotA/TolQ/ExbB proton channel family protein	-	-	-	-	gnl|CDD|223881;COG0811, TolQ, Biopolymer transport proteins [Intracellular trafficking and secretion].
gene-PA14_RS04760	462	1179	462.16	1367	402.52	548	195.79	476	183.22	928.693	-1.60284	0.123204	-13.0096	1.08e-38	1.02e-37	Down	PA14_RS04760	NC_008463.1	1017890	1018351	PA14_RS04760	PA14_11750	GNAT family N-acetyltransferase	-	-	-	-	gnl|CDD|223532;COG0456, RimI, Acetyltransferases [General function prediction only].
gene-PA14_RS18535	843	1242	266.82	1788	288.53	4173	817.1	3921	827.15	2635.36	1.14453	0.088005	13.0053	1.14e-38	1.08e-37	Ups	fleN	NC_008463.1	4059416	4060258	PA14_RS18535	PA14_45640	flagellar synthesis regulator FleN	-	-	-	-	gnl|CDD|223531;COG0455, flhG, Antiactivator of flagellar biosynthesis FleN, an ATPase [Cell motility].
gene-PA14_RS04200	1794	521	52.59	748	56.72	142	13.07	174	17.25	414.672	-2.26045	0.173823	-13.0044	1.16e-38	1.09e-37	Down	PA14_RS04200	NC_008463.1	895688	897481	PA14_RS04200	PA14_10370	FAD-binding protein	-	-	-	-	gnl|CDD|223354;COG0277, GlcD, FAD/FMN-containing dehydrogenases [Energy production and conversion].
gene-PA14_RS03015	1995	774	70.26	1098	74.87	3197	264.52	2567	228.82	1795.23	1.34227	0.103261	12.9989	1.24e-38	1.17e-37	Ups	PA14_RS03015	NC_008463.1	649124	651118	PA14_RS03015	PA14_07530	DNA primase	K02316	GO:0006269:DNA replication, synthesis of RNA primer	GO:0005737:cytoplasm;GO:1990077:primosome complex	GO:0003677:DNA binding;GO:0003896:DNA primase activity;GO:0008270:zinc ion binding	gnl|CDD|223435;COG0358, DnaG, DNA primase (bacterial type) [DNA replication, recombination, and repair].
gene-PA14_RS21985	1188	330	50.31	398	45.57	68	9.45	46	6.89	224.804	-2.9417	0.226698	-12.9763	1.67e-38	1.57e-37	Down	prpF	NC_008463.1	4787257	4788444	PA14_RS21985	PA14_53980	2-methylaconitate cis-trans isomerase PrpF	K09788	GO:0019629:propionate catabolic process, 2-methylcitrate cycle	-	GO:0016863:intramolecular oxidoreductase activity, transposing C=C bonds	gnl|CDD|225384;COG2828, COG2828, Uncharacterized protein conserved in bacteria [Function unknown].
gene-PA14_RS29310	972	660	122.97	831	116.3	260	44.15	228	41.71	516.481	-1.88945	0.145687	-12.9693	1.83e-38	1.71e-37	Down	gmd	NC_008463.1	6416029	6417000	PA14_RS29310	PA14_71990	GDP-mannose 4%2C6-dehydratase	K01711	GO:0042351:'de novo' GDP-L-fucose biosynthetic process;GO:0019306:GDP-D-rhamnose biosynthetic process;GO:0019673:GDP-mannose metabolic process;GO:0009103:lipopolysaccharide biosynthetic process;GO:0009243:O antigen biosynthetic process	GO:0005737:cytoplasm	GO:0008446:GDP-mannose 4,6-dehydratase activity;GO:0070401:NADP+ binding	gnl|CDD|224014;COG1089, Gmd, GDP-D-mannose dehydratase [Cell envelope biogenesis, outer membrane].
gene-PA14_RS17845	1314	1583	218.18	2032	210.37	4755	597.32	4572	618.77	3079.31	1.08559	0.0837491	12.9623	2e-38	1.87e-37	Ups	brnQ	NC_008463.1	3909651	3910964	PA14_RS17845	PA14_43920	branched-chain amino acid transport system II carrier protein	-	GO:0015803:branched-chain amino acid transport;GO:0015818:isoleucine transport;GO:0015820:leucine transport;GO:0015829:valine transport	GO:0016021:integral component of membrane;GO:0005886:plasma membrane	GO:0015188:L-isoleucine transmembrane transporter activity;GO:0015190:L-leucine transmembrane transporter activity;GO:0005304:L-valine transmembrane transporter activity	gnl|CDD|224039;COG1114, BrnQ, Branched-chain amino acid permeases [Amino acid transport and metabolism].
gene-PA14_RS09390	741	648	158.37	892	163.76	246	54.8	253	60.72	530.086	-1.89263	0.146079	-12.9562	2.17e-38	2.02e-37	Down	PA14_RS09390	NC_008463.1	2009666	2010406	PA14_RS09390	PA14_23200	YciK family oxidoreductase	-	-	-	-	gnl|CDD|223959;COG1028, FabG, Dehydrogenases with different specificities (related to short-chain alcohol dehydrogenases) [Secondary metabolites biosynthesis, transport, and catabolism / General function prediction only].
gene-PA14_RS22945	915	809	160.12	1077	160.12	375	67.65	337	65.5	672.575	-1.68012	0.129781	-12.9458	2.48e-38	2.31e-37	Down	PA14_RS22945	NC_008463.1	5019403	5020317	PA14_RS22945	PA14_56220	universal stress protein	-	-	-	-	gnl|CDD|223662;COG0589, UspA, Universal stress protein UspA and related nucleotide-binding proteins [Signal transduction mechanisms].
gene-PA14_RS15960	1014	1264	225.75	1468	196.95	4016	653.74	3809	668.02	2506.15	1.22669	0.0947864	12.9416	2.62e-38	2.44e-37	Ups	PA14_RS15960	NC_008463.1	3498805	3499818	PA14_RS15960	PA14_39300	LacI family transcriptional regulator	-	-	-	-	gnl|CDD|224525;COG1609, PurR, Transcriptional regulators [Transcription].
gene-PA14_RS05280	1926	382	35.92	387	27.33	67	5.74	51	4.71	239.632	-2.98374	0.230698	-12.9335	2.91e-38	2.71e-37	Down	PA14_RS05280	NC_008463.1	1126214	1128139	PA14_RS05280	PA14_13130	DUF1302 domain-containing protein	-	-	-	-	-
gene-PA14_RS03560	471	9145	3516.28	12705	3669.53	7011	2457.04	5780	2182.35	8786.22	-1.04943	0.0811979	-12.9244	3.28e-38	3.04e-37	Down	rpsG	NC_008463.1	755164	755634	PA14_RS03560	PA14_08810	30S ribosomal protein S7	K02992	GO:0006412:translation	GO:0015935:small ribosomal subunit	GO:0019843:rRNA binding;GO:0003735:structural constituent of ribosome;GO:0000049:tRNA binding	gnl|CDD|223127;COG0049, RpsG, Ribosomal protein S7 [Translation, ribosomal structure and biogenesis].
[truncated: 1,857 more rows]

## Sheet: C+A
Table S7 Global gene expression following the treatment with CZA, azithromycin and CZA-azithromycin combination.
geneID	length	WT1.Count	WT1.FPKM	WT2.Count	WT2.FPKM	CA1.Count	CA1.FPKM	CA2.Count	CA2.FPKM	baseMean	log2FoldChange	lfcSE	stat	pvalue	padj	Regulation	GeneName	Chr	Start	End	locus_tag	old_locus_tag	Product	KEGG	GO_Biological_Process	GO_Cellular_Component	GO_Molecular_Function	COG
[truncated: 2,628 more rows]
